# Supplementary material for: TMEM251 loss-induced autophagy dysfunction in the anterior cingulate cortex contributes to chronic postoperative pain
Source: EMBO Rep. 2025 Dec 3;27(1):186–207. doi: 10.1038/s44319-025-00646-8 (PMC12796400; doi:10.1038/s44319-025-00646-8)
Supplement: Supplementary file 3 — Source data Fig. 1 [file 44319_2025_646_MOESM3_ESM.zip]

Archive with 26 entries (17 files):
- Figure 1/
- Figure 1/.DS_Store
- Figure 1/1A/
- Figure 1/1A/Raw data.xlsx
- Figure 1/1A/Statistical details.xlsx
- Figure 1/1B/
- Figure 1/1B/Raw data.xlsx
- Figure 1/1B/Statistical details.xlsx
- Figure 1/1D/
- Figure 1/1D/Raw data.xlsx
- Figure 1/1D/Statistical details.xlsx
- Figure 1/1F/
- Figure 1/1F/Raw data.xlsx
- Figure 1/1F/Statistical details.xlsx
- Figure 1/1G/
- Figure 1/1G/Raw data.xlsx
- Figure 1/1G/Statistical details.xlsx
- Figure 1/1H/
- Figure 1/1H/Raw data.xlsx
- Figure 1/1H/Statistical details.xlsx
- Figure 1/1J/
- Figure 1/1J/Raw data.xlsx
- Figure 1/1J/Statistical details.xlsx
- Figure 1/1L/
- Figure 1/1L/Raw data.xlsx
- Figure 1/1L/Statistical details.xlsx
