# Supplementary material for: TMEM251 loss-induced autophagy dysfunction in the anterior cingulate cortex contributes to chronic postoperative pain
Source: EMBO Rep. 2025 Dec 3;27(1):186–207. doi: 10.1038/s44319-025-00646-8 (PMC12796400; doi:10.1038/s44319-025-00646-8)
Supplement: Supplementary file 3 — Source data Fig. 1 [file 44319_2025_646_MOESM3_ESM.zip › Figure 1/1A/Raw data.xlsx]

## Sheet: Sheet1
1A: PWL	Sham												SMIR
BL	1.98	1.98	0.93	1.98	1.98	1.98	0.93	1.61	0.93	1.98	1.61	1.98	1.98	0.93	1.98	1.98	2	1.45	1.13	1.61	1.98	1.98	1.98	1.98
1	1.61	1.98	1.02	1.98	1.98	1.61	1.98	1.45	1.98	1.61	1.45	1.98	0.55	1.13	0.83	0.55	0.93	1.02	0.55	0.93	0.65	1.61	1.45	1.68
3	1.98	1.45	1.61	1.98	1.61	1.13	1.98	1.61	1.98	1.96	1.61	1.02	0.55	1.61	0.48	0.4	0.4	1.61	0.42	0.55	0.61	0.61	0.61	0.42
7	1.25	1.98	1.98	1.98	1.61	1.68	1.53	1.98	1.13	1.57	1.98	1.61	0.48	1.37	0.48	0.4	0.55	0.55	1.02	0.4	0.4	0.93	0.42	0.4
14	1.98	1.98	1.61	1.61	1.45	1.02	1.61	1.61	1.61	1.37	1.02	1.61	0.93	0.93	1.02	1.02	0.61	1.61	0.93	0.55	0.55	0.93	1.13	0.93
21	1.61	1.37	1.13	1.61	1.53	1.98	1.38	1.06	1.98	1.61	1.98	1.38	1.13	1.61	1.37	1.61	1.61	1.37	1.13	0.83	0.93	1.61	0.93	1.02
1A: PWL	Sham												SMIR
BL	14	12.9	12.3	12	10.7	12.2	10.9	12.2	13.2	10.5	11.2	10.8	11.5	10.3	9.3	11.4	12.2	11.4	13	12.3	10.9	11.4	12.1	11.8
1	10.7	11.4	11.1	11.2	10.5	10.9	11.4	11.5	11.8	9.7	11.1	11.4	10.9	10.5	10.2	10	8.9	11.5	11.6	11.5	9.4	10.9	10.4	12.4
3	11	13.2	10.3	10.7	11.3	12.1	8.1	10.4	9.4	10.7	8.5	10.2	9.8	9	12.8	7.4	11.6	9.9	10.1	11.5	10.4	11.1	10.2	12.5
7	10.8	11.6	13.9	10.4	10.1	9.3	9.3	10	13.2	11	10.9	10.3	6.3	10.4	11.1	10.4	9	9.4	9.7	10.9	9.6	7.3	10.1	10.3
14	11.7	9.3	14.6	11.2	9.5	8.4	8.3	10.2	15.1	10.2	8.4	10.2	14.2	10.3	8.2	11.2	9.2	10.7	9.2	12.9	9.1	15.1	11.5	11.3
21	13.1	11.5	9.6	10.2	9.4	11.3	9.2	10.4	9.2	7.4	10.5	13.1	11.6	9.4	10.3	9.3	10.4	11.6	8.3	11.2	10.9	11.3	10.6	11.2
