# Supplementary material for: TMEM251 loss-induced autophagy dysfunction in the anterior cingulate cortex contributes to chronic postoperative pain
Source: EMBO Rep. 2025 Dec 3;27(1):186–207. doi: 10.1038/s44319-025-00646-8 (PMC12796400; doi:10.1038/s44319-025-00646-8)
Supplement: Supplementary file 3 — Source data Fig. 1 [file 44319_2025_646_MOESM3_ESM.zip › Figure 1/1A/Statistical details.xlsx]

## Sheet: Sheet1
		Figure and numbers	Statistical analysis	Post hoc tests
		1A: PWT-Ipsilateral	Two-way ANOVA	Bonferroni’s post hoc test
		n = 12 per group	Time: F (5, 110) = 7.859; P < 0.0001 Group: F (1, 22) = 90.42; P < 0.0001 Time x Group: F (5, 110) = 8.826; P < 0.0001	BL: P > 0.9999
				1d: P < 0.0001
				3d: P < 0.0001
				7d: P < 0.0001
				14d: P = 0.0003
				21d: P = 0.1262
		1A: PWL-Ipsilateral	Two-way ANOVA	Bonferroni’s post hoc test
		n = 12 per group	Time: F (5, 110) = 3.389; P = 0.0069 Group: F (1, 22) = 0.7520; P = 0.3952 Time x Group: F (5, 110) = 1.294; P = 0.2716	BL: P = 0.9743
				1d: P = 0.9888
				3d: P > 0.9999
				7d: P = 0.1316
				14d: P = 0.9601
				21d: P > 0.9999
