# Supplementary material for: TMEM251 loss-induced autophagy dysfunction in the anterior cingulate cortex contributes to chronic postoperative pain
Source: EMBO Rep. 2025 Dec 3;27(1):186–207. doi: 10.1038/s44319-025-00646-8 (PMC12796400; doi:10.1038/s44319-025-00646-8)
Supplement: Supplementary file 3 — Source data Fig. 1 [file 44319_2025_646_MOESM3_ESM.zip › Figure 1/1B/Raw data.xlsx]

## Sheet: Sheet1
1B	Saline									Lidocaine
BL-Sham	415	533	458	467	523	597	401	372	391	485	367	442	433	377	303	499	528	509
7d-Sham	337	452	503	467	503	532	415	433	487	563	448	397	433	397	368	485	467	413
BL-SMIR	435	546	427	441	473	503	432	487	532	465	354	473	459	427	397	468	413	368
7d-SMIR	403	379	363	405	374	351	463	470	345	497	521	537	495	526	549	437	430	555
