# Supplementary material for: TMEM251 loss-induced autophagy dysfunction in the anterior cingulate cortex contributes to chronic postoperative pain
Source: EMBO Rep. 2025 Dec 3;27(1):186–207. doi: 10.1038/s44319-025-00646-8 (PMC12796400; doi:10.1038/s44319-025-00646-8)
Supplement: Supplementary file 3 — Source data Fig. 1 [file 44319_2025_646_MOESM3_ESM.zip › Figure 1/1D/Raw data.xlsx]

## Sheet: Sheet1
1D: Total Distance	Sham	SMIR		1D: Entries in the centre zone	Sham	SMIR		1D: Time in center zone	Sham	SMIR
	2802.1	2003.19			7	2			10.56	6.12
	2415.36	2380.55			6	1			9.19	16
	2155.69	2608.14			4	5			8.25	6.44
	2715.47	2630.76			3	9			5.31	12.88
	2451.23	2341.2			4	9			3.38	11.19
	2446.7	2046.54			3	4			7.56	15.06
	1976.5	2223.49			1	8			5.12	4.38
	2011.13	3409.5			1	7			1.19	5.62
	1688.38	2104.49			2	8			3.5	9.06
	2129.67	2256.78			8	2			12.31	5.38
	1905.66	1399.24			5	2			3.25	4.13
	2377.47	2680.45			3	2			9.13	9.63
