# Supplementary material for: TMEM251 loss-induced autophagy dysfunction in the anterior cingulate cortex contributes to chronic postoperative pain
Source: EMBO Rep. 2025 Dec 3;27(1):186–207. doi: 10.1038/s44319-025-00646-8 (PMC12796400; doi:10.1038/s44319-025-00646-8)
Supplement: Supplementary file 3 — Source data Fig. 1 [file 44319_2025_646_MOESM3_ESM.zip › Figure 1/1F/Raw data.xlsx]

## Sheet: Sheet1
1F: Entries in the open arms	Sham	SMIR		1F:Time in open arms (s)	Sham	SMIR		1F: Total Distance	Sham	SMIR
	7	10			16.8	16.94			2156.36	1021.44
	12	5			38.4	9.03			1245.88	2165.83
	9	7			25.8	12.44			2143.96	2097.67
	15	13			10.9	10.21			2347.98	1354.87
	21	14			25.7	21.33			2067.43	765.43
	6	5			32.43	20.93			906.33	985.04
	13	9			16.21	15.38			2793.04	2152.37
	15	3			22.73	20.93			1784.32	2209.84
	9	13			19.77	17.99			2453.77	2154.63
	11	14			8.37	18.43			1986.02	2099.88
	9	7			15.43	10.94			1072.23	1543.21
	13	12			9.21	7.66			764.53	973.23
