# Supplementary material for: TMEM251 loss-induced autophagy dysfunction in the anterior cingulate cortex contributes to chronic postoperative pain
Source: EMBO Rep. 2025 Dec 3;27(1):186–207. doi: 10.1038/s44319-025-00646-8 (PMC12796400; doi:10.1038/s44319-025-00646-8)
Supplement: Supplementary file 3 — Source data Fig. 1 [file 44319_2025_646_MOESM3_ESM.zip › Figure 1/1G/Raw data.xlsx]

## Sheet: Sheet1
1G:PWT		Sham								SMIR
	BL	1.98	1.61	1.61	1.13	1.38	1.13	1.61	1.98	1.98	0.93	1.98	1.98	2	1.45	1.13	1.61
	1	1.98	1.98	0.93	1.98	1.98	1.98	0.93	1.61	0.55	1.13	0.83	0.55	0.93	1.02	0.55	0.93
	3	1.61	1.53	1.02	1.06	1.98	1.61	1.53	1.45	0.55	1.02	0.4	0.61	0.4	1.02	0.4	0.55
	7	1.06	1.45	1.61	1.13	1.61	1.13	1.98	1.38	0.4	1.02	0.4	0.4	0.4	0.55	0.93	0.4
	14	1.98	1.87	1.68	1.98	0.93	1.98	1.45	0.93	0.93	0.93	0.55	1.02	0.61	0.98	0.93	0.55
	21	1.3	1.53	1.61	1.98	1.25	1.68	1.53	1.98	0.55	0.93	0.93	1.02	1.13	1.06	1.13	1.25
1G：PWL		Sham								SMIR
	BL	10.7	9.3	11.1	11.2	10.5	10.9	11.4	11.5	11.5	10.5	9.6	10	8.9	11.5	9.4	11.5
	1	11	13.2	10.3	10.7	11.3	12.1	8.1	10.4	9.8	9	12.8	7.4	11.6	9.9	10.1	11.5
	3	8.8	11.8	9.4	12.1	11.5	12	11.7	10.8	8.9	10.3	10.5	10.1	9.9	11.1	11.1	12.1
	7	10.8	11.6	13.9	10.4	10.1	9.3	9.3	10	6.3	10.4	11.1	10.4	9	5.1	9.7	10.9
	14	9.3	11.9	11.6	15.1	11.7	12.9	10.2	15.1	6.9	11.2	11.3	11.6	13.1	9.3	9.2	10.3
	21	11.7	9.3	14.6	11.2	9.5	8.4	8.3	10.2	14.2	10.3	8.2	11.2	9.2	10.7	9.2	12.9
