# Supplementary material for: TMEM251 loss-induced autophagy dysfunction in the anterior cingulate cortex contributes to chronic postoperative pain
Source: EMBO Rep. 2025 Dec 3;27(1):186–207. doi: 10.1038/s44319-025-00646-8 (PMC12796400; doi:10.1038/s44319-025-00646-8)
Supplement: Supplementary file 3 — Source data Fig. 1 [file 44319_2025_646_MOESM3_ESM.zip › Figure 1/1G/Statistical details.xlsx]

## Sheet: Sheet1
		Figure and numbers	Statistical analysis	Post hoc tests
		1G: PWT-Ipsilateral	Two-way ANOVA	Bonferroni’s post hoc test
		n = 8 per group	Time: F (5, 70) = 6.225; P < 0.0001 Group: F (1, 14) = 250.7; P < 0.0001 Time x Group: F (5, 70) = 4.589; P = 0.0011	BL: P = 0.9974
				1d: P < 0.0001
				3d: P < 0.0001
				7d: P < 0.0001
				14d: P < 0.0001
				21d: P = 0.0020
		1G: PWL-Ipsilateral	Two-way ANOVA	Bonferroni’s post hoc test
		n = 8 per group	Time: F (3.249, 45.49) = 1.170; P = 0.3333 Group: F (1, 14) = 5.640; P = 0.0324 Time x Group: F (5, 70) = 0.9398; P = 0.4608	BL: P = 0.9099
				1d: P = 0.9706
				3d: P = 0.9403
				7d: P = 0.5544
				14d: P = 0.4038
				21d: P = 0.9997
