# Supplementary material for: TMEM251 loss-induced autophagy dysfunction in the anterior cingulate cortex contributes to chronic postoperative pain
Source: EMBO Rep. 2025 Dec 3;27(1):186–207. doi: 10.1038/s44319-025-00646-8 (PMC12796400; doi:10.1038/s44319-025-00646-8)
Supplement: Supplementary file 3 — Source data Fig. 1 [file 44319_2025_646_MOESM3_ESM.zip › Figure 1/1H/Raw data.xlsx]

## Sheet: Sheet1
1H	Saline									Lidocaine
BL-Sham	432	445	531	498	486	347	472	435	533	468	455	369	402	414	553	428	465	367
7d-Sham	387	453	469	532	574	465	431	473	443	513	447	431	368	326	435	469	427	457
BL-SMIR	437	503	512	493	445	432	437	501	514	463	397	388	407	455	468	463	399	386
7d-SMIR	342	431	397	373	396	431	404	371	352	558	469	503	527	504	469	496	529	548
