# Supplementary material for: TMEM251 loss-induced autophagy dysfunction in the anterior cingulate cortex contributes to chronic postoperative pain
Source: EMBO Rep. 2025 Dec 3;27(1):186–207. doi: 10.1038/s44319-025-00646-8 (PMC12796400; doi:10.1038/s44319-025-00646-8)
Supplement: Supplementary file 3 — Source data Fig. 1 [file 44319_2025_646_MOESM3_ESM.zip › Figure 1/1H/Statistical details.xlsx]

## Sheet: Sheet1
		Figure and numbers	Statistical analysis	Post hoc tests
		1H	Multiple paired t test	Benjamini Krieger and Yekutieli
		n = 9 per group	BL-Sham: t = 0.7420; df = 8	P = 0.479311
			7d-Sham: t = 1.074; df = 8	P = 0.313952
			BL-SMIR: t = 2.080; df = 8	P = 0.071136
			7d-SMIR: t = 5.821; df = 8	P = 0.000396
