# Supplementary material for: TMEM251 loss-induced autophagy dysfunction in the anterior cingulate cortex contributes to chronic postoperative pain
Source: EMBO Rep. 2025 Dec 3;27(1):186–207. doi: 10.1038/s44319-025-00646-8 (PMC12796400; doi:10.1038/s44319-025-00646-8)
Supplement: Supplementary file 3 — Source data Fig. 1 [file 44319_2025_646_MOESM3_ESM.zip › Figure 1/1J/Raw data.xlsx]

## Sheet: Sheet1
1J: Entries in the centre zone	Sham	SMIR		1J: Time in center zone	Sham	SMIR		1J: Total Distance	Sham	SMIR
	6	4			9.19	3.62			2183.54	3356.7
	4	3			8.25	11.25			3192.63	2154.63
	3	6			5.31	7.06			3372.34	2563.89
	4	0			3.38	4.37			2193.62	2784.04
	3	3			7.56	3.94			3347.66	1763.45
	2	2			5.12	2.12			2137.81	3121.08
	8	3			3.5	4.69			2476.92	2345.66
	5	6			12.31	5.25			3132.09	2189.07
	3	7			9.13	6.32			3354.67	2343.08
	6	2			7.33	3.47			2289.04	3354.07
	12	10			5.04	7.32			1937.66	1932.08
	2	3			10.98	6.35			2145.9	1563.03
