# Supplementary material for: TMEM251 loss-induced autophagy dysfunction in the anterior cingulate cortex contributes to chronic postoperative pain
Source: EMBO Rep. 2025 Dec 3;27(1):186–207. doi: 10.1038/s44319-025-00646-8 (PMC12796400; doi:10.1038/s44319-025-00646-8)
Supplement: Supplementary file 3 — Source data Fig. 1 [file 44319_2025_646_MOESM3_ESM.zip › Figure 1/1J/Statistical details.xlsx]

## Sheet: Sheet1
		Figure and numbers	Statistical analysis	Post hoc tests
		1J: Total Distance	Unpaired t test	Two-tailed
		n = 12 per group	t = 0.7985; df = 22	P = 0.4331
		1J: Entries in the center zone	Unpaired t test	Two-tailed
		n = 12 per group	t = 0.6559; df = 22	P = 0.5187
		1J: Time in center zone	Unpaired t test	Two-tailed
		n = 12 per group	t = 1.647; df = 22	P = 0.1137
