# Supplementary material for: TMEM251 loss-induced autophagy dysfunction in the anterior cingulate cortex contributes to chronic postoperative pain
Source: EMBO Rep. 2025 Dec 3;27(1):186–207. doi: 10.1038/s44319-025-00646-8 (PMC12796400; doi:10.1038/s44319-025-00646-8)
Supplement: Supplementary file 3 — Source data Fig. 1 [file 44319_2025_646_MOESM3_ESM.zip › Figure 1/1L/Raw data.xlsx]

## Sheet: Sheet1
1L: Entries in the open arms	Sham	SMIR		1L:Time in open arms (s)	Sham	SMIR		1L: Total Distance	Sham	SMIR
	7	5			21.45	11.23			953.88	1546.77
	12	13			16.73	21.09			2154.32	893.2
	15	9			20.97	13.48			2435.67	2004.51
	6	10			21.34	10.04			1576.43	1783.03
	9	7			9.04	11.06			1142.36	1902.35
	10	5			13.87	13.37			2210.97	2203.45
	8	11			15.61	10.93			1789.03	1321.79
	4	3			21.83	18.04			1243.67	763.02
	11	17			13.02	12.35			983.45	844.35
	21	6			11.33	15.73			2136.03	1935.07
	13	3			20.37	9.03			837.04	1386.55
	9	7			13.51	15.34			1235.66	1532.78
