# Supplementary material for: TMEM251 loss-induced autophagy dysfunction in the anterior cingulate cortex contributes to chronic postoperative pain
Source: EMBO Rep. 2025 Dec 3;27(1):186–207. doi: 10.1038/s44319-025-00646-8 (PMC12796400; doi:10.1038/s44319-025-00646-8)
Supplement: Supplementary file 3 — Source data Fig. 1 [file 44319_2025_646_MOESM3_ESM.zip › Figure 1/1L/Statistical details.xlsx]

## Sheet: Sheet1
		Figure and numbers	Statistical analysis	Post hoc tests
		1L: Total Distance	Unpaired t test	Two-tailed
		n = 12 per group	t = 0.2255; df = 22	P = 0.8237
		1L: Entries in the open arms	Unpaired t test	Two-tailed
		n = 12 per group	t = 1.3357; df = 22	P = 0.1887
		1L: Time in open arms	Unpaired t test	Two-tailed
		n = 12 per group	t = 1.886; df = 22	P = 0.0725
