# Supplementary material for: TMEM251 loss-induced autophagy dysfunction in the anterior cingulate cortex contributes to chronic postoperative pain
Source: EMBO Rep. 2025 Dec 3;27(1):186–207. doi: 10.1038/s44319-025-00646-8 (PMC12796400; doi:10.1038/s44319-025-00646-8)
Supplement: Supplementary file 4 — Source data Fig. 2 [file 44319_2025_646_MOESM4_ESM.zip]

Archive with 32 entries (25 files):
- Figure 2/
- Figure 2/.DS_Store
- Figure 2/2A/
- Figure 2/2A/2A-ATG5.tiff
- Figure 2/2A/2A-ATG7.tiff
- Figure 2/2A/2A-GAPDH.tiff
- Figure 2/2A/2A-LC3B.tiff
- Figure 2/2A/2A-SQSTM1.tiff
- Figure 2/2A/Raw data.xlsx
- Figure 2/2A/Statistical details.xlsx
- Figure 2/2B/
- Figure 2/2B/2B-ATG5.tiff
- Figure 2/2B/2B-ATG7.tiff
- Figure 2/2B/2B-GAPDH.tiff
- Figure 2/2B/2B-LC3B.tiff
- Figure 2/2B/2B-SQSTM1.tiff
- Figure 2/2B/Raw data.xlsx
- Figure 2/2B/Statistical details.xlsx
- Figure 2/2C/
- Figure 2/2C/2C.tiff
- Figure 2/2D/
- Figure 2/2D/2D.tiff
- Figure 2/2D/Raw data.xlsx
- Figure 2/2D/Statistical details.xlsx
- Figure 2/2E/
- Figure 2/2E/2E.tiff
- Figure 2/2E/Raw data.xlsx
- Figure 2/2E/Statistical details.xlsx
- Figure 2/2F/
- Figure 2/2F/2F.tiff
- Figure 2/2F/Raw data.xlsx
- Figure 2/2F/Statistical details.xlsx
