# Supplementary material for: TMEM251 loss-induced autophagy dysfunction in the anterior cingulate cortex contributes to chronic postoperative pain
Source: EMBO Rep. 2025 Dec 3;27(1):186–207. doi: 10.1038/s44319-025-00646-8 (PMC12796400; doi:10.1038/s44319-025-00646-8)
Supplement: Supplementary file 4 — Source data Fig. 2 [file 44319_2025_646_MOESM4_ESM.zip › Figure 2/2A/Raw data.xlsx]

## Sheet: Sheet2
2A: ATG7	Sham						SMIR														SMIR
3d	0.92	1.13	1.05	0.87	1.04	0.99	0.84	0.93	1.12	1.27	0.95	0.83									0.93	1.21	0.91	1.28	1.13	1.05
7d	1.05	1.17	0.83	1.13	0.95	0.87	1.52	1.87	1.63	2.05	1.74	1.83									1.37	1.24	1.45	1.65	1.22	1.32
14d	0.96	1.14	0.86	0.93	1.04	1.07	1.78	1.67	1.84	1.59	2.03	1.77									1.77	1.32	1.52	1.63	1.47	1.04
21d	1.02	0.85	0.99	1.14	0.93	1.07	1.65	1.53	1.27	1.19	1.06	1.44									1.54	1.83	1.02	1.43	1.15	1.62
2A: ATG5	Sham						SMIR														SMIR
3d	0.87	0.93	1.15	0.99	1.03	1.03	0.87	1.26	0.93	1.19	0.74	1.03									1.12	1.04	1.13	0.93	1.21	0.86
7d	1.16	0.82	1.04	0.93	0.84	1.21	1.26	1.38	1.05	1.17	1.32	1.16									1.43	1.72	1.52	1.36	1.43	1.62
14d	1.06	0.83	0.92	1.04	0.95	1.2	1.45	1.37	1.09	1.24	1.19	1.32									1.55	1.63	1.42	1.72	1.23	1.57
21d	1.05	0.95	0.95	1.05	0.83	1.17	1.38	1.27	1.14	1.3	1.15	1.23									1.48	1.33	1.71	1.65	1.43	1.55
2A: SQSTM1	Sham						SMIR														SMIR
3d	0.85	1.21	0.77	1.04	1.15	0.98	0.96	1.13	1.21	0.92	1.04	1.17									1.13	1.02	1.21	0.98	1.14	1.06
7d	1.17	0.94	1.09	0.88	1.21	0.71	1.84	1.73	1.54	1.66	1.35	1.73									1.72	1.33	1.42	1.56	1.31	1.24
14d	1.05	0.87	0.94	1.12	1.08	0.94	1.7	1.64	1.37	1.52	1.09	1.33									1.43	1.67	1.2	1.15	1.41	1.24
21d	1.09	0.94	1.02	1.15	0.83	0.97	1.05	1.21	1.17	1.31	0.95	1.04									1.14	1.35	1.52	1.14	1.21	1.64
2A: LC3B-II	Sham						SMIR														SMIR
3d	0.94	1.23	1.05	0.84	1.12	0.82	0.73	1.07	0.95	1.14	0.83	1.12									1.14	1.35	1.52	1.14	1.21	1.64
7d	1.03	1.15	0.99	1.02	0.83	0.98	1.37	1.29	1.13	1.42	1.32	1.47									1.72	1.33	1.42	1.56	1.31	1.24
14d	1.14	0.97	1.06	1.12	0.99	0.72	1.73	1.64	1.37	1.59	1.27	1.63									1.43	1.67	1.2	1.15	1.41	1.24
21d	1.03	1.15	0.93	1.03	0.87	0.99	1.09	1.23	0.94	1.17	0.83	1.1									1.13	1.02	1.21	0.98	1.14	1.06
