# Supplementary material for: TMEM251 loss-induced autophagy dysfunction in the anterior cingulate cortex contributes to chronic postoperative pain
Source: EMBO Rep. 2025 Dec 3;27(1):186–207. doi: 10.1038/s44319-025-00646-8 (PMC12796400; doi:10.1038/s44319-025-00646-8)
Supplement: Supplementary file 4 — Source data Fig. 2 [file 44319_2025_646_MOESM4_ESM.zip › Figure 2/2A/Statistical details.xlsx]

## Sheet: Sheet1
		Figure and numbers	Statistical analysis	Post hoc tests
		2A: ATG7	Two-way ANOVA	Bonferroni’s post hoc test
		n = 6 per group	Time: F (3, 30) = 14.89; P < 0.0001 Group: F (1, 10) = 442.0; P < 0.0001 Time x Group: F (3, 30) = 14.89; P < 0.0001	3d: P > 0.9999
				7d: P < 0.0001
				14d: P < 0.0001
				21d: P = 0.0009
		2A: ATG5	Two-way ANOVA	Bonferroni’s post hoc test
		n = 6 per group	Time: F (3, 30) = 3.998; P = 0.0166 Group: F (1, 10) = 11.20; P = 0.0166 Time x Group: F (3, 30) = 3.998; P = 0.0166	3d: P > 0.9999
				7d: P = 0.0255
				14d: P = 0.0039
				21d: P = 0.0121
		2A: SQSTM1	Two-way ANOVA	Bonferroni’s post hoc test
		n = 6 per group	Time: F (3, 30) = 9.859; P = 0.0001 Group: F (1, 10) = 36.88; P = 0.0001 Time x Group: F (3, 30) = 9.859; P = 0.0001	3d: P = 0.8994
				7d: P < 0.0001
				14d: P < 0.0001
				21d: P = 0.5693
		2A: LC3B-II	Two-way ANOVA	Bonferroni’s post hoc test
		n = 6 per group	Time: F (3, 30) = 14.88; P < 0.0001 Group: F (1, 10) = 14.53; P = 0.0034 Time x Group: F (3, 30) = 14.88; P < 0.0001	3d: P = 0.9961
				7d: P = 0.0010
				14d: P < 0.0001
				21d: P = 0.9235
