# Supplementary material for: TMEM251 loss-induced autophagy dysfunction in the anterior cingulate cortex contributes to chronic postoperative pain
Source: EMBO Rep. 2025 Dec 3;27(1):186–207. doi: 10.1038/s44319-025-00646-8 (PMC12796400; doi:10.1038/s44319-025-00646-8)
Supplement: Supplementary file 4 — Source data Fig. 2 [file 44319_2025_646_MOESM4_ESM.zip › Figure 2/2B/Statistical details.xlsx]

## Sheet: Sheet1
		Figure and numbers	Statistical analysis	Post hoc tests
		2B: ATG7	Two-way ANOVA	Bonferroni’s post hoc test
		n = 6 per group	Time: F (3, 30) = 2.220; P = 0.1063 Group: F (1, 10) = 26.76; P = 0.0004 Time x Group: F (3, 30) = 2.220; P = 0.0004	3d: P = 0.9271
				7d: P = 0.0125
				14d: P = 0.0017
				21d: P = 0.0033
		2B: ATG5	Two-way ANOVA	Bonferroni’s post hoc test
		n = 6 per group	Time: F (1.991, 19.91) = 4.784; P = 0.0077 Group: F (1, 10) = 94.89; P = 0.0202 Time x Group: F (3, 30) = 4.784; P = 0.0077	3d: P = 0.9828
				7d: P = 0.0002
				14d: P = 0.0076
				21d: P = 0.0036
		2B: SQSTM1	Two-way ANOVA	Bonferroni’s post hoc test
		n = 6 per group	Time: F (2.820, 28.20) = 3.284; P = 0.0342 Group: F (1, 10) = 37.30; P = 0.0377 Time x Group: F (3, 30) = 3.284; P = 0.0342	3d: P = 0.7798
				7d: P = 0.0063
				14d: P = 0.0116
				21d: P = 0.0046
		2B: LC3B-II	Two-way ANOVA	Bonferroni’s post hoc test
		n = 6 per group	Time: F (2.483, 24.83) = 2.325; P = 0.0949 Group: F (1, 10) = 29.36; P = 0.0003 Time x Group: F (3, 30) = 2.325; P = 0.1088	3d: P = 0.0458
				7d: P = 0.0063
				14d: P = 0.0371
				21d: P = 0.7798
		2B: LC3B-II	Two-way ANOVA	Bonferroni’s post hoc test
		n = 6 per group	Time: F (2.483, 24.83) = 2.325; P = 0.0949 Group: F (1, 10) = 29.36; P = 0.0003 Time x Group: F (3, 30) = 2.325; P = 0.1088	3d: P = 0.0458
				7d: P = 0.0063
				14d: P = 0.0371
				21d: P = 0.7798
