# Supplementary material for: TMEM251 loss-induced autophagy dysfunction in the anterior cingulate cortex contributes to chronic postoperative pain
Source: EMBO Rep. 2025 Dec 3;27(1):186–207. doi: 10.1038/s44319-025-00646-8 (PMC12796400; doi:10.1038/s44319-025-00646-8)
Supplement: Supplementary file 4 — Source data Fig. 2 [file 44319_2025_646_MOESM4_ESM.zip › Figure 2/2D/Raw data.xlsx]

## Sheet: Sheet2
2D	Sham									SMIR																		V									VI
I	12.083	11.192	9.083	11.365	15.102	13.783	10.083	13.402	9.982	15.364	10.782	12.493	14.654	12.072	15.423	17.635	10.933	12.531
II	14.352	14.942	13.441	15.873	15.932	11.437	12.332	10.244	13.475	15.773	18.921	12.372	15.764	14.332	19.082	17.532	12.093	14.603
III	15.674	17.832	19.021	14.532	16.661	15.574	20.221	17.832	16.674	20.634	22.757	25.673	22.464	25.743	24.732	22.091	23.819	22.403
V	20.932	19.031	22.323	21.074	20.918	17.861	16.743	18.332	17.783	24.031	25.852	24.571	23.372	29.031	32.147	30.831	21.022	24.531
VI	20.163	22.817	19.324	21.373	16.732	19.083	21.374	22.461	15.704	26.219	27.813	29.881	32.074	27.832	19.327	25.763	30.92	29.437
