# Supplementary material for: TMEM251 loss-induced autophagy dysfunction in the anterior cingulate cortex contributes to chronic postoperative pain
Source: EMBO Rep. 2025 Dec 3;27(1):186–207. doi: 10.1038/s44319-025-00646-8 (PMC12796400; doi:10.1038/s44319-025-00646-8)
Supplement: Supplementary file 4 — Source data Fig. 2 [file 44319_2025_646_MOESM4_ESM.zip › Figure 2/2D/Statistical details.xlsx]

## Sheet: Sheet1
		Figure and numbers	Statistical analysis	Post hoc tests
		2D	Multiple unpaired t test	Benjamini Krieger and Yekutieli
		n = 9 per group from 3 mice	I: t = 1.719; df = 16	P = 0.104942
			II: t = 1.911; df = 16	P = 0.074102
			III: t = 7.500; df = 16	P = 0.000001
			V: t = 4.826; df = 16	P = 0.000186
			VI: t = 5.211; df = 16	P = 0.000086
