# Supplementary material for: TMEM251 loss-induced autophagy dysfunction in the anterior cingulate cortex contributes to chronic postoperative pain
Source: EMBO Rep. 2025 Dec 3;27(1):186–207. doi: 10.1038/s44319-025-00646-8 (PMC12796400; doi:10.1038/s44319-025-00646-8)
Supplement: Supplementary file 4 — Source data Fig. 2 [file 44319_2025_646_MOESM4_ESM.zip › Figure 2/2E/Raw data.xlsx]

## Sheet: Sheet2
2E	Sham	SMIR
	8.32	14.56
	14.16	19.87
	7.65	13.91
	9.44	15.17
	10.21	10.33
	9.37	22.64
	10.22	10.32
	13.74	11.77
	7.31	18.04
