# Supplementary material for: TMEM251 loss-induced autophagy dysfunction in the anterior cingulate cortex contributes to chronic postoperative pain
Source: EMBO Rep. 2025 Dec 3;27(1):186–207. doi: 10.1038/s44319-025-00646-8 (PMC12796400; doi:10.1038/s44319-025-00646-8)
Supplement: Supplementary file 5 — Source data Fig. 3 [file 44319_2025_646_MOESM5_ESM.zip]

Archive with 38 entries (28 files):
- Figure 3/
- Figure 3/.DS_Store
- Figure 3/3A/
- Figure 3/3A/3A.tiff
- Figure 3/3A/Raw data.xlsx
- Figure 3/3A/Statistical details.xlsx
- Figure 3/3B/
- Figure 3/3B/.DS_Store
- Figure 3/3B/3B-GFAP.tiff
- Figure 3/3B/3B-IBA-1.tiff
- Figure 3/3B/3B-NEUN.tiff
- Figure 3/3C/
- Figure 3/3C/.DS_Store
- Figure 3/3C/3C.tiff
- Figure 3/3D/
- Figure 3/3D/.DS_Store
- Figure 3/3D/3D.tiff
- Figure 3/3D/Raw data.xlsx
- Figure 3/3D/Statistical details.xlsx
- Figure 3/3E/
- Figure 3/3E/.DS_Store
- Figure 3/3E/3E.tiff
- Figure 3/3E/Raw data.xlsx
- Figure 3/3E/Statistical details.xlsx
- Figure 3/3G/
- Figure 3/3G/.DS_Store
- Figure 3/3G/3G.tiff
- Figure 3/3H/
- Figure 3/3H/3H.tiff
- Figure 3/3H/Raw data.xlsx
- Figure 3/3H/Statistical details.xlsx
- Figure 3/3I/
- Figure 3/3I/.DS_Store
- Figure 3/3I/Raw data.xlsx
- Figure 3/3I/Statistical details.xlsx
- Figure 3/3J/
- Figure 3/3J/3J-left.tiff
- Figure 3/3J/3J-right.tiff
