# Supplementary material for: TMEM251 loss-induced autophagy dysfunction in the anterior cingulate cortex contributes to chronic postoperative pain
Source: EMBO Rep. 2025 Dec 3;27(1):186–207. doi: 10.1038/s44319-025-00646-8 (PMC12796400; doi:10.1038/s44319-025-00646-8)
Supplement: Supplementary file 5 — Source data Fig. 3 [file 44319_2025_646_MOESM5_ESM.zip › Figure 3/3A/Raw data.xlsx]

## Sheet: Sheet1
3A	Sham									SMIR
	15.77	11.75	16.56	22.22	18.93	15.59	20.29	19.25	11.67	32.3	23.65	21.82	23.6	35	33.4	19.34	21.56	32.73
