# Supplementary material for: TMEM251 loss-induced autophagy dysfunction in the anterior cingulate cortex contributes to chronic postoperative pain
Source: EMBO Rep. 2025 Dec 3;27(1):186–207. doi: 10.1038/s44319-025-00646-8 (PMC12796400; doi:10.1038/s44319-025-00646-8)
Supplement: Supplementary file 5 — Source data Fig. 3 [file 44319_2025_646_MOESM5_ESM.zip › Figure 3/3D/Raw data.xlsx]

## Sheet: Sheet1
3D	Sham	SMIR
	17.95	49.97
	15.78	49.91
	14.91	49.89
	12.88	49.87
	11.95	49.84
	11.13	49.74
	10.5	49.67
	9.34	49.42
	13.28	49.13
