# Supplementary material for: TMEM251 loss-induced autophagy dysfunction in the anterior cingulate cortex contributes to chronic postoperative pain
Source: EMBO Rep. 2025 Dec 3;27(1):186–207. doi: 10.1038/s44319-025-00646-8 (PMC12796400; doi:10.1038/s44319-025-00646-8)
Supplement: Supplementary file 5 — Source data Fig. 3 [file 44319_2025_646_MOESM5_ESM.zip › Figure 3/3E/Raw data.xlsx]

## Sheet: Sheet1
	3E: Autophagosome	Sham	SMIR		3E: Autolysosome	Sham	SMIR
		2	2			5	2
		1	4			4	3
		0	3			6	3
		2	4			4	1
		3	3			5	4
		2	2			3	2
		2	1			4	3
		0	4			3	4
		2	3			6	5
