# Supplementary material for: TMEM251 loss-induced autophagy dysfunction in the anterior cingulate cortex contributes to chronic postoperative pain
Source: EMBO Rep. 2025 Dec 3;27(1):186–207. doi: 10.1038/s44319-025-00646-8 (PMC12796400; doi:10.1038/s44319-025-00646-8)
Supplement: Supplementary file 5 — Source data Fig. 3 [file 44319_2025_646_MOESM5_ESM.zip › Figure 3/3H/Raw data.xlsx]

## Sheet: Sheet1
3H	Sham	SMIR
	23.48	34.56
	11.64	43.32
	20.57	31.98
	21.99	27.83
	19.35	52.67
	27.04	31.22
	15.63	25.66
	19.52	23.41
	22.09	30.98
