# Supplementary material for: TMEM251 loss-induced autophagy dysfunction in the anterior cingulate cortex contributes to chronic postoperative pain
Source: EMBO Rep. 2025 Dec 3;27(1):186–207. doi: 10.1038/s44319-025-00646-8 (PMC12796400; doi:10.1038/s44319-025-00646-8)
Supplement: Supplementary file 5 — Source data Fig. 3 [file 44319_2025_646_MOESM5_ESM.zip › Figure 3/3I/Raw data.xlsx]

## Sheet: Sheet1
3I	Sham	SMIR
	57	96.91
	62.27	96.76
	58.92	93.85
	68.46	92.72
	56.17	90.79
	54.87	89.92
	61.11	88.59
	67.63	87.39
	61.28	86.5
