# Supplementary material for: TMEM251 loss-induced autophagy dysfunction in the anterior cingulate cortex contributes to chronic postoperative pain
Source: EMBO Rep. 2025 Dec 3;27(1):186–207. doi: 10.1038/s44319-025-00646-8 (PMC12796400; doi:10.1038/s44319-025-00646-8)
Supplement: Supplementary file 6 — Source data Fig. 4 [file 44319_2025_646_MOESM6_ESM.zip]

Archive with 33 entries (26 files):
- Figure 4/
- Figure 4/.DS_Store
- Figure 4/4A/
- Figure 4/4A/.DS_Store
- Figure 4/4A/4A-ATP6V0D1.tiff
- Figure 4/4A/4A-CTSB.tiff
- Figure 4/4A/4A-GAPDH.tiff
- Figure 4/4A/4A-LAMP1.tiff
- Figure 4/4A/4A-LAMP2A.tiff
- Figure 4/4A/Raw data.xlsx
- Figure 4/4A/Statistical details.xlsx
- Figure 4/4B/
- Figure 4/4B/.DS_Store
- Figure 4/4B/4B-CTSB.tiff
- Figure 4/4B/4B-GAPDH.png
- Figure 4/4B/4B-LAMP1.tiff
- Figure 4/4B/Raw data.xlsx
- Figure 4/4B/Statistical details.xlsx
- Figure 4/4C/
- Figure 4/4C/4C.tiff
- Figure 4/4C/Raw data.xlsx
- Figure 4/4C/Statistical details.xlsx
- Figure 4/4D/
- Figure 4/4D/Raw data.xlsx
- Figure 4/4D/Statistical details.xlsx
- Figure 4/4E/
- Figure 4/4E/4E.tiff
- Figure 4/4E/Raw data.xlsx
- Figure 4/4E/Statistical details.xlsx
- Figure 4/4F/
- Figure 4/4F/4F.tiff
- Figure 4/4F/Raw data.xlsx
- Figure 4/4F/Statistical details.xlsx
