# Supplementary material for: TMEM251 loss-induced autophagy dysfunction in the anterior cingulate cortex contributes to chronic postoperative pain
Source: EMBO Rep. 2025 Dec 3;27(1):186–207. doi: 10.1038/s44319-025-00646-8 (PMC12796400; doi:10.1038/s44319-025-00646-8)
Supplement: Supplementary file 6 — Source data Fig. 4 [file 44319_2025_646_MOESM6_ESM.zip › Figure 4/4A/Raw data.xlsx]

## Sheet: Sheet2
4A	Sham						SMIR
LAMP1	0.935471	0.837716	1.22681	0.869804	1.19914	0.931054	0.894067	1.453	1.18909	1.22337	1.44246	1.48269
ATP6V0D1	0.892158	1.03027	1.07758	0.850096	0.890895	1.25901	0.745479	0.869909	0.986553	1.01081	0.926711	0.594528
LAMP2A	0.795393	1.16335	1.04126	1.26133	0.913705	0.824966	1.02014	1.05417	1.26018	0.765382	0.839592	0.957479
CTPB	0.919728	1.04156	1.03871	1.03804	1.05405	0.907912	0.964086	0.871167	1.04322	0.920337	1.02399	1.19138
