# Supplementary material for: TMEM251 loss-induced autophagy dysfunction in the anterior cingulate cortex contributes to chronic postoperative pain
Source: EMBO Rep. 2025 Dec 3;27(1):186–207. doi: 10.1038/s44319-025-00646-8 (PMC12796400; doi:10.1038/s44319-025-00646-8)
Supplement: Supplementary file 6 — Source data Fig. 4 [file 44319_2025_646_MOESM6_ESM.zip › Figure 4/4B/Raw data.xlsx]

## Sheet: Sheet2
4B	Sham						SMIR
Lysosome	0.895648	0.978047	0.870639	1.25567			0.536684	0.922157	0.588224	0.638754
Cytoplasm	0.836689	1.04978	0.976427	1.1371			1.10927	0.639803	1.3498	0.983646
