# Supplementary material for: TMEM251 loss-induced autophagy dysfunction in the anterior cingulate cortex contributes to chronic postoperative pain
Source: EMBO Rep. 2025 Dec 3;27(1):186–207. doi: 10.1038/s44319-025-00646-8 (PMC12796400; doi:10.1038/s44319-025-00646-8)
Supplement: Supplementary file 6 — Source data Fig. 4 [file 44319_2025_646_MOESM6_ESM.zip › Figure 4/4B/Statistical details.xlsx]

## Sheet: Sheet1
		Figure and numbers	Statistical analysis	Post hoc tests
		4B: Relative protein expression of CTPB	Multiple unpaired t tests	Two-stage step-up (Benjamini, Krieger, and Yekutieli)
		n = 4 per group	Lysosome: t = 2.664; df = 6	P = 0.037311
			Cytoplasm: t = 0.1281; df = 6	P = 0.902230
