# Supplementary material for: TMEM251 loss-induced autophagy dysfunction in the anterior cingulate cortex contributes to chronic postoperative pain
Source: EMBO Rep. 2025 Dec 3;27(1):186–207. doi: 10.1038/s44319-025-00646-8 (PMC12796400; doi:10.1038/s44319-025-00646-8)
Supplement: Supplementary file 6 — Source data Fig. 4 [file 44319_2025_646_MOESM6_ESM.zip › Figure 4/4C/Raw data.xlsx]

## Sheet: Sheet2
4C：The mean fluorescence intensity of CTPB	Sham	SMIR		4C: CTPB+LAMP+:CTPB+	Sham	SMIR
	79.362	65.782			88.39	21.18
	65.434	54.183			84.42	57.66
	73.261	42.891			79.96	38.88
	63.183	54.629			69.9	49.56
	56.325	65.732			82.9	35.02
	67.482	66.545			69.99	58.71
	45.729	76.484			60	51.9
	43.878	54.621			59.99	51.08
	65.453	63.92			74.72	37.5
