# Supplementary material for: TMEM251 loss-induced autophagy dysfunction in the anterior cingulate cortex contributes to chronic postoperative pain
Source: EMBO Rep. 2025 Dec 3;27(1):186–207. doi: 10.1038/s44319-025-00646-8 (PMC12796400; doi:10.1038/s44319-025-00646-8)
Supplement: Supplementary file 6 — Source data Fig. 4 [file 44319_2025_646_MOESM6_ESM.zip › Figure 4/4D/Raw data.xlsx]

## Sheet: Sheet2
4D	Sham				SMIR
3d	1.00736	0.810109	1.03633	1.18242	0.988397	1.15001	0.88727	1.18048
7d	1.06293	1.05136	1.23254	1.02674	0.545232	0.773649	0.892537	0.603792
14d	1.0474	0.808104	0.911958	1.29552	0.650242	0.660796	0.626294	0.821281
