# Supplementary material for: TMEM251 loss-induced autophagy dysfunction in the anterior cingulate cortex contributes to chronic postoperative pain
Source: EMBO Rep. 2025 Dec 3;27(1):186–207. doi: 10.1038/s44319-025-00646-8 (PMC12796400; doi:10.1038/s44319-025-00646-8)
Supplement: Supplementary file 6 — Source data Fig. 4 [file 44319_2025_646_MOESM6_ESM.zip › Figure 4/4D/Statistical details.xlsx]

## Sheet: Sheet1
		Figure and numbers	Statistical analysis	Post hoc tests
		4D: Relative level of Tmem251	Multiple unpaired t tests	Two-tailed
		n =4 per group	3d: t = 0.4119; df = 6	P = 0.694747
			7d: t = 4.223; df = 6	P = 0.005545
			14d: t = 2.852; df = 6	P = 0.029109
