# Supplementary material for: TMEM251 loss-induced autophagy dysfunction in the anterior cingulate cortex contributes to chronic postoperative pain
Source: EMBO Rep. 2025 Dec 3;27(1):186–207. doi: 10.1038/s44319-025-00646-8 (PMC12796400; doi:10.1038/s44319-025-00646-8)
Supplement: Supplementary file 6 — Source data Fig. 4 [file 44319_2025_646_MOESM6_ESM.zip › Figure 4/4E/Raw data.xlsx]

## Sheet: Sheet2
4E	Sham	SMIR
	56.704	35.875
	52.801	24.924
	61.139	35.158
	60.208	31.277
	48.535	26.853
	70.763	27.742
	53.149	20.485
	59.41	29.312
	51.615	24.142
