# Supplementary material for: TMEM251 loss-induced autophagy dysfunction in the anterior cingulate cortex contributes to chronic postoperative pain
Source: EMBO Rep. 2025 Dec 3;27(1):186–207. doi: 10.1038/s44319-025-00646-8 (PMC12796400; doi:10.1038/s44319-025-00646-8)
Supplement: Supplementary file 6 — Source data Fig. 4 [file 44319_2025_646_MOESM6_ESM.zip › Figure 4/4F/Raw data.xlsx]

## Sheet: Sheet2
4F	Sham	SMIR
	36.965	30.456
	40.987	30.375
	65.69	43.069
	42.958	27.286
	49.59	31.961
	41.028	38.459
	32.849	38.954
	29.6	38.954
	24.142	44.986
