# Supplementary material for: TMEM251 loss-induced autophagy dysfunction in the anterior cingulate cortex contributes to chronic postoperative pain
Source: EMBO Rep. 2025 Dec 3;27(1):186–207. doi: 10.1038/s44319-025-00646-8 (PMC12796400; doi:10.1038/s44319-025-00646-8)
Supplement: Supplementary file 7 — Source data Fig. 5 [file 44319_2025_646_MOESM7_ESM.zip]

Archive with 40 entries (31 files):
- Figure 5/
- Figure 5/.DS_Store
- Figure 5/5B/
- Figure 5/5B/5B.tiff
- Figure 5/5B/Raw data.xlsx
- Figure 5/5B/Statistical details.xlsx
- Figure 5/5C/
- Figure 5/5C/Raw data.xlsx
- Figure 5/5C/Statistical details.xlsx
- Figure 5/5D/
- Figure 5/5D/5D.tiff
- Figure 5/5D/Raw data.xlsx
- Figure 5/5D/Statistical details.xlsx
- Figure 5/5E/
- Figure 5/5E/.DS_Store
- Figure 5/5E/Raw data.xlsx
- Figure 5/5E/Statistical details.xlsx
- Figure 5/5F/
- Figure 5/5F/.DS_Store
- Figure 5/5F/Raw data.xlsx
- Figure 5/5F/Statistical details.xlsx
- Figure 5/5G/
- Figure 5/5G/.DS_Store
- Figure 5/5G/5G-ATG5.png
- Figure 5/5G/5G-ATG7.png
- Figure 5/5G/5G-GAPDH.png
- Figure 5/5G/5G-LC3B.tiff
- Figure 5/5G/5G-SQSTM1.png
- Figure 5/5G/Raw data.xlsx
- Figure 5/5G/Statistical details.xlsx
- Figure 5/5H/
- Figure 5/5H/.DS_Store
- Figure 5/5H/5H.tiff
- Figure 5/5H/Raw data.xlsx
- Figure 5/5H/Statistical details.xlsx
- Figure 5/5I/
- Figure 5/5I/.DS_Store
- Figure 5/5I/5I.png
- Figure 5/5I/Raw data.xlsx
- Figure 5/5I/Statistical details.xlsx
