# Supplementary material for: TMEM251 loss-induced autophagy dysfunction in the anterior cingulate cortex contributes to chronic postoperative pain
Source: EMBO Rep. 2025 Dec 3;27(1):186–207. doi: 10.1038/s44319-025-00646-8 (PMC12796400; doi:10.1038/s44319-025-00646-8)
Supplement: Supplementary file 7 — Source data Fig. 5 [file 44319_2025_646_MOESM7_ESM.zip › Figure 5/5B/Raw data.xlsx]

## Sheet: Sheet2
5B	SMIR+scramble	SMIR+AAV-TMEM251
	72.721	59.28
	62.339	65.075
	34.618	72.838
	71.023	73.924
	70.008	58.507
	48.885	57.86
	59.934	57.818
	71.043	56.714
	52.884	68.211
