# Supplementary material for: TMEM251 loss-induced autophagy dysfunction in the anterior cingulate cortex contributes to chronic postoperative pain
Source: EMBO Rep. 2025 Dec 3;27(1):186–207. doi: 10.1038/s44319-025-00646-8 (PMC12796400; doi:10.1038/s44319-025-00646-8)
Supplement: Supplementary file 7 — Source data Fig. 5 [file 44319_2025_646_MOESM7_ESM.zip › Figure 5/5C/Raw data.xlsx]

## Sheet: Sheet2
5C	SMIR+scramble	SMIR+AAV-TMEM251
	1.14648	2.38
	0.841991	1.42857
	1.23467	2.37291
	0.839026	1.37538
