# Supplementary material for: TMEM251 loss-induced autophagy dysfunction in the anterior cingulate cortex contributes to chronic postoperative pain
Source: EMBO Rep. 2025 Dec 3;27(1):186–207. doi: 10.1038/s44319-025-00646-8 (PMC12796400; doi:10.1038/s44319-025-00646-8)
Supplement: Supplementary file 7 — Source data Fig. 5 [file 44319_2025_646_MOESM7_ESM.zip › Figure 5/5D/Raw data.xlsx]

## Sheet: Sheet2
5D	SMIR+scramble	SMIR+AAV-TMEM251
	43.76	64.76
	36.37	53.78
	52.14	66.32
	68.03	40.87
	42.19	36.25
	26.73	48.98
	40.04	54.32
	34.67	57.55
	45	74.32
