# Supplementary material for: TMEM251 loss-induced autophagy dysfunction in the anterior cingulate cortex contributes to chronic postoperative pain
Source: EMBO Rep. 2025 Dec 3;27(1):186–207. doi: 10.1038/s44319-025-00646-8 (PMC12796400; doi:10.1038/s44319-025-00646-8)
Supplement: Supplementary file 7 — Source data Fig. 5 [file 44319_2025_646_MOESM7_ESM.zip › Figure 5/5E/Raw data.xlsx]

## Sheet: Sheet2
5E: PWT		Sham+scramble								Sham+AAV-TMEM21								SMIR+scramble								SMIR+AAV-TMEM251
BL		1.98	1.61	1.63	1.98	1.61	1.06	1.37	0.98	1.61	1.61	1.13	1.25	1.37	1.53	1.98	0.98	1.53	1.98	0.93	1.25	0.72	1.61	1.13	1.98	1.13	1.38	1.61	1.61	1.37	1.37	1.98	1.38
1		1.61	1.61	1.13	1.98	1.37	1.25	1.61	1.61	1.61	1.25	1.13	1.68	1.61	1.13	1.98	1.61	0.83	0.93	0.72	0.55	0.93	1.02	1.06	0.61	1.13	1.02	0.93	1.13	1.02	1.35	1.02	0.93
3		1.38	1.61	1.61	1.25	1.98	1.37	1.68	1.68	1.38	1.61	1.61	1.98	1.53	1.13	1.61	1.37	0.93	0.55	1.13	0.55	0.48	1.02	0.83	0.61	1.02	1.13	1.61	0.93	1.06	0.93	1.02	1.3
5		1.38	1.61	1.61	1.37	1.25	1.98	1.13	1.25	1.61	1.13	1.19	1.37	1.13	1.61	1.98	1.25	0.55	1.13	0.93	0.55	0.75	0.83	1.06	0.48	1.13	1.25	0.93	1.13	1.38	1.02	1.38	1.25
7		1.13	1.61	1.61	1.13	1.25	1.37	1.61	1.98	1.61	1.02	1.13	1.98	1.37	1.25	1.61	1.37	0.55	0.93	0.55	0.93	1.06	0.61	0.48	0.61	1.06	1.25	1.25	1.06	1.38	1.37	1.38	1.06
10		1.98	1.13	1.68	1.61	1.61	1.25	1.3	1.53	1.61	1.61	1.3	1.25	1.98	1.53	1.61	1.3	1.13	0.55	0.93	1.06	0.72	0.55	0.61	1.3	1.13	1.61	1.02	1.25	1.53	1.37	1.02	1.61
14		1.61	1.37	1.61	1.61	1.25	1.68	1.3	1.98	1.98	1.53	1.61	1.3	1.25	1.61	1.37	1.37	1.02	0.93	0.55	1.3	0.79	0.93	1.13	1.25	1.13	1.3	1.02	1.37	1.61	1.53	1.37	1.61
21		1.61	1.13	1.98	1.38	1.13	1.02	1.61	1.61	1.61	1.37	1.25	1.13	1.53	1.25	1.61	1.61	0.93	1.13	0.83	1.02	0.93	1.02	1.53	1.25	1.13	1.61	1.3	1.25	1.25	0.93	1.61	1.61
5E: PWL		Sham+scramble								Sham+AAV-TMEM21								SMIR+scramble								SMIR+AAV-TMEM251
BL		11.23	9.04	13.93	12.16	9.32	13.12	12.43	11.54	11.13	11.54	13.12	10.42	9.43	14.02	9.43	12.56	14.12	9.12	10.13	12.48	11.32	13.12	10.43	11.1	11.43	10.34	13.42	10.54	11.67	9.13	13.12	14.13
1		10.43	9.87	11.34	12.76	12.75	10.43	9.54	12.14	10.37	12.65	13.12	9.76	10.35	9.54	11.34	14.03	7.04	11.32	10.42	9.53	8.73	10.34	9.68	10.03	7.93	11.54	9.32	10.32	8.73	10.23	10.54	9.32
3		11.03	9.34	13.21	9.02	10.31	11.83	12.92	10.21	11.43	9.62	10.34	11.68	9.34	11.54	11.92	12.32	9.32	10.23	10.21	9.34	8.76	9.32	9.87	8.54	9.67	11.32	9.02	10.76	12.54	9.58	10.43	11.54
5		9.87	10.23	11.98	11.67	10.32	13.63	11.75	12.22	10.32	10.45	10.63	11.32	9.83	10.32	10.76	14.93	8.12	9.43	8.21	7.89	9.32	12.54	9.32	10.13	10.31	11.76	9.32	9.01	10.43	11.32	9.64	8.01
7		12.02	10.63	10.32	12.45	11.02	14.69	9.03	11.32	12.13	13.76	10.12	12.87	11.63	10.32	9.01	11.67	9.02	9.43	10.83	9.21	10.03	9.32	7.02	9.02	8.79	10.21	10.72	8.02	11.32	9.03	13.21	8.32
10		11.2	9.32	10.09	13.14	12.87	10.12	9.62	13.28	14.21	9.69	11.29	10.07	9.86	10.34	11.65	12.35	10.92	8.76	12.07	8.75	10.19	9.83	11.32	14.21	10.83	9.42	10.34	13.27	13.42	12.68	11.08	9.32
14		13.12	9.87	10.26	11.29	10.26	13.61	10.9	9.82	10.91	13.44	12.74	14.02	11.89	9.36	10.27	11.01	9.83	13.22	10.94	14.31	9.84	10.37	12.31	9.33	13.33	10.98	10.09	14.4	10.63	13.21	11.09	12.61
21		11.27	9.51	13.2	11.88	12.03	13.21	10.98	14.21	9.45	10.17	10.22	13.21	10.99	14.31	8.75	12.44	10.32	11.56	9.02	14.21	11.53	8.02	13.22	11.03	9.32	11.02	13.21	10.99	8.67	13.21	10.33	14.36
