# Supplementary material for: TMEM251 loss-induced autophagy dysfunction in the anterior cingulate cortex contributes to chronic postoperative pain
Source: EMBO Rep. 2025 Dec 3;27(1):186–207. doi: 10.1038/s44319-025-00646-8 (PMC12796400; doi:10.1038/s44319-025-00646-8)
Supplement: Supplementary file 7 — Source data Fig. 5 [file 44319_2025_646_MOESM7_ESM.zip › Figure 5/5E/Statistical details.xlsx]

## Sheet: Sheet2
		Figure and numbers	Statistical analysis	Post hoc tests
		5E: PWT(Sham+scramble - Sham+AAV-TMEM21)	Two-way ANOVA	Bonferroni’s post hoc test
		n = 8 per group	Time: F (4.556, 63.79) = 0.5046; P = 0.7555 Group: F (1, 14) = 0.3781; P = 0.5485 Time x Group: F (7, 98) = 0.05292; P = 0.9998	BL: P > 0.9999
				1d: P > 0.9999
				3d: P > 0.9999
				5d: P > 0.9999
				7d: P > 0.9999
				10d: P > 0.9999
				14d: P > 0.9999
				21d: P > 0.9999
		5E: PWT(Sham+scramble - SMIR+scramble)	Two-way ANOVA	Bonferroni’s post hoc test
		n = 8 per group	Time: F (4.800, 67.19) = 2.606; P = 0.0344 Group: F (1, 14) = 190.1; P < 0.0001 Time x Group: F (7, 98) = 2.412; P = 0.0254	BL: P > 0.9999
				1d: P = 0.0004
				3d: P < 0.0001
				5d: P = 0.0014
				7d: P = 0.0006
				10d: P = 0.0030
				14d: P = 0.0030
				21d: P = 0.2093
		5E: PWT(Sham+AAV-TMEM21 - SMIR+AAV-TMEM251)	Two-way ANOVA	Bonferroni’s post hoc test
		n = 8 per group	Time: F (5.016, 70.22) = 1.379; P = 0.2425 Group: F (1, 14) = 11.89; P = 0.0039 Time x Group: F (7, 98) = 1.932; P = 0.0725	BL: P > 0.9999
				1d: P = 0.0338
				3d: P = 0.0368
				5d: P = 0.7252
				7d: P > 0.9999
				10d: P = 0.9170
				14d: P > 0.9999
				21d: P > 0.9999
		5E: PWT(SMIR+scramble - SMIR+AAV-TMEM251)	Two-way ANOVA	Bonferroni’s post hoc test
		n = 8 per group	Time: F (4.700, 65.79) = 7.703; P < 0.0001 Group: F (1, 14) = 64.96; P < 0.0001 Time x Group: F (7, 98) = 1.220; P = 0.2991	BL: P > 0.9999
				1d: P = 0.1101
				3d: P = 0.0708
				5d: P = 0.0187
				7d: P = 0.0011
				10d: P = 0.0344
				14d: P = 0.0445
				21d: P = 0.4002
		5E: PWL(Sham+scramble - Sham+AAV-TMEM21)	Two-way ANOVA	Bonferroni’s post hoc test
		n = 8 per group	Time: F (4.521, 63.30) = 0.2956; P = 0.8991 Group: F (1, 14) = 0.03043; P = 0.8640 Time x Group: F (7, 98) = 0.3336; P = 0.9368	BL: P > 0.9999
				1d: P > 0.9999
				3d: P > 0.9999
				5d: P > 0.9999
				7d: P > 0.9999
				10d: P > 0.9999
				14d: P > 0.9999
				21d: P > 0.9999
		5E: PWL(Sham+scramble - SMIR+scramble)	Two-way ANOVA	Bonferroni’s post hoc test
		n = 8 per group	Time: F (4.636, 64.90) = 2.262; P = 0.0630 Group: F (1, 14) = 11.87; P = 0.0039 Time x Group: F (7, 98) = 1.408; P = 0.2107	BL: P > 0.9999
				1d: P = 0.2625
				3d: P = 0.2322
				5d: P = 0.0753
				7d: P = 0.0727
				10d: P > 0.9999
				14d: P > 0.9999
				21d: P > 0.9999
		5E: PWL(Sham+AAV-TMEM21 - SMIR+AAV-TMEM251)	Two-way ANOVA	Bonferroni’s post hoc test
		n = 8 per group	Time: F (5.034, 70.48) = 1.588; P = 0.1742 Group: F (1, 14) = 2.866; P = 0.1126 Time x Group: F (7, 98) = 1.091; P = 0.3751	BL: P > 0.9999
				1d: P = 0.3153
				3d: P > 0.9999
				5d: P > 0.9999
				7d: P = 0.7643
				10d: P > 0.9999
				14d: P > 0.9999
				21d: P > 0.9999
		5E: PWL(SMIR+scramble - SMIR+AAV-TMEM251)	Two-way ANOVA	Bonferroni’s post hoc test
		n = 8 per group	Time: F (4.390, 61.46) = 5.356; P = 0.0006 Group: F (1, 14) = 0.0016; P < 0.0001 Time x Group: F (7, 98) = 0.2325; P = 0.9764	BL: P > 0.9999
				1d: P > 0.9999
				3d: P = 0.2545
				5d: P > 0.9999
				7d: P > 0.9999
				10d: P > 0.9999
				14d: P > 0.9999
				21d: P > 0.9999
