# Supplementary material for: TMEM251 loss-induced autophagy dysfunction in the anterior cingulate cortex contributes to chronic postoperative pain
Source: EMBO Rep. 2025 Dec 3;27(1):186–207. doi: 10.1038/s44319-025-00646-8 (PMC12796400; doi:10.1038/s44319-025-00646-8)
Supplement: Supplementary file 7 — Source data Fig. 5 [file 44319_2025_646_MOESM7_ESM.zip › Figure 5/5F/Statistical details.xlsx]

## Sheet: Sheet2
		Figure and numbers	Statistical analysis	Post hoc tests
		5F: PWT(Sham+scramble - Sham+AAV-TMEM21)	Two-way ANOVA	Bonferroni’s post hoc test
		n = 8 per group	Time: F (4.587, 64.22) = 1.391; P = 0.2428 Group: F (1, 14) = 0.02798; P = 0.8695 Time x Group: F (7, 98) = 2.096; P = 0.0182	BL: P > 0.9999
				1d: P > 0.9999
				3d: P > 0.9999
				5d: P > 0.9999
				7d: P > 0.9999
				10d: P > 0.9999
				14d: P > 0.9999
				21d: P > 0.9999
		5F: PWT(Sham+scramble - SMIR+scramble)	Two-way ANOVA	Bonferroni’s post hoc test
		n = 8 per group	Time: F (4.182, 58.54) = 1.441; P = 0.2305 Group: F (1, 14) = 2.558; P = 0.2305 Time x Group: F (7, 98) = 0.4175; P = 0.8894	BL: P > 0.9999
				1d: P > 0.9999
				3d: P > 0.9999
				5d: P > 0.9999
				7d: P > 0.9999
				10d: P = 0.6731
				14d: P > 0.9999
				21d: P > 0.9999
		5F: PWT(Sham+AAV-TMEM21 - SMIR+AAV-TMEM251)	Two-way ANOVA	Bonferroni’s post hoc test
		n = 8 per group	Time: F (4.053, 56.74) = 1.398; P = 0.2459 Group: F (1, 14) = 1.440; P = 0.2501 Time x Group: F (7, 98) = 0.1405; P = 0.9948	BL: P > 0.9999
				1d: P > 0.9999
				3d: P > 0.9999
				5d: P > 0.9999
				7d: P > 0.9999
				10d: P > 0.9999
				14d: P > 0.9999
				21d: P > 0.9999
		5F: PWT(SMIR+scramble - SMIR+AAV-TMEM251)	Two-way ANOVA	Bonferroni’s post hoc test
		n = 8 per group	Time: F (4.524, 63.33) = 1.472; P = 0.2161 Group: F (1, 14) = 0.2423; P = 0.6302 Time x Group: F (7, 98) = 0.5074; P = 0.8270	BL: P > 0.9999
				1d: P > 0.9999
				3d: P > 0.9999
				5d: P > 0.9999
				7d: P > 0.9999
				10d: P > 0.9999
				14d: P > 0.9999
				21d: P > 0.9999
		5F: PWL(Sham+scramble - Sham+AAV-TMEM21)	Two-way ANOVA	Bonferroni’s post hoc test
		n = 8 per group	Time: F (4.867, 68.14) = 3.807; P = 0.0046 Group: F (1, 14) = 0.1391; P = 0.7148 Time x Group: F (7, 98) = 0.1432; P = 0.9945	BL: P > 0.9999
				1d: P > 0.9999
				3d: P > 0.9999
				5d: P > 0.9999
				7d: P > 0.9999
				10d: P > 0.9999
				14d: P > 0.9999
				21d: P > 0.9999
		5F: PWL(Sham+scramble - SMIR+scramble)	Two-way ANOVA	Bonferroni’s post hoc test
		n = 8 per group	Time: F (4.515, 63.21) = 4.231; P = 0.0030 Group: F (1, 14) = 0.2181; P = 0.6476 Time x Group: F (7, 98) = 0.3553; P = 0.9257	BL: P > 0.9999
				1d: P > 0.9999
				3d: P > 0.9999
				5d: P > 0.9999
				7d: P > 0.9999
				10d: P > 0.9999
				14d: P > 0.9999
				21d: P > 0.9999
		5F: PWL(Sham+AAV-TMEM21 - SMIR+AAV-TMEM251)	Two-way ANOVA	Bonferroni’s post hoc test
		n = 8 per group	Time: F (4.710, 65.95) = 3.876; P = 0.0045 Group: F (1, 14) = 0.03212; P = 0.8603 Time x Group: F (7, 98) = 0.3672; P = 0.9193	BL: P > 0.9999
				1d: P > 0.9999
				3d: P > 0.9999
				5d: P > 0.9999
				7d: P > 0.9999
				10d: P > 0.9999
				14d: P > 0.9999
				21d: P > 0.9999
		5F: PWL(SMIR+scramble - SMIR+AAV-TMEM251)	Two-way ANOVA	Bonferroni’s post hoc test
		n = 8 per group	Time: F (4.548, 63.67) = 4.767; P = 0.0013 Group: F (1, 14) = 0.06553; P = 0.8017 Time x Group: F (7, 98) = 0.1996; P = 0.9849	BL: P > 0.9999
				1d: P > 0.9999
				3d: P > 0.9999
				5d: P > 0.9999
				7d: P > 0.9999
				10d: P > 0.9999
				14d: P > 0.9999
				21d: P > 0.9999
