# Supplementary material for: TMEM251 loss-induced autophagy dysfunction in the anterior cingulate cortex contributes to chronic postoperative pain
Source: EMBO Rep. 2025 Dec 3;27(1):186–207. doi: 10.1038/s44319-025-00646-8 (PMC12796400; doi:10.1038/s44319-025-00646-8)
Supplement: Supplementary file 7 — Source data Fig. 5 [file 44319_2025_646_MOESM7_ESM.zip › Figure 5/5G/Raw data.xlsx]

## Sheet: Sheet2
5G: ATG7	Sham+scramble	Sham+AAV-TMEM21	SMIR+scramble	SMIR+AAV-TMEM251
	1.28382	0.971529	2.40717	2.02945
	0.716488	0.785351	2.23988	1.80334
	0.903123	0.653322	1.24703	1.10321
	1.09737	0.886996	1.64974	1.26765
5G: ATG5	Sham+scramble	Sham+AAV-TMEM21	SMIR+scramble	SMIR+AAV-TMEM251
	1.28748	0.819506	1.90191	1.1326
	0.712557	1.11064	1.56507	1.22286
	1.035	0.728707	1.52396	1.00283
	0.965001	0.855726	1.32224	1.29186
5G: SQSTM1	Sham+scramble	Sham+AAV-TMEM21	SMIR+scramble	SMIR+AAV-TMEM251
	1.25483	0.8941	2.27464	1.36201
	0.743407	1.27642	1.61894	1.01379
	1.07674	0.594239	1.23338	0.844006
	0.922647	0.773584	1.82954	0.955201
5G:LC3B-II	Sham+scramble	Sham+AAV-TMEM21	SMIR+scramble	SMIR+AAV-TMEM251
	1.32757	0.705111	1.51664	1.05066
	0.672931	1.25524	1.66043	1.00495
	0.926649	0.415319	1.86068	1.39925
	1.07228	0.754188	2.16137	1.31717
