# Supplementary material for: TMEM251 loss-induced autophagy dysfunction in the anterior cingulate cortex contributes to chronic postoperative pain
Source: EMBO Rep. 2025 Dec 3;27(1):186–207. doi: 10.1038/s44319-025-00646-8 (PMC12796400; doi:10.1038/s44319-025-00646-8)
Supplement: Supplementary file 7 — Source data Fig. 5 [file 44319_2025_646_MOESM7_ESM.zip › Figure 5/5G/Statistical details.xlsx]

## Sheet: Sheet2
		Figure and numbers	Statistical analysis	Post hoc tests
		5G: Relative protein expression of ATG7	One-way ANOVA	Bonferroni’s post hoc test
		n = 4 per group	Treatment: F (3, 12) = 6.911; P = 0.0059	Sham+scramble vs. Sham+AAV-TMEM21: P ＞ 0.9999
				Sham+scramble vs. SMIR+scramble: P = 0.0342
				Sham+scramble vs. SMIR+AAV-TMEM21: P = 0.3531
				Sham+AAV-TMEM21 vs. SMIR+scramble: P = 0.0101
				Sham+AAV-TMEM21 vs. SMIR+AAV-TMEM21: P = 0.1048
				SMIR+scramble vs. SMIR+AAV-TMEM21: P ＞ 0.9999
		5G: Relative protein expression of ATG5	One-way ANOVA	Bonferroni’s post hoc test
		n = 4 per group	Treatment: F (3, 12) = 9.555; P = 0.0017	Sham+scramble vs. Sham+AAV-TMEM21: P = 0.8206
				Sham+scramble vs. SMIR+scramble: P = 0.0065
				Sham+scramble vs. SMIR+AAV-TMEM21: P = 0.6595
				Sham+AAV-TMEM21 vs. SMIR+scramble: P = 0.0015
				Sham+AAV-TMEM21 vs. SMIR+AAV-TMEM21: P = 0.2299
				SMIR+scramble vs. SMIR+AAV-TMEM21: P = 0.0493
		5G: Relative protein expression of SQSTM1	One-way ANOVA	Bonferroni’s post hoc test
		n = 4 per group	Treatment: F (3, 12) = 6.503; P = 0.0073	Sham+scramble vs. Sham+AAV-TMEM21: P = 0.9490
				Sham+scramble vs. SMIR+scramble: P = 0.0219
				Sham+scramble vs. SMIR+AAV-TMEM21: P = 0.9967
				Sham+AAV-TMEM21 vs. SMIR+scramble: P = 0.0086
				Sham+AAV-TMEM21 vs. SMIR+AAV-TMEM21: P = 0.8788
				SMIR+scramble vs. SMIR+AAV-TMEM21: P = 0.0314
		5G: Relative protein expression of LC3B-II	One-way ANOVA	Bonferroni’s post hoc test
		n = 4 per group	Treatment: F (3, 12) = 9.796; P = 0.0015	Sham+scramble vs. Sham+AAV-TMEM21: P = 0.6963
				Sham+scramble vs. SMIR+scramble: P = 0.0076
				Sham+scramble vs. SMIR+AAV-TMEM21: P = 0.7647
				Sham+AAV-TMEM21 vs. SMIR+scramble: P = 0.0012
				Sham+AAV-TMEM21 vs. SMIR+AAV-TMEM21: P = 0.2151
				SMIR+scramble vs. SMIR+AAV-TMEM21: P = 0.0420
