# Supplementary material for: TMEM251 loss-induced autophagy dysfunction in the anterior cingulate cortex contributes to chronic postoperative pain
Source: EMBO Rep. 2025 Dec 3;27(1):186–207. doi: 10.1038/s44319-025-00646-8 (PMC12796400; doi:10.1038/s44319-025-00646-8)
Supplement: Supplementary file 7 — Source data Fig. 5 [file 44319_2025_646_MOESM7_ESM.zip › Figure 5/5H/Raw data.xlsx]

## Sheet: Sheet2
5H	SMIR+scramble	SMIR+AAV-TMEM251
	44.214	42.388
	65.111	59.674
	65.582	40.966
	45.274	36.927
	42.145	45.035
	65.527	50.317
	68.165	49.903
	70.377	37.288
	78.066	33.74
