# Supplementary material for: TMEM251 loss-induced autophagy dysfunction in the anterior cingulate cortex contributes to chronic postoperative pain
Source: EMBO Rep. 2025 Dec 3;27(1):186–207. doi: 10.1038/s44319-025-00646-8 (PMC12796400; doi:10.1038/s44319-025-00646-8)
Supplement: Supplementary file 7 — Source data Fig. 5 [file 44319_2025_646_MOESM7_ESM.zip › Figure 5/5I/Raw data.xlsx]

## Sheet: Sheet2
5I	SMIR+scramble	SMIR+AAV-TMEM251
	20.914	18.654
	22.973	11.329
	19.652	10.037
	21.956	15.873
	18.004	11.356
	25.629	12.774
	15.672	14.932
	10.964	9.047
	18.743	10.324
