# Supplementary material for: TMEM251 loss-induced autophagy dysfunction in the anterior cingulate cortex contributes to chronic postoperative pain
Source: EMBO Rep. 2025 Dec 3;27(1):186–207. doi: 10.1038/s44319-025-00646-8 (PMC12796400; doi:10.1038/s44319-025-00646-8)
Supplement: Supplementary file 8 — Source data Fig. 6 [file 44319_2025_646_MOESM8_ESM.zip]

Archive with 37 entries (27 files):
- Figure 6/
- Figure 6/.DS_Store
- Figure 6/6A/
- Figure 6/6A/.DS_Store
- Figure 6/6A/6A.tiff
- Figure 6/6A/Raw data.xlsx
- Figure 6/6B/
- Figure 6/6B/6B-ATG5.tiff
- Figure 6/6B/6B-ATG7.tiff
- Figure 6/6B/6B-GAPDH.tiff
- Figure 6/6B/6B-LC3B.tiff
- Figure 6/6B/6B-SQSTM1.tiff
- Figure 6/6B/Raw data.xlsx
- Figure 6/6B/Statistical details.xlsx
- Figure 6/6C/
- Figure 6/6C/Raw data.xlsx
- Figure 6/6C/Statistical details.xlsx
- Figure 6/6D/
- Figure 6/6D/6D.tiff
- Figure 6/6F/
- Figure 6/6F/Raw data.xlsx
- Figure 6/6F/Statistical details.xlsx
- Figure 6/6G/
- Figure 6/6G/6G.tiff
- Figure 6/6G/Raw data.xlsx
- Figure 6/6G/Statistical details.xlsx
- Figure 6/6H/
- Figure 6/6H/.DS_Store
- Figure 6/6H/Raw data.xlsx
- Figure 6/6H/Statistical details.xlsx
- Figure 6/6I/
- Figure 6/6I/Raw data.xlsx
- Figure 6/6I/Statistical details.xlsx
- Figure 6/6J/
- Figure 6/6J/6J.tiff
- Figure 6/6J/Raw data.xlsx
- Figure 6/6J/Statistical details.xlsx
