# Supplementary material for: TMEM251 loss-induced autophagy dysfunction in the anterior cingulate cortex contributes to chronic postoperative pain
Source: EMBO Rep. 2025 Dec 3;27(1):186–207. doi: 10.1038/s44319-025-00646-8 (PMC12796400; doi:10.1038/s44319-025-00646-8)
Supplement: Supplementary file 8 — Source data Fig. 6 [file 44319_2025_646_MOESM8_ESM.zip › Figure 6/6A/Raw data.xlsx]

## Sheet: Sheet1
6A-Scramble	Distance_(um)	CTSB	LAMP1		6A-Si	Distance_(um)	CTPB	LAMP1
	0	0	0			0	0	0
	0.04	35.2948	5.1951			0.04	0	0
	0.08	29.3719	0			0.08	0	0
	0.12	3.0635	0			0.12	0	0
	0.16	4.1845	0			0.16	0	0
	0.2	0	0			0.2	0	0
	0.24	1.1699	0			0.24	0	0
	0.28	18.4516	0			0.28	0	0
	0.32	15.3823	0			0.32	0	0
	0.36	0	0			0.36	0	0
	0.4	0	0			0.4	0	0
	0.44	0	0			0.44	0	0
	0.48	0	0			0.48	0	0
	0.52	0	0.673			0.52	0	0
	0.56	0	16.6033			0.56	0	0
	0.6	0	10.0874			0.6	0	0
	0.64	12.9238	9.1738			0.64	1.8502	0
	0.68	2.9544	0.0107			0.68	34.0028	0
	0.72	3.7061	1.0189			0.72	34.9706	0
	0.76	0	0.6593			0.76	43.993	0
	0.8	0	0			0.8	67.511	0
	0.84	0	0			0.84	66.8025	0
	0.88	0	0			0.88	80.248	0
	0.92	6.7973	0			0.92	85	0
	0.96	40.1019	0			0.96	83.0136	0
	1	66.341	18.7742			1	47.169	0
	1.04	61.0274	32.124			1.04	22.1032	0
	1.08	46.9539	37.8069			1.08	42.5089	0
	1.12	50.515	26.9733			1.12	37.0328	0
	1.16	53.0958	8.1382			1.16	0	0
	1.2	41.6202	0			1.2	0	0
	1.24	44.2	0			1.24	0	0
	1.28	16.8246	0			1.28	0	0
	1.32	0.3752	0			1.32	0	0
	1.36	5.7417	0			1.36	16.1983	0
	1.4	23.8498	0			1.4	0	0
	1.44	9.6771	0			1.44	0	0
	1.48	0	0			1.48	0	0
	1.52	0	0			1.52	9.8291	0
	1.56	28.7213	0			1.56	0	0
	1.6	33.854	0			1.6	0	0
	1.64	39.5344	1.416			1.64	4.2171	0
	1.68	37.1994	5.9384			1.68	0	0
	1.72	24.9434	7.9654			1.72	0	0
	1.76	53.569	6.8724			1.76	0	0
	1.8	51.0042	9.6264			1.8	0	0
	1.84	44.1593	8.729			1.84	0	0
	1.88	42.7111	0.7548			1.88	0	0
	1.92	42.5846	0			1.92	0	0
	1.96	39.8959	1.586			1.96	0.8165	0
	2	63.9046	0			2	1.8625	0
	2.04	73.9919	0			2.04	0	0
	2.08	81.2488	0			2.08	0	0
	2.12	76.9875	12.4021			2.12	0	0
	2.16	51.7663	0.4196			2.16	10.1378	0
	2.2	81.5522	0			2.2	12.1453	0.4198
	2.24	85	16.2859			2.24	0	3.5146
	2.28	85	71.2679			2.28	0	2.4832
	2.32	85	85			2.32	0	0
	2.36	85	85			2.36	10.6709	0
	2.4	78.5879	85			2.4	11.2018	0
	2.44	50.9288	85			2.44	21.3249	0
	2.48	36.0667	72.6			2.48	31.8714	0
	2.52	32.5921	19.8316			2.52	5.1387	0
	2.56	27.0914	22.434			2.56	19.5366	0
	2.6	40.8637	32.4579			2.6	0	0
	2.64	32.2553	57.0317			2.64	0	0
	2.68	41.7213	70.744			2.68	0	0
	2.72	47.1034	80.5907			2.72	0	0
	2.76	63.9555	85			2.76	0	0.4415
	2.8	66.0121	85			2.8	0	0
	2.84	84.0866	80.6812			2.84	0	0
	2.88	85	78.0978			2.88	0	0
	2.92	81.9337	62.1086			2.92	0	0
	2.96	67.5455	56.1387			2.96	0	0
	3	41.1904	54.9563			3	0	0
	3.04	14.8268	24.6518			3.04	0	0
	3.08	13.0415	8.8197			3.08	20.346	0
	3.12	20.3746	39.6542			3.12	3.8701	0
	3.16	13.608	59.791			3.16	15.7351	0
	3.2	26.8977	56.5029			3.2	17.9917	0
	3.24	28.6474	54.2585			3.24	66.7208	0.6689
	3.28	32.6715	55.0898			3.28	72.9009	0.0416
	3.32	52.9711	40.5664			3.32	39.5333	3.9127
	3.36	61.2506	9.8805			3.36	2.2855	4.1018
	3.4	75.1738	4.7069			3.4	26.4187	0.146
	3.44	56.3205	9.0755			3.44	17.6914	0
	3.48	58.1879	36.3841			3.48	11.5985	21.555
	3.52	47.0755	28.498			3.52	0	13.1211
	3.56	47.5213	26.5119			3.56	0	42.849
	3.6	36.9317	17.5741			3.6	0	43.3977
	3.64	25.5014	12.0821			3.64	0	23.3256
	3.68	10.2922	20.9002			3.68	0	0.9026
	3.72	24.2667	33.3333			3.72	12.1937	0
	3.76	18.0319	19.474			3.76	0	9.1258
	3.8	12.881	17.555			3.8	0.158	50.174
	3.84	17.6361	9.5376			3.84	28.8136	78.4735
	3.88	0.6771	0			3.88	13.7579	84.3514
	3.92	13.7722	0			3.92	0	74.6012
	3.96	50.674	0			3.96	0	46.9769
	4	79.3913	13.3195			4	0	59.4978
	4.04	85	25.5908			4.04	25.0122	59.8915
	4.08	85	46.58			4.08	7.0248	63.2672
	4.12	81.078	36.9526			4.12	0	54.1586
	4.16	15.6824	5.9405			4.16	9.9918	40.265
	4.2	0	0			4.2	64.523	32.8798
	4.24	4.6798	0			4.24	21.2313	23.2536
	4.28	22.3933	0			4.28	21.1868	23.96
	4.32	7.4127	0			4.32	65.8935	48.0281
	4.36	11.9269	6.397			4.36	10.7643	44.733
	4.4	1.6511	19.2875			4.4	0	39.406
	4.44	0	26.4989			4.44	5.1065	52.5459
	4.48	5.2164	31.9133			4.48	12.8104	58.0949
	4.52	15.1077	39.3747			4.52	53.2432	65.6377
	4.56	5.605	47.2852			4.56	46.4785	12.3069
	4.6	0.444	42.5813			4.6	2.0527	27.0706
	4.64	3.1118	54.277			4.64	22.0744	75.8201
	4.68	5.8067	68.8313			4.68	26.9283	78.6905
	4.72	36.4156	84.8325			4.72	0	84.9405
	4.76	38.7969	84.3813			4.76	0	76.3939
	4.8	53.4388	84.7711			4.8	35.6741	57.5857
	4.84	21.6451	80.608			4.84	22.4279	39.2468
	4.88	14.4275	57.2513			4.88	2.7147	53.3381
	4.92	0	20.7838			4.92	3.6023	55.9866
	4.96	8.76e-11	0			4.96	35.8058	75.1033
	5	1.9459	0			5	2.2168	84.3594
	5.04	5.6265	3.2214			5.04	0	67.128
	5.08	9.2604	26.8569			5.08	0.1217	60.4669
	5.12	5.5483	57.9336			5.12	0.3706	7.0464
	5.16	0.7546	51.4063			5.16	29.3312	11.666
	5.2	14.3618	17.8065			5.2	39.0848	36.5876
	5.24	8.542	0.0395			5.24	4.9689	69.2729
	5.28	31.9545	0			5.28	63.9746	80.3887
	5.32	25.8293	0			5.32	51.4829	72.9246
	5.36	27.2077	0			5.36	38.7432	60.5081
	5.4	30.3448	0			5.4	14.1992	10.1296
	5.44	9.8287	0			5.44	0	0
	5.48	0	0			5.48	0	2.8154
	5.52	0	0			5.52	0	1.2342
	5.56	0	0			5.56	19.5739	24.1288
	5.6	0	0			5.6	26.3861	37.8306
	5.64	0	0			5.64	26.0985	41.9328
	5.68	0	0			5.68	26.9631	41.1931
	5.72	0	0			5.72	14.4291	33.2318
	5.76	1.5359	0			5.76	5.9059	29.2914
	5.8	26.2227	0			5.8	6.3181	27.1682
	5.84	14.8234	18.4841			5.84	0	5.1531
	5.88	0.9892	32.6223			5.88	0	1.1915
	5.92	0.1016	40.2712			5.92	0	1.4083
	5.96	23.5537	54.3834			5.96	0	19.6614
	6	39.0392	43.1804			6	0	18.6813
	6.04	38.4194	14.0903			6.04	9.6251	25.1691
	6.08	55.5355	0.2925			6.08	52.3458	31.458
	6.12	26.5901	0			6.12	14.1157	65.2617
	6.16	7.7743	0			6.16	9.7439	85
	6.2	13	1.51e-22			6.2	6.7141	84.9031
	6.24	15.7063	0			6.24	0	81.822
	6.28	24.7731	4.4884			6.28	0	62.3083
	6.32	4.744	23.3686			6.32	0	43.6397
	6.36	29.0245	4.8223			6.36	0	5.2147
	6.4	45.1446	21.7218			6.4	1.865	1.6252
	6.44	43.8865	36.572			6.44	0.6827	14.9093
	6.48	33.7777	44.2108			6.48	0.6944	26.8209
	6.52	28.0894	72.6468			6.52	0.104	33.8477
	6.56	11.8191	85			6.56	0.2478	37.7372
	6.6	13.3091	85			6.6	24.1107	46.5767
	6.64	34.3717	85			6.64	8.7956	45.05
	6.68	26.4823	85			6.68	62.711	48.6486
	6.72	18.2543	65.8064			6.72	52.2727	21.1822
	6.76	1.1734	5.4839			6.76	41.4198	7.0719
	6.8	0	20.9331			6.8	34.2893	0
	6.84	0	31.1587			6.84	32.3343	10.7867
	6.88	0	28.931			6.88	20.8184	12.6397
	6.92	0	27.5577			6.92	0	36.7861
	6.96	0	8.5711			6.96	0	50.4658
	7	0	0			7	0	61.3828
	7.04	0	0			7.04	0	66.3979
	7.08	0	0			7.08	0	54.6991
	7.12	0	0			7.12	0	40.6766
	7.16	0	0.0158			7.16	0	15.8721
	7.2	0	0			7.2	0	0
	7.24	0	0			7.24	0
	7.28	0	0			7.28	0
	7.32	0	0			7.32	0
	7.36	1.6504	0			7.36	0
	7.4	6.4683	10.2268			7.4	0
	7.44	4.9333	7.8			7.44	0
	7.48	35.4474	28.6908			7.48	0
