# Supplementary material for: TMEM251 loss-induced autophagy dysfunction in the anterior cingulate cortex contributes to chronic postoperative pain
Source: EMBO Rep. 2025 Dec 3;27(1):186–207. doi: 10.1038/s44319-025-00646-8 (PMC12796400; doi:10.1038/s44319-025-00646-8)
Supplement: Supplementary file 8 — Source data Fig. 6 [file 44319_2025_646_MOESM8_ESM.zip › Figure 6/6B/Raw data.xlsx]

## Sheet: Sheet2
6B	Scramble						si-TMEM251
ATG7	1.20382	0.608348	1.18783	1.15527	0.716783	1.12795	1.93752	1.51095	0.915576	1.3883	1.38113	0.699778
ATG5	0.907725	0.618838	1.47344	0.862703	0.617187	1.52011	2.56803	2.03305	1.36863	1.86957	2.07765	0.872458
SQSTM1	0.840287	0.767233	1.39248	0.826226	0.606765	1.56701	1.69958	1.82189	1.34802	2.24618	2.19525	0.987631
LC3B-II	0.890935	0.780856	1.32821	0.902624	0.808049	1.28933	2.28571	2.23053	1.20766	2.16156	2.21089	3.03403
