# Supplementary material for: TMEM251 loss-induced autophagy dysfunction in the anterior cingulate cortex contributes to chronic postoperative pain
Source: EMBO Rep. 2025 Dec 3;27(1):186–207. doi: 10.1038/s44319-025-00646-8 (PMC12796400; doi:10.1038/s44319-025-00646-8)
Supplement: Supplementary file 8 — Source data Fig. 6 [file 44319_2025_646_MOESM8_ESM.zip › Figure 6/6C/Raw data.xlsx]

## Sheet: Sheet2
6C	Scramble	si-TMEM251
	45.41	71.28
	51.65	64.24
	26.84	81.03
	36.2	86.15
	43.1	66.49
	37.99	77.42
	46.87	70.45
	35.45	59.38
	36.15	55.63
