# Supplementary material for: TMEM251 loss-induced autophagy dysfunction in the anterior cingulate cortex contributes to chronic postoperative pain
Source: EMBO Rep. 2025 Dec 3;27(1):186–207. doi: 10.1038/s44319-025-00646-8 (PMC12796400; doi:10.1038/s44319-025-00646-8)
Supplement: Supplementary file 8 — Source data Fig. 6 [file 44319_2025_646_MOESM8_ESM.zip › Figure 6/6F/Raw data.xlsx]

## Sheet: Sheet2
6F	Scramble	si-TMEM251
	0.689921	0.441239
	0.884267	0.506846
	1.39923	0.574233
	1.17146	0.209821
