# Supplementary material for: TMEM251 loss-induced autophagy dysfunction in the anterior cingulate cortex contributes to chronic postoperative pain
Source: EMBO Rep. 2025 Dec 3;27(1):186–207. doi: 10.1038/s44319-025-00646-8 (PMC12796400; doi:10.1038/s44319-025-00646-8)
Supplement: Supplementary file 8 — Source data Fig. 6 [file 44319_2025_646_MOESM8_ESM.zip › Figure 6/6G/Raw data.xlsx]

## Sheet: Sheet2
	6G	Scramble	si-TMEM251
		12.38	33.56
		24.51	42.13
		11.64	41.02
		20.93	21.09
		14.66	33.01
		23.77	32.17
		27.84	22.77
		19.38	20.96
		20.99	25.47
