# Supplementary material for: TMEM251 loss-induced autophagy dysfunction in the anterior cingulate cortex contributes to chronic postoperative pain
Source: EMBO Rep. 2025 Dec 3;27(1):186–207. doi: 10.1038/s44319-025-00646-8 (PMC12796400; doi:10.1038/s44319-025-00646-8)
Supplement: Supplementary file 8 — Source data Fig. 6 [file 44319_2025_646_MOESM8_ESM.zip › Figure 6/6H/Raw data.xlsx]

## Sheet: Sheet2
6H: PWT		Scramble												si-TMEM21
BL		1.61	1.98	1.61	1.53	1.3	1.61	0.93	1.37	1.61	0.93	1.13	1.61	1.98	1.61	1.53	1.61	1.37	1.61	1.25	1.25	1.37	0.93	1.13	1.13
1		1.98	1.61	1.61	1.37	1.25	0.93	1.13	1.3	1.25	1.61	1.37	1.02	1.98	1.61	1.37	1.53	1.3	1.13	1.37	1.25	1.37	1.61	0.93	1.61
3		1.68	1.61	1.37	1.25	1.25	0.93	1.13	1.3	1.61	1.37	1.61	1.02	1.13	1.02	0.83	0.93	0.55	1.13	1.02	1.61	1.25	0.72	1.02	0.93
5		1.02	1.37	1.68	1.61	1.25	0.93	1.19	1.25	1.61	1.25	1.13	1.3	0.72	0.93	0.55	1.13	0.55	0.93	1.13	0.55	1.02	1.25	0.55	0.93
7		1.61	1.61	1.98	1.13	0.83	0.93	0.93	1.61	0.93	0.83	0.83	0.98	0.48	0.72	0.55	0.93	0.61	0.55	0.55	0.93	0.48	1.13	0.61	1.13
10		1.68	1.61	0.93	1.13	1.25	1.37	1.61	1.3	1.13	1.53	1.61	1.13	0.55	1.13	1.02	0.61	1.3	1.25	1.37	0.93	0.83	1.02	1.13	0.83
14		1.68	1.61	1.13	1.37	1.37	1.25	1.13	1.02	0.93	1.68	1.13	1.61	1.61	1.25	1.02	0.93	1.13	0.79	1.3	1.37	1.25	1.02	0.93	0.93
6H: PWL		Scramble												si-TMEM21
BL		13.21	9.04	14.12	8.54	10.32	11.32	13.59	9.43	10.21	13.13	9.83	10.12	13.44	10.98	9.43	11.32	9.43	11.31	14.27	8.03	14.32	11.33	9.54	10.12
1		13.21	11.54	12.32	9.07	10.51	11.45	9.13	10.84	11.32	9.88	14.23	13.11	11.24	10.81	14.33	10.96	13.21	11.37	9.64	10.32	11.32	10.93	8.76	13.21
3		13.21	11.28	9.07	10.83	13.33	12.54	9.35	12.02	8.37	14.32	9.76	10.23	9.87	10.12	8.03	13.21	7.09	11.54	9.02	7.09	13.65	8.79	11.12	10.78
5		13.23	10.24	13.43	9.08	10.13	9.34	14.21	13.54	9.08	13.12	10.98	9.03	9.08	7.65	10.35	8.07	6.56	10.93	11.42	7.04	8.04	12.32	8.76	9.03
7		12.3	14.5	9.2	13.2	11.7	9.3	10.3	11.5	9.2	10.3	8.4	10.6	9.4	6.3	5.2	10.6	7.3	8.3	10.7	11	9.2	6.2	9.6	10.3
10		13.32	10.93	14.33	8.76	10.37	11.54	9.05	12.32	10.54	11.22	10.85	9.87	8.37	9.65	11.43	12.53	9.03	10.63	11.32	8.03	9.23	8.76	11.24	9.03
14		14.31	9.56	11.21	13.48	12.32	9.77	10.34	13.26	9.93	13.21	10.61	8.54	13.67	12.41	10.98	9.46	13.51	12.24	9.37	10.45	11.43	12.52	10.34	11.56
