# Supplementary material for: TMEM251 loss-induced autophagy dysfunction in the anterior cingulate cortex contributes to chronic postoperative pain
Source: EMBO Rep. 2025 Dec 3;27(1):186–207. doi: 10.1038/s44319-025-00646-8 (PMC12796400; doi:10.1038/s44319-025-00646-8)
Supplement: Supplementary file 8 — Source data Fig. 6 [file 44319_2025_646_MOESM8_ESM.zip › Figure 6/6H/Statistical details.xlsx]

## Sheet: Sheet1
		Figure and numbers	Statistical analysis	Post hoc tests
		6H: PWT	Two-way ANOVA	Bonferroni’s post hoc test
		n = 12 per group	Time: F (6, 132) = 9.364; P < 0.0001 Group: F (1, 22) = 22.91; P < 0.0001 Time x Group: F (6, 132) = 3.458; P = 0.0033	BL: P > 0.9999
				1d: P > 0.9999
				3d: P = 0.0264
				5d: P = 0.0008
				7d: P = 0.0005
				10d: P = 0.0125
				14d: P = 0.5689
		6H: PWL	Two-way ANOVA	Bonferroni’s post hoc test
		n = 12 per group	Time: F (6, 132) = 3.029; P = 0.0083 Group: F (1, 22) = 7.506; P = 0.0120 Time x Group: F (6, 132) = 2.024; P = 0.0667	BL: P > 0.9999
				1d: P > 0.9999
				3d: P = 0.8249
				5d: P = 0.0266
				7d: P = 0.0245
				10d: P = 0.8526
				14d: P > 0.9999
