# Supplementary material for: TMEM251 loss-induced autophagy dysfunction in the anterior cingulate cortex contributes to chronic postoperative pain
Source: EMBO Rep. 2025 Dec 3;27(1):186–207. doi: 10.1038/s44319-025-00646-8 (PMC12796400; doi:10.1038/s44319-025-00646-8)
Supplement: Supplementary file 8 — Source data Fig. 6 [file 44319_2025_646_MOESM8_ESM.zip › Figure 6/6I/Raw data.xlsx]

## Sheet: Sheet2
6I: PWT		Scramble												si-TMEM21
BL		1.61	1.61	1.3	1.3	1.37	1.61	0.93	1.98	1.13	1.25	1.37	1.3	1.13	1.3	1.61	1.98	1.37	1.25	0.93	0.83	1.37	1.25	1.25	1.98
1		1.98	1.61	1.37	1.53	1.3	1.13	1.37	1.25	1.37	1.61	0.93	1.61	1.02	1.13	1.61	0.93	1.13	0.79	1.37	1.3	1.53	1.61	1.37	1.25
3		1.61	1.68	1.61	0.93	1.13	1.3	1.37	1.25	1.02	1.13	1.25	1.37	1.13	0.83	0.93	1.02	0.79	1.3	1.02	1.06	0.93	1.61	0.93	0.61
5		1.61	1.68	1.61	1.37	1.53	1.25	1.53	0.83	1.02	0.79	1.13	1.02	0.79	0.72	1.02	1.13	0.93	0.55	1.02	0.55	0.93	0.83	1.13	0.79
7		1.38	1.61	1.98	0.93	1.13	0.93	1.19	1.37	1.06	1.98	1.61	1.13	0.93	0.55	1.06	1.06	0.55	0.48	0.61	1.13	0.55	0.93	1.13	0.55
10		1.61	1.37	1.68	1.13	1.25	1.37	1.53	1.68	0.93	1.02	1.3	1.06	1.02	1.13	0.93	0.83	0.93	1.13	1.25	0.79	1.25	1.13	0.83	1.13
14		1.61	1.98	1.13	1.02	1.3	1.37	1.37	1.25	1.02	1.61	0.93	0.93	1.13	1.3	1.3	1.61	0.03	0.93	1.3	1.37	1.12	1.3	0.79	0.83
6I: PWL		Scramble												si-TMEM21
BL		13.21	9.84	14.02	11.33	9.62	14.09	13.42	10.89	7.33	10.25	14.21	9.42	13.22	9.84	13.35	14.43	9.86	11.32	10.98	10.32	10.21	12.32	8.03	14.31
1		12.23	10.87	9.03	13.21	10.93	13.33	10.21	9.87	14.51	10.22	13.21	9.54	13.23	10.98	11.36	10.83	9.76	13.21	11.24	9.65	10.55	9.87	13.31	14.32
3		14.45	13.21	10.98	13.43	9.03	14.34	10.87	11.43	13.63	8.76	10.23	11.76	9.04	13.21	10.87	8.09	13.22	9.08	13.23	10.99	9.07	13.22	9.08	7.83
5		12.32	10.98	11.32	9.04	13.22	9.57	12.08	10.33	11.54	10.32	14.32	9.88	10.43	9.67	8.54	11.36	7.52	6.29	9.03	11.03	9.63	8.44	9.25	11.76
7		14.3	9.5	10.6	11.9	10.3	13.2	9.3	10.4	11.4	10.3	11.6	8.3	9.4	8.3	10.2	11.7	9.2	6.3	9.2	10.3	11.8	9.2	6.3	7.2
10		10.35	14.53	9.76	12.45	9.36	11.23	9.65	13.24	14.42	10.97	13.32	9.32	12.24	9.37	10.41	13.35	8.67	9.34	10.61	8.36	11.53	7.65	13.24	10.96
14		14.53	13.34	9.87	10.61	14.45	8.76	13.24	10.43	13.24	9.07	10.55	11.37	13.81	14.59	10.34	9.08	12.43	11.76	14.89	10.23	11.65	9.54	10.83	11.45
