# Supplementary material for: TMEM251 loss-induced autophagy dysfunction in the anterior cingulate cortex contributes to chronic postoperative pain
Source: EMBO Rep. 2025 Dec 3;27(1):186–207. doi: 10.1038/s44319-025-00646-8 (PMC12796400; doi:10.1038/s44319-025-00646-8)
Supplement: Supplementary file 8 — Source data Fig. 6 [file 44319_2025_646_MOESM8_ESM.zip › Figure 6/6I/Statistical details.xlsx]

## Sheet: Sheet1
		Figure and numbers	Statistical analysis	Post hoc tests
		6I: PWT	Two-way ANOVA	Bonferroni’s post hoc test
		n = 12 per group	Time: F (6, 132) = 4.743; P = 0.0002 Group: F (1, 22) = 20.41; P = 0.0002 Time x Group: F (6, 132) = 2.465; P = 0.0272	BL: P > 0.9999
				1d: P > 0.9999
				3d: P = 0.1053
				5d: P = 0.0041
				7d: P < 0.0001
				10d: P = 0.0887
				14d: P = 0.5528
		6I: PWL	Two-way ANOVA	Bonferroni’s post hoc test
		n = 12 per group	Time: F (6, 132) = 2.843; P = 0.0123 Group: F (1, 22) = 6.608; P = 0.0221 Time x Group: F (6, 132) = 1.407; P = 0.02164	BL: P > 0.9999
				1d: P > 0.9999
				3d: P = 0.7153
				5d: P = 0.1304
				7d: P = 0.1293
				10d: P > 0.9999
				14d: P > 0.9999
