# Supplementary material for: TMEM251 loss-induced autophagy dysfunction in the anterior cingulate cortex contributes to chronic postoperative pain
Source: EMBO Rep. 2025 Dec 3;27(1):186–207. doi: 10.1038/s44319-025-00646-8 (PMC12796400; doi:10.1038/s44319-025-00646-8)
Supplement: Supplementary file 8 — Source data Fig. 6 [file 44319_2025_646_MOESM8_ESM.zip › Figure 6/6J/Raw data.xlsx]

## Sheet: Sheet2
6J	Scramble	si-TMEM251
	8.43	10.43
	9.02	11.57
	10.15	14.37
	6.71	15.62
	11.32	17.83
	7.34	13.21
	10.43	11.54
	9.87	15.32
	11.04	9.04
