# Supplementary material for: TMEM251 loss-induced autophagy dysfunction in the anterior cingulate cortex contributes to chronic postoperative pain
Source: EMBO Rep. 2025 Dec 3;27(1):186–207. doi: 10.1038/s44319-025-00646-8 (PMC12796400; doi:10.1038/s44319-025-00646-8)
Supplement: Supplementary file 9 — Source data Fig. 7 [file 44319_2025_646_MOESM9_ESM.zip]

Archive with 40 entries (27 files):
- Figure 7/
- Figure 7/.DS_Store
- Figure 7/7A/
- Figure 7/7A/7A.tiff
- Figure 7/7A/Raw data.xlsx
- Figure 7/7A/Statistical details.xlsx
- Figure 7/7B/
- Figure 7/7B/7B.tiff
- Figure 7/7B/Raw data.xlsx
- Figure 7/7B/Statistical details.xlsx
- Figure 7/7D/
- Figure 7/7D/7D.tiff
- Figure 7/7E/
- Figure 7/7E/.DS_Store
- Figure 7/7E/Raw data.xlsx
- Figure 7/7E/Statistical details.xlsx
- Figure 7/7F/
- Figure 7/7F/Raw data.xlsx
- Figure 7/7F/Statistical details.xlsx
- Figure 7/7G and 7H/
- Figure 7/7G and 7H/.DS_Store
- Figure 7/7G and 7H/Raw data.xlsx
- Figure 7/7I and 7J/
- Figure 7/7I and 7J/.DS_Store
- Figure 7/7I and 7J/Raw data.xlsx
- Figure 7/7L/
- Figure 7/7L/7L.tiff
- Figure 7/7M and 7N/
- Figure 7/7M and 7N/.DS_Store
- Figure 7/7M and 7N/Raw data.xlsx
- Figure 7/7O/
- Figure 7/7O/.DS_Store
- Figure 7/7O/Raw data.xlsx
- Figure 7/7O/Statistical details.xlsx
- Figure 7/7P and 7Q/
- Figure 7/7P and 7Q/.DS_Store
- Figure 7/7P and 7Q/Raw data.xlsx
- Figure 7/7R/
- Figure 7/7R/Raw data.xlsx
- Figure 7/7R/Statistical details.xlsx
