# Supplementary material for: TMEM251 loss-induced autophagy dysfunction in the anterior cingulate cortex contributes to chronic postoperative pain
Source: EMBO Rep. 2025 Dec 3;27(1):186–207. doi: 10.1038/s44319-025-00646-8 (PMC12796400; doi:10.1038/s44319-025-00646-8)
Supplement: Supplementary file 9 — Source data Fig. 7 [file 44319_2025_646_MOESM9_ESM.zip › Figure 7/7A/Raw data.xlsx]

## Sheet: Sheet2
7A	Sham	SMIR
	8	14
	5	17
	11	9
	4	18
	9	15
	3	14
	6	10
	7	9
	3	16
