# Supplementary material for: TMEM251 loss-induced autophagy dysfunction in the anterior cingulate cortex contributes to chronic postoperative pain
Source: EMBO Rep. 2025 Dec 3;27(1):186–207. doi: 10.1038/s44319-025-00646-8 (PMC12796400; doi:10.1038/s44319-025-00646-8)
Supplement: Supplementary file 9 — Source data Fig. 7 [file 44319_2025_646_MOESM9_ESM.zip › Figure 7/7B/Raw data.xlsx]

## Sheet: Sheet2
7B	SMIR+scramble	SMIR+AAV-TMEM251
	25	14
	32	9
	18	20
	21	15
	36	21
	27	7
	9	13
	16	9
	34	5
	22	11
	29	25
	33	8
