# Supplementary material for: TMEM251 loss-induced autophagy dysfunction in the anterior cingulate cortex contributes to chronic postoperative pain
Source: EMBO Rep. 2025 Dec 3;27(1):186–207. doi: 10.1038/s44319-025-00646-8 (PMC12796400; doi:10.1038/s44319-025-00646-8)
Supplement: Supplementary file 9 — Source data Fig. 7 [file 44319_2025_646_MOESM9_ESM.zip › Figure 7/7E/Raw data.xlsx]

## Sheet: Sheet2
7E	Sham+scramble-0.6g	SMIR+scramble-0.6g	SMIR+TMEM251-0.6g
	0.0136905	-0.0596072	-0.0665469
	-0.0286837	-0.0694594	0.039988
	-0.0510716	-0.035839	0.0392194
	0.0136383	-0.148532	0.0553262
	-0.0556189	-0.0330482	-0.0110273
	-0.0470665	0.118957	-0.0481003
	-0.0506246	0.220272	0.00515613
	-0.130614	0.0943544	0.00358222
	0.0228772	0.0266229	0.0396468
	-0.0752301	0.0650319	-0.0520065
	-0.0870968	0.0764634	-0.0564233
	-0.0707269	0.125761	0.000786933
	0.100159	0.01651	-0.0231469
	-0.0200465	0.0325488	-0.0353721
	-0.0550829	0.0433466	-0.0166658
	0.0342412	-0.0223882	-0.00331481
	-0.0412789	0.279672	-0.00998785
	-0.0472432	0.222348	-0.0328323
	0.0162685	0.212833	-0.0589899
	-0.0797409	-0.228953	-0.0391769
	-0.0319625	0.0468446	-0.078956
