# Supplementary material for: TMEM251 loss-induced autophagy dysfunction in the anterior cingulate cortex contributes to chronic postoperative pain
Source: EMBO Rep. 2025 Dec 3;27(1):186–207. doi: 10.1038/s44319-025-00646-8 (PMC12796400; doi:10.1038/s44319-025-00646-8)
Supplement: Supplementary file 9 — Source data Fig. 7 [file 44319_2025_646_MOESM9_ESM.zip › Figure 7/7E/Statistical details.xlsx]

## Sheet: Sheet1
		Figure and numbers	Statistical analysis	Post hoc tests
		7E: AUC	One-way ANOVA	Bonferroni’s post hoc test
		n = 21 per group from 5 mice	Treatment: F (2, 60) = 5.530; P = 0.0063	Sham+scramble-0.6g vs. SMIR+scramble-0.6g : P = 0.0074
				Sham+scramble-0.6g vs. SMIR+TMEM251-0.6g : P = 0.8147
				SMIR+scramble-0.6g vs. SMIR+TMEM251-0.6g : P = 0.0373
