# Supplementary material for: TMEM251 loss-induced autophagy dysfunction in the anterior cingulate cortex contributes to chronic postoperative pain
Source: EMBO Rep. 2025 Dec 3;27(1):186–207. doi: 10.1038/s44319-025-00646-8 (PMC12796400; doi:10.1038/s44319-025-00646-8)
Supplement: Supplementary file 9 — Source data Fig. 7 [file 44319_2025_646_MOESM9_ESM.zip › Figure 7/7F/Raw data.xlsx]

## Sheet: Sheet2
7F	Sham+scramble-2g	SMIR+scramble-2g	SMIR+TMEM251-2g
	0.126053
	0.0121072	0.322805	-0.00585978
	0.149151	0.101372	0.026045
	0.0690274	0.2431	0.065899
	0.0998854	0.136191	0.067856
	0.0795536	0.140777	0.0409057
	0.0169819	0.226176	0.0654938
	0.0975458	0.177867	-0.00724008
	-0.0161838	0.112762	0.0470609
	0.0883423	0.0983847	-0.0483314
	0.0305148	0.0527605	-0.120761
	0.000381802	0.142499	0.0842403
	0.00114627	0.261226	0.0164754
	-0.0391769	0.209519	0.0613875
	0.107786	0.248215	0.149184
	0.0276972	0.315828	0.102937
	0.00845735	0.220922	0.0979421
	0.0283421	0.274738	0.128955
	-0.0151267	0.214061	0.0266747
	0.166517	0.210251	0.102639
