# Supplementary material for: TMEM251 loss-induced autophagy dysfunction in the anterior cingulate cortex contributes to chronic postoperative pain
Source: EMBO Rep. 2025 Dec 3;27(1):186–207. doi: 10.1038/s44319-025-00646-8 (PMC12796400; doi:10.1038/s44319-025-00646-8)
Supplement: Supplementary file 9 — Source data Fig. 7 [file 44319_2025_646_MOESM9_ESM.zip › Figure 7/7G and 7H/Raw data.xlsx]

## Sheet: Sheet2
7G/H	Sham+scramble-0.6g																				SMIR+scramble-0.6g																				SMIR+TMEM251-0.6g
1	0.347462	-0.697831	-0.116833	0.463049	-0.815729	0.280195	0.759319	-0.114738	-0.736399	-0.745377	0.506592	0.579252	0.400819	0.567738	0.460812	-0.919665	0.348122	-0.387748	-0.871393	-0.842341	0.79457	-1.11432	0.618782	0.330647	0.00382149	-1.14527	-1.68298	-1.79001	-1.69224	-0.751419	-0.665532	0.7477	-0.321027	-0.924322	0.248966	-2.00111	-0.498658	-0.159982	-0.463556	-0.940924	-0.11448	0.353405	0.468749	0.204748	-0.756376	0.196804	-0.0644329	0.129949	0.200559
2	0.231651	-0.636035	-0.106698	0.403977	-0.796045	0.233215	0.761568	-0.134414	-0.81777	-0.779601	0.559617	0.552731	0.364546	0.492797	0.39402	-0.91125	0.303816	-0.389969	-0.826981	-0.76885	0.773618	-1.06715	0.542307	0.350628	-0.0475347	-1.17279	-1.6289	-1.74358	-1.71317	-0.786275	-0.61163	0.679554	-0.350979	-0.906828	0.273003	-1.88174	-0.510304	-0.227661	-0.36641	-0.919753	-0.181352	0.444306	0.470353	0.150287	-0.759717	0.141855	-0.0887544	0.139003	0.18932
3	0.231649	-0.636034	-0.106698	0.403976	-0.796045	0.233214	0.761568	-0.134414	-0.817772	-0.779602	0.559618	0.552731	0.364546	0.492795	0.394019	-0.911249	0.303815	-0.389969	-0.82698	-0.768843	0.773618	-1.06715	0.542306	0.350628	-0.0475355	-1.17279	-1.62889	-1.74358	-1.71317	-0.786276	-0.611629	0.679554	-0.350979	-0.906828	0.273003	-1.88174	-0.510304	-0.227662	-0.366409	-0.919753	-0.181353	0.444308	0.470353	0.150286	-0.759717	0.141854	-0.0887548	0.139003	0.18932
4	0.231587	-0.594595	-0.144842	0.281883	-0.796003	0.248912	0.71474	-0.0879741	-0.825864	-0.809443	0.557093	0.472113	0.293222	0.425365	0.364569	-0.826704	0.302278	-0.319584	-0.835058	-0.78313	0.732712	-1.00342	0.517181	0.326613	-0.0866936	-1.15099	-1.6138	-1.7068	-1.74402	-0.847433	-0.537023	0.626497	-0.339693	-0.88453	0.254504	-1.77408	-0.565495	-0.298955	-0.312914	-0.906799	-0.197048	0.508973	0.460745	0.0564407	-0.616994	0.085346	-0.0724279	0.133019	0.153092
5	0.296507	-0.584664	-0.159951	0.138066	-0.855454	0.248287	0.696592	-0.030442	-0.804661	-0.828792	0.56136	0.4364	0.190922	0.362527	0.338497	-0.77033	0.229405	-0.332852	-0.764819	-0.729211	0.709353	-0.941324	0.472966	0.325597	-0.121279	-1.06608	-1.55702	-1.64619	-1.7388	-0.897614	-0.427667	0.487548	-0.348198	-0.841314	0.220056	-1.67283	-0.65514	-0.386109	-0.311082	-0.85607	-0.207771	0.590882	0.470904	0.0444241	-0.456826	0.0121209	-0.0456248	0.120645	0.14471
6	0.383526	-0.433617	-0.143026	0.115047	-0.893141	0.209355	0.682066	-0.0576228	-0.792889	-0.874772	0.612758	0.383563	0.10331	0.307942	0.32854	-0.612296	0.217793	-0.291821	-0.654469	-0.610846	0.632284	-0.850336	0.378106	0.369115	-0.164532	-0.913167	-1.52037	-1.57861	-1.68495	-0.95693	-0.355956	0.389701	-0.392517	-0.77196	0.231753	-1.545	-0.748101	-0.481734	-0.258046	-0.830912	-0.221474	0.65729	0.468668	0.089575	-0.348098	-0.0399558	-0.0129709	0.0891924	0.152496
7	0.448281	-0.201306	-0.16606	0.0761525	-0.950639	0.162206	0.654272	-0.0421964	-0.782039	-0.878965	0.641657	0.333266	0.0232256	0.237529	0.348811	-0.436432	0.260765	-0.223536	-0.579614	-0.560913	0.447215	-0.698783	0.323137	0.310447	-0.175168	-0.724872	-1.47926	-1.49825	-1.61106	-1.01938	-0.258092	0.339828	-0.396379	-0.756122	0.22155	-1.48385	-0.826454	-0.551321	-0.25614	-0.790553	-0.222509	0.704902	0.462835	0.117233	-0.391187	-0.062174	-0.026541	0.0651957	0.155384
8	0.455839	0.0186339	-0.141952	0.0585644	-1.00433	0.179592	0.533479	-0.0112394	-0.750254	-0.87423	0.637869	0.345633	-0.0164831	0.214436	0.338971	-0.380916	0.187465	-0.256888	-0.461118	-0.523477	0.248272	-0.573928	0.353843	0.272356	-0.189668	-0.528401	-1.45117	-1.47381	-1.53816	-1.06085	-0.151427	0.324944	-0.36845	-0.73541	0.16318	-1.44471	-0.909614	-0.606166	-0.287698	-0.724156	-0.224708	0.692916	0.451347	0.0782833	-0.45101	-0.0504384	-0.0209047	0.0466813	0.184234
9	0.320172	0.257876	-0.128144	0.0758601	-1.059	0.145175	0.45819	0.00947741	-0.756819	-0.891272	0.724374	0.352196	-0.0621369	0.157115	0.332571	-0.301198	0.17702	-0.256447	-0.332281	-0.404988	0.0644558	-0.494862	0.292459	0.224789	-0.217597	-0.307175	-1.36855	-1.4324	-1.41687	-1.05903	-0.0933746	0.320776	-0.356404	-0.673183	0.193307	-1.42884	-0.952955	-0.705697	-0.278205	-0.691716	-0.203405	0.615472	0.437655	0.0428294	-0.539879	-0.0842699	-0.0115925	0.0387868	0.187688
10	0.1968	0.467058	-0.119144	0.0814164	-1.09393	0.0791575	0.37884	0.028822	-0.74347	-0.894051	0.726203	0.35309	-0.0579697	0.127435	0.334984	-0.223785	0.188094	-0.239422	-0.317424	-0.387705	-0.140693	-0.399544	0.278822	0.118104	-0.218856	-0.17841	-1.39614	-1.39545	-1.2876	-1.01771	-0.0275012	0.280222	-0.293511	-0.607921	0.211715	-1.37734	-0.994097	-0.751301	-0.254069	-0.678744	-0.172128	0.526565	0.387699	-0.057121	-0.533786	-0.0868982	-0.0103059	0.0343696	0.204389
11	0.155196	0.537275	-0.14253	0.0509401	-1.1783	0.0461113	0.297785	0.0784421	-0.758099	-0.875805	0.713708	0.405792	-0.0535802	0.0908741	0.287497	-0.284672	0.12294	-0.270632	-0.237494	-0.412858	-0.283617	-0.326776	0.305869	0.00474438	-0.224282	-0.101411	-1.42324	-1.42248	-1.22069	-0.968453	0.0736917	0.151738	-0.197999	-0.525005	0.199972	-1.34592	-0.997358	-0.737511	-0.279029	-0.655532	-0.12028	0.416202	0.368903	-0.0884028	-0.53759	-0.0586594	-0.0242436	0.073936	0.175633
12	0.189386	0.55517	-0.165462	-0.0180336	-1.28012	-0.0171268	0.287395	0.0914078	-0.79756	-0.870619	0.685567	0.424239	-0.0888902	0.0278809	0.258172	-0.293479	0.113617	-0.210046	-0.158325	-0.332897	-0.2904	-0.300978	0.327475	0.0169626	-0.261458	-0.0986966	-1.41304	-1.45248	-1.11274	-0.902693	0.135415	0.00452156	-0.107728	-0.462709	0.17922	-1.28103	-1.02712	-0.746258	-0.264185	-0.625862	-0.105079	0.316068	0.334455	-0.0633065	-0.411943	-0.0561839	0.0180594	0.0593688	0.163138
13	0.261122	0.605692	-0.20827	-0.0852527	-1.36789	-0.0745448	0.297489	0.0775335	-0.861428	-0.829123	0.646916	0.39086	-0.140387	-0.014325	0.223198	-0.305841	0.163623	-0.0852188	-0.162067	-0.329643	-0.209362	-0.292909	0.264522	0.049148	-0.283396	-0.103681	-1.43204	-1.40483	-0.979476	-0.85253	0.143966	-0.153503	-0.0120084	-0.351265	0.207785	-1.25075	-1.02452	-0.723521	-0.220422	-0.598626	-0.0499493	0.246843	0.296587	0.0192956	-0.34915	-0.0767212	0.0453832	0.0519129	0.131525
14	0.302686	0.670281	-0.229654	-0.0958849	-1.41967	-0.0950459	0.281905	0.0527566	-0.913059	-0.797075	0.535047	0.424105	-0.167937	-0.0457347	0.153617	-0.400107	0.122996	-0.0691113	-0.102013	-0.30699	-0.0904293	-0.199587	0.211418	0.0856431	-0.30173	-0.142468	-1.42516	-1.37823	-0.863756	-0.843922	0.165513	-0.341249	0.0413681	-0.314209	0.210726	-1.194	-1.05011	-0.686279	-0.215254	-0.525209	-0.0160587	0.246668	0.281729	0.0679741	-0.315464	-0.0615016	0.0466392	0.0136623	0.142387
15	0.298134	0.79224	-0.236156	-0.18182	-1.42961	-0.146653	0.29828	-0.0555502	-0.939439	-0.791709	0.483414	0.420984	-0.21335	-0.112909	0.0337687	-0.442618	0.154008	-0.014569	-0.0615992	-0.254016	0.0919938	-0.198884	0.150034	0.180356	-0.338182	-0.133832	-1.33858	-1.40334	-0.73913	-0.843837	0.193605	-0.386818	0.128996	-0.283061	0.198754	-1.16427	-1.10103	-0.642803	-0.248498	-0.455592	-0.0432731	0.271401	0.265606	0.116926	-0.354656	-0.0563673	0.015425	-0.0103344	0.0943867
16	0.361344	0.876401	-0.216279	-0.304623	-1.331	-0.200126	0.296517	-0.105265	-0.924335	-0.76576	0.379338	0.389036	-0.209424	-0.164365	-0.0764266	-0.449044	0.211756	0.0761434	-0.0994917	-0.238367	0.187314	-0.300655	0.149808	0.267509	-0.337358	-0.159789	-1.24849	-1.35854	-0.581218	-0.829894	0.218823	-0.391077	0.179775	-0.277705	0.186252	-1.099	-1.15065	-0.640492	-0.294222	-0.393707	-0.0334899	0.262629	0.257164	0.0200688	-0.361306	-0.0275784	0.0291482	-0.0526263	0.0494943
17	0.264644	0.975706	-0.162077	-0.38331	-1.20042	-0.258141	0.212897	-0.125603	-0.871177	-0.79885	0.303011	0.40742	-0.201015	-0.161986	-0.186291	-0.549714	0.135697	0.0139671	-0.0866741	-0.242217	0.128003	-0.352743	0.15327	0.347653	-0.387875	-0.126562	-1.1814	-1.31383	-0.480723	-0.793401	0.254097	-0.373972	0.25984	-0.226535	0.175153	-1.03463	-1.18475	-0.580587	-0.367728	-0.319186	-0.00641886	0.189619	0.295761	-0.0627749	-0.371174	-0.0350965	0.0215821	-0.0583905	-0.0022104
18	0.128503	0.995319	-0.13995	-0.470227	-1.10464	-0.340966	0.186981	-0.183959	-0.82762	-0.843817	0.253868	0.394419	-0.179337	-0.198382	-0.252485	-0.554889	0.130884	0.0159115	-0.0493978	-0.158394	-0.0582478	-0.368249	0.147843	0.350251	-0.403113	-0.10021	-1.11805	-1.29202	-0.377894	-0.7761	0.31012	-0.318145	0.306205	-0.260694	0.137626	-0.948084	-1.21779	-0.576443	-0.466507	-0.281654	0.0388961	0.085463	0.366797	-0.146231	-0.306586	-0.0602486	-0.0098771	-0.06428	0.00651694
19	0.183433	0.995732	-0.0831884	-0.581416	-0.965491	-0.405015	0.142002	-0.143613	-0.783973	-0.8544	0.200224	0.372923	-0.128895	-0.222427	-0.235298	-0.508887	0.176773	0.040824	-0.115872	-0.166332	-0.250465	-0.474758	0.222172	0.354894	-0.385025	-0.0835139	-1.06831	-1.32662	-0.297479	-0.728579	0.385638	-0.306718	0.346915	-0.24766	0.0551724	-0.866038	-1.25181	-0.526824	-0.575383	-0.202809	0.0819644	-0.0207352	0.416055	-0.122165	-0.218088	-0.0785243	1.70736e-05	-0.0395941	0.00262417
20	0.219518	0.971092	-0.0260759	-0.601052	-0.77489	-0.429359	0.0466298	-0.070475	-0.781692	-0.818561	0.142678	0.408689	-0.0628962	-0.207587	-0.179463	-0.55092	0.125207	0.0115809	-0.05956	-0.184695	-0.328674	-0.519352	0.287131	0.432557	-0.436324	-0.0170258	-1.02912	-1.34118	-0.252051	-0.683256	0.443645	-0.324946	0.293746	-0.243109	-0.0248452	-0.800163	-1.19731	-0.443667	-0.683306	-0.105319	0.165695	-0.11946	0.44702	-0.0119862	-0.169834	-0.0934077	0.0367143	-0.0149082	0.0214601
21	0.215687	0.934888	-0.00434129	-0.642327	-0.583512	-0.489389	0.000287664	-0.0256816	-0.797153	-0.767695	0.106387	0.422656	-0.0612016	-0.226617	-0.084283	-0.519814	0.0989073	0.0102662	0.0149703	-0.123919	-0.334851	-0.429334	0.278568	0.506607	-0.419914	0.0708299	-0.995297	-1.42841	-0.236058	-0.637882	0.483685	-0.342074	0.247748	-0.260901	-0.0427698	-0.793798	-1.14096	-0.341972	-0.775158	0.00705191	0.157521	-0.226608	0.450261	0.161497	-0.125167	-0.115381	0.0168341	0.00796073	0.0654107
22	0.225347	0.748463	0.0192509	-0.706267	-0.437594	-0.499742	-0.0333394	0.0426111	-0.820281	-0.657229	0.0557205	0.399944	-0.0190112	-0.270644	0.0147578	-0.46432	0.137649	0.0745084	0.0289979	-0.112176	-0.195347	-0.258915	0.258431	0.452278	-0.348515	0.145378	-1.01238	-1.48965	-0.208658	-0.599173	0.488268	-0.404129	0.172166	-0.287843	-0.0583045	-0.788506	-1.0647	-0.288851	-0.867174	0.100292	0.128044	-0.256107	0.439048	0.309611	-0.0840579	-0.0999785	0.0106158	0.0223086	0.102549
23	0.291275	0.643117	0.0321513	-0.717985	-0.272012	-0.507903	-0.0911098	0.106569	-0.781623	-0.574446	0.0298952	0.420832	-0.00205535	-0.268356	0.062352	-0.481869	0.0555539	0.026208	0.0808733	-0.134728	0.00930958	-0.0386854	0.343019	0.387283	-0.334131	0.197457	-1.04071	-1.54922	-0.220282	-0.545993	0.463346	-0.444798	0.109893	-0.255936	-0.0763211	-0.742968	-0.978743	-0.198892	-0.949367	0.250738	0.0167804	-0.277419	0.308756	0.393888	-0.0573012	-0.101782	0.0619246	0.0189566	0.0696174
24	0.201084	0.587693	0.00205729	-0.745349	-0.116284	-0.53276	-0.127625	0.106901	-0.755391	-0.496579	0.0174615	0.399515	0.0131502	-0.300343	0.0282629	-0.499895	0.0460283	0.0988132	0.17677	-0.0768007	0.1798	0.15666	0.343994	0.329326	-0.337386	0.228036	-1.09103	-1.48711	-0.247515	-0.513624	0.390244	-0.370514	0.0899403	-0.292739	-0.0768957	-0.71016	-0.836609	-0.111114	-1.03099	0.353899	-0.0542195	-0.304036	0.197163	0.442148	-0.0560021	-0.0674917	0.0561657	0.0384422	0.0412065
25	0.218159	0.447817	-0.0181086	-0.819273	-0.0287035	-0.531865	-0.139015	0.0967172	-0.727602	-0.384006	0.00999076	0.34346	0.0202252	-0.342137	0.032571	-0.477128	0.0270219	0.146031	0.16309	-0.0686493	0.186104	0.328598	0.292911	0.161405	-0.251763	0.179494	-1.08225	-1.25822	-0.262108	-0.49675	0.270514	-0.291674	0.105825	-0.287222	-0.138828	-0.594954	-0.737629	-0.105723	-1.08779	0.443171	-0.109509	-0.36563	0.0996831	0.471706	-0.0251005	-0.0323155	0.0717881	0.00492198	0.0177243
26	0.178799	0.376959	-0.0101413	-0.833206	-0.0747519	-0.508192	-0.182231	0.0719024	-0.683142	-0.28373	0.0303044	0.359993	0.057239	-0.335174	0.0247056	-0.54144	-0.0759087	0.081844	0.203402	-0.0863145	0.211447	0.549783	0.240485	-0.0272959	-0.191028	0.102659	-1.07075	-0.921084	-0.234007	-0.525078	0.151103	-0.214803	0.177269	-0.248511	-0.235345	-0.427882	-0.603134	-0.126114	-1.13536	0.485664	-0.100443	-0.392421	0.0148094	0.487814	-0.0272348	-0.0272728	0.109466	0.00937045	-0.0205755
27	0.179767	0.35416	0.0236061	-0.790364	-0.113028	-0.51738	-0.214695	0.0351345	-0.625958	-0.203255	0.0646104	0.340518	0.112311	-0.34985	0.00449708	-0.534872	-0.134869	0.0777895	0.237172	-0.0599348	0.267339	0.67298	0.168489	-0.0922761	-0.0916861	0.0422081	-0.955199	-0.594076	-0.222017	-0.569327	0.0850696	-0.144366	0.223749	-0.223776	-0.309503	-0.20354	-0.474863	-0.129011	-1.18992	0.524506	-0.0650224	-0.43997	-0.105274	0.476007	0.00966768	-0.0491242	0.120187	-0.00500877	-0.0664097
28	0.123127	0.270889	0.0995841	-0.736618	-0.0683867	-0.520747	-0.262839	0.0157332	-0.59574	-0.102367	0.0549717	0.333812	0.167216	-0.362457	0.00851019	-0.494524	-0.105731	0.0632287	0.206596	-0.0647086	0.318024	0.81874	-0.0143081	-0.059844	0.108431	-0.0227008	-0.70518	-0.329888	-0.239027	-0.62019	0.0726656	-0.149175	0.213773	-0.203777	-0.379018	0.039621	-0.349331	-0.153252	-1.19356	0.503129	0.0167326	-0.461821	-0.170882	0.538023	0.0198445	-0.0585066	0.0774244	-0.0125273	-0.0999063
29	0.191116	0.189832	0.16809	-0.662735	-0.101537	-0.510636	-0.291252	-0.0482818	-0.562586	-0.0112596	0.0316889	0.341385	0.233965	-0.299455	-0.00104441	-0.47728	-0.194368	-0.0488388	0.237161	-0.0926421	0.403312	0.97915	-0.108165	0.0251904	0.295452	-0.123239	-0.390499	-0.11012	-0.245197	-0.686682	0.0657112	-0.222359	0.218049	-0.107551	-0.435619	0.313572	-0.254432	-0.197113	-1.16556	0.478326	0.0976749	-0.468788	-0.222344	0.543033	0.051674	-0.0566424	0.086706	-0.0251522	-0.110266
30	0.198201	0.177915	0.215254	-0.528694	-0.110738	-0.509022	-0.287115	-0.0844724	-0.486341	-0.000817739	0.0343968	0.343469	0.266256	-0.291568	-0.0441965	-0.401433	-0.198687	-0.0690229	0.28247	0.00417356	0.448087	1.19699	-0.128499	0.0683605	0.474384	-0.220372	-0.113613	0.0492499	-0.240778	-0.718727	0.124835	-0.25918	0.207199	-0.0903105	-0.392462	0.554272	-0.144068	-0.216128	-1.13311	0.44362	0.151626	-0.45563	-0.265818	0.438749	0.0673878	-0.00866091	0.0786804	-0.0170385	-0.1108
31	0.16364	0.163764	0.223428	-0.381117	-0.0318546	-0.523825	-0.319322	-0.105899	-0.400227	0.0389635	0.0350585	0.291232	0.294972	-0.271778	-0.106744	-0.279975	-0.155109	-0.0227442	0.258516	0.0311387	0.493581	1.34116	-0.128104	0.159925	0.575651	-0.261594	0.169493	0.169831	-0.246915	-0.734578	0.111018	-0.297833	0.15573	-0.0269569	-0.389451	0.771712	-0.081963	-0.174302	-1.06151	0.41206	0.202549	-0.435141	-0.362293	0.267553	0.156164	-0.00918045	0.0399614	-0.0190121	-0.126622
32	0.153713	0.204272	0.192632	-0.202646	0.136983	-0.49478	-0.341788	-0.141512	-0.346564	0.0786345	0.0101388	0.26733	0.308215	-0.205757	-0.182341	-0.220524	-0.207405	-0.08597	0.321999	0.0486689	0.438434	1.38831	-0.0821644	0.130656	0.644156	-0.324874	0.460367	0.328493	-0.214062	-0.737595	0.0756754	-0.314435	0.148351	0.0724183	-0.373756	0.935546	-0.00429969	-0.154095	-0.975354	0.348359	0.219662	-0.41907	-0.426475	0.121147	0.1527	0.0185693	0.0498555	-0.0133418	-0.137641
33	0.109122	0.203962	0.165902	-0.0523116	0.344495	-0.477068	-0.293969	-0.199224	-0.273016	0.0617831	0.0297733	0.170653	0.308446	-0.171685	-0.251681	-0.126063	-0.210793	-0.0306986	0.375924	0.131749	0.457909	1.37807	0.0490264	0.0921586	0.641378	-0.373679	0.689455	0.526206	-0.104929	-0.693619	0.0318054	-0.319244	0.169683	0.1583	-0.319775	0.974682	0.0618483	-0.150997	-0.907015	0.323294	0.205561	-0.428538	-0.420496	-0.0940728	0.180632	0.0431713	0.0556144	0.0170456	-0.111647
34	0.0517408	0.122387	0.180908	0.0889363	0.581943	-0.451866	-0.261828	-0.182757	-0.133944	0.0923262	0.0326379	0.0998618	0.259709	-0.162334	-0.270441	-0.0254909	-0.218075	0.00363758	0.329461	0.175231	0.446849	1.36231	0.0602746	0.0253064	0.654156	-0.393468	0.781739	0.761456	-0.00194982	-0.635104	0.0138151	-0.317023	0.141064	0.256549	-0.341468	0.969372	0.102897	-0.183196	-0.863032	0.253845	0.149793	-0.457451	-0.445563	-0.248984	0.194582	0.0361116	0.0319051	0.0287934	-0.0778054
35	-0.0287699	0.0469151	0.194923	0.177315	0.804958	-0.415117	-0.302147	-0.14367	-0.00317244	0.197748	0.0104871	0.0592487	0.232325	-0.137219	-0.293295	-0.0716234	-0.313758	-0.0446076	0.332531	0.173362	0.503051	1.20874	0.01507	0.00246615	0.653967	-0.358842	0.838599	0.950869	0.0703607	-0.607934	0.0209975	-0.366713	0.156098	0.398451	-0.376789	0.925998	0.185536	-0.222363	-0.828157	0.204876	0.12755	-0.459826	-0.527131	-0.289206	0.203584	-0.00236525	0.00730752	0.0110308	-0.0564894
36	-0.0767798	0.0262266	0.281428	0.23643	0.882413	-0.356654	-0.266232	-0.143594	0.0886235	0.322719	0.0306527	-0.0118465	0.17768	-0.115489	-0.296424	-0.0474427	-0.337005	-0.0345652	0.321394	0.240611	0.448467	0.993982	0.0117634	-0.0527336	0.677931	-0.388648	0.905698	1.13735	0.164118	-0.5388	0.0736689	-0.350867	0.138237	0.471804	-0.325704	0.85102	0.26428	-0.285716	-0.806166	0.149598	0.087111	-0.458939	-0.56845	-0.219748	0.185364	0.0307022	0.00755257	-0.0329527	-0.0277959
37	-0.103019	-0.04308	0.359429	0.232565	0.826029	-0.29308	-0.212608	-0.151317	0.249425	0.438271	0.0420852	-0.077237	0.0863815	-0.133102	-0.278235	0.00412606	-0.305332	0.0338088	0.208187	0.27262	0.448819	0.87707	-0.00226858	-0.104175	0.67045	-0.466536	0.905009	1.31732	0.296915	-0.429712	0.0896983	-0.343906	0.0507699	0.540537	-0.315547	0.819915	0.319974	-0.321124	-0.745927	0.106058	0.0760053	-0.482896	-0.63584	-0.159278	0.197954	0.04528	-0.0102447	-0.0451077	-0.0233695
38	-0.11443	-0.0920704	0.349893	0.187258	0.703912	-0.182385	-0.237971	-0.0772986	0.411922	0.59865	0.0207266	-0.107952	0.0220217	-0.151922	-0.237183	-0.0539119	-0.378653	0.0253352	0.165218	0.283913	0.33712	0.667638	-0.0698564	-0.11989	0.634577	-0.483824	0.862507	1.39976	0.354049	-0.340669	0.0795517	-0.314893	-0.00747992	0.588788	-0.304355	0.753412	0.341701	-0.341954	-0.721993	0.0569572	0.0601036	-0.459684	-0.731829	-0.0750331	0.177941	0.057963	-0.00280108	-0.0653765	-0.0271681
39	-0.127241	-0.123124	0.338871	0.131403	0.697022	-0.0789192	-0.242165	-0.110518	0.516522	0.71699	0.0205264	-0.159509	-0.0115102	-0.196251	-0.212703	-0.0773424	-0.332203	0.0810154	0.164725	0.349384	0.246063	0.499411	-0.0161733	-0.134039	0.536464	-0.509847	0.899175	1.36025	0.443637	-0.185116	0.0649815	-0.245327	-0.0375243	0.620235	-0.20099	0.727617	0.417873	-0.360822	-0.675206	0.0241425	0.0482969	-0.482215	-0.7964	-0.0408035	0.170857	0.0834207	0.041738	-0.0692924	-0.0549197
40	-0.168165	-0.118841	0.327456	0.0322658	0.694018	-0.0102993	-0.225542	-0.142875	0.609845	0.770684	-0.0145285	-0.231651	-0.0451903	-0.222381	-0.180776	0.000375016	-0.262786	0.166138	0.0912148	0.322374	0.170794	0.443514	0.0439252	-0.22585	0.399396	-0.571022	0.994586	1.28129	0.526604	-0.033893	0.0301181	-0.18998	-0.0841656	0.633889	-0.112102	0.759851	0.430115	-0.385412	-0.555096	-0.00713722	0.0419553	-0.462613	-0.800645	-0.0288997	0.180508	0.0821371	0.0185189	-0.0560723	-0.0754823
41	-0.19943	-0.211071	0.232757	-0.0316738	0.74891	0.103949	-0.220223	-0.105312	0.755909	0.733581	-0.0652822	-0.273873	-0.0609886	-0.250067	-0.17511	-0.020196	-0.299935	0.152538	0.116828	0.29256	0.0954272	0.387954	0.062055	-0.269861	0.278203	-0.602736	0.995511	1.2464	0.604451	0.117023	-0.0408628	-0.145671	-0.072465	0.65798	-0.106333	0.786571	0.457152	-0.437763	-0.468779	0.009579	0.082076	-0.439511	-0.789433	-0.0598755	0.190221	0.0295409	-0.00941762	-0.03643	-0.0673201
42	-0.21428	-0.322872	0.208154	-0.0629438	0.889934	0.151406	-0.20524	-0.107962	0.832829	0.722287	-0.122026	-0.327792	-0.0714991	-0.264102	-0.14818	0.0208046	-0.258119	0.207113	0.154238	0.300779	-0.0450205	0.31901	0.0973963	-0.272459	0.193896	-0.581516	0.966812	1.23294	0.643441	0.221356	-0.0548857	-0.0932103	-0.0449033	0.673014	-0.0514104	0.752986	0.445562	-0.518939	-0.378724	0.0143337	0.111553	-0.36373	-0.744873	-0.113274	0.205285	-0.0169736	-0.0100609	-0.0534408	-0.0530989
43	-0.157002	-0.310603	0.222272	-0.0343893	0.858696	0.190859	-0.162996	-0.103855	0.895071	0.723219	-0.178823	-0.369084	-0.114866	-0.215281	-0.112947	0.142002	-0.198878	0.259148	0.136345	0.25115	-0.133249	0.295054	0.14075	-0.356579	0.0954653	-0.549489	1.02488	1.31278	0.673743	0.311814	-0.0781204	-0.0428788	-0.0103763	0.736483	-0.0504223	0.76753	0.45486	-0.5553	-0.225572	0.0398292	0.132729	-0.294061	-0.685358	-0.188434	0.233928	-0.0187767	-0.00773285	-0.0431654	-0.0758904
44	-0.141081	-0.203375	0.171826	-0.021334	0.802543	0.235266	-0.165227	-0.0574809	0.901914	0.720993	-0.192127	-0.406613	-0.131553	-0.118792	-0.0931851	0.182089	-0.227444	0.247647	0.155079	0.215729	-0.292735	0.272687	0.0925918	-0.338208	0.0827744	-0.480452	0.991375	1.36767	0.712333	0.388857	-0.0982313	-0.00736288	-0.0334326	0.74554	-0.0467684	0.751099	0.416644	-0.53227	-0.0536346	0.0980271	0.137493	-0.154643	-0.598864	-0.242106	0.228484	-0.033324	-0.0702836	-0.06428	-0.0578079
45	-0.105656	-0.181693	0.125385	0.0753587	0.817227	0.261168	-0.138834	-0.0339721	0.92523	0.695595	-0.184326	-0.464993	-0.17717	-0.0190186	-0.107807	0.267069	-0.163042	0.294953	0.197968	0.264469	-0.483461	0.218814	0.0777968	-0.231001	0.0809945	-0.384898	0.940735	1.4452	0.749206	0.480917	-0.0980033	0.0213521	-0.0154565	0.742436	-0.00710432	0.725582	0.396128	-0.468037	0.098235	0.138928	0.14828	-0.0387384	-0.455998	-0.276319	0.245064	-0.00896652	-0.0425922	-0.0653138	-0.0300248
46	-0.109137	-0.144412	0.131536	0.190517	0.825672	0.280335	-0.112422	-0.0545943	0.908598	0.724624	-0.202367	-0.535802	-0.238455	0.0662898	-0.0663178	0.392865	-0.094298	0.357969	0.141835	0.259763	-0.566736	0.20124	0.0266855	-0.0877486	0.0351653	-0.275954	1.02413	1.49522	0.754259	0.588607	-0.0504166	0.0730575	0.00247358	0.768527	0.0524378	0.745455	0.338403	-0.360694	0.332555	0.173521	0.111728	0.0521643	-0.282038	-0.290559	0.252364	0.0249872	-0.0133385	-0.0670368	-0.0460668
47	-0.191336	-0.0742162	0.0692218	0.320443	0.819243	0.315993	-0.118627	0.00945848	0.881573	0.744905	-0.206921	-0.5566	-0.262801	0.162129	-0.0598468	0.37449	-0.139536	0.296997	0.157432	0.2778	-0.59941	0.154186	-0.0831677	-0.0827278	0.0340655	-0.112794	1.08885	1.44482	0.780041	0.717314	0.000863839	0.0981316	0.00566882	0.782136	0.0669154	0.782944	0.345576	-0.181655	0.52881	0.245646	0.0702374	0.088709	-0.185141	-0.299773	0.260685	0.0516062	-0.0418264	-0.0614292	-0.00679382
48	-0.31201	-0.103387	0.00950855	0.403224	0.934785	0.322223	-0.118217	0.0319167	0.874849	0.710601	-0.204291	-0.591571	-0.253901	0.17643	-0.0459394	0.406619	-0.0676173	0.309338	0.146922	0.333058	-0.632492	0.0942255	-0.168235	-0.0506005	0.0511267	0.0317957	1.03463	1.35446	0.804089	0.863816	0.0670109	0.142051	0.0242196	0.708966	0.0921708	0.848448	0.395719	-0.00358857	0.72798	0.290123	0.056423	0.0965626	-0.0603908	-0.265736	0.273522	0.0135878	-0.0506791	-0.0814787	0.0184778
49	-0.391573	-0.167728	-0.0108224	0.517797	0.997303	0.32976	-0.051678	0.0473715	0.941276	0.712517	-0.250552	-0.628581	-0.275191	0.171763	-0.017508	0.507191	-0.0265303	0.309923	0.0811534	0.314796	-0.556717	0.0059088	-0.207915	-0.0652566	-0.0551327	0.178639	1.06722	1.34195	0.826369	0.996051	0.105317	0.153592	0.104238	0.650877	0.0924925	0.920021	0.483611	0.182308	0.965287	0.33475	0.0807854	0.103419	0.0473946	-0.241913	0.304238	-0.0150788	-0.00733463	-0.0600508	-0.0201674
50	-0.40634	-0.203933	0.00141743	0.596004	0.950498	0.34958	-0.00969181	0.0609809	0.916631	0.731254	-0.329909	-0.61507	-0.241002	0.200392	-0.00485195	0.507832	-0.071735	0.188233	0.0989793	0.300149	-0.462621	-0.0725668	-0.299186	-0.122807	-0.0924964	0.302255	1.10962	1.2703	0.82862	1.15622	0.111998	0.136533	0.101802	0.587477	0.0515645	0.952311	0.603591	0.385588	1.16926	0.366497	0.0713686	0.0625197	0.119208	-0.21345	0.308723	-0.0347298	-0.00280108	-0.0578266	-0.0416404
51	-0.358825	-0.332988	-0.00863454	0.661991	0.914702	0.340281	0.0213332	0.0506745	0.948903	0.708093	-0.386339	-0.604644	-0.186532	0.202578	0.00516742	0.559553	-0.0246454	0.124046	0.122508	0.376608	-0.421251	-0.1475	-0.349577	-0.205143	-0.0968666	0.48448	1.1112	1.16983	0.887156	1.28536	0.0939394	0.113382	0.0888599	0.492332	0.0345361	0.9715	0.765495	0.627649	1.32981	0.38312	0.0299893	0.0396079	0.13034	-0.19557	0.343553	-0.0385194	0.00448936	-0.026468	-0.0400079
52	-0.314625	-0.485504	-0.00778827	0.679516	0.869577	0.377729	0.0301212	0.060943	0.952136	0.689838	-0.452365	-0.613308	-0.135026	0.217336	0.0560508	0.710704	0.0432009	0.076508	0.0759323	0.338283	-0.423952	-0.255948	-0.366887	-0.171274	-0.164417	0.573948	1.165	1.098	0.939104	1.41079	0.0388511	0.147524	0.104537	0.382451	0.0244477	0.960434	0.916201	0.814078	1.49644	0.425968	-0.00876109	0.0527659	0.159749	-0.17661	0.32586	-0.0245834	0.00127299	-0.0153155	-0.0679479
53	-0.371759	-0.608415	-0.014579	0.665876	0.83418	0.388036	0.00752207	0.0768048	0.906158	0.73646	-0.518522	-0.6171	-0.0785185	0.222158	0.0483642	0.750585	0.0052106	-0.0273511	0.115674	0.352424	-0.412597	-0.341369	-0.396618	-0.126	-0.185906	0.686165	1.26103	1.02884	1.04047	1.52211	-0.0275696	0.142807	0.0456897	0.269904	0.0458424	0.951256	1.07928	0.992658	1.59481	0.437424	-0.0175086	0.0705791	0.126937	-0.15865	0.348008	0.0223284	-0.0267248	-0.0303525	-0.0633959
54	-0.437729	-0.775888	-0.0262203	0.571126	0.77746	0.387112	-0.0469409	0.145902	0.874829	0.725356	-0.585149	-0.610984	-0.00763938	0.234455	0.0283523	0.83488	0.0694777	-0.0428179	0.14365	0.41893	-0.453967	-0.401976	-0.424682	-0.250591	-0.0985452	0.829126	1.35084	0.978177	1.11856	1.61512	-0.0733549	0.173858	0.0167027	0.174069	0.10697	0.934473	1.23781	1.15914	1.62613	0.426436	-0.0250611	0.0497892	0.0818593	-0.161179	0.391158	0.0613859	-0.0818626	-0.0550071	-0.0456901
55	-0.469015	-0.889965	-0.0711756	0.53219	0.737839	0.42013	-0.109448	0.206074	0.949527	0.79569	-0.657722	-0.638962	0.0379866	0.236678	0.0516087	1.03328	0.131546	-0.019441	0.0770751	0.382699	-0.492481	-0.467391	-0.393425	-0.288015	-0.0590254	0.99028	1.42215	0.967487	1.19731	1.64102	-0.137267	0.297877	-0.0144221	0.115911	0.116208	0.950905	1.38606	1.30271	1.68725	0.401184	-0.0585056	0.0583553	-0.026558	-0.179462	0.426638	0.0619971	-0.105235	-0.0508093	-0.0470714
56	-0.538012	-0.854856	-0.13188	0.441993	0.706916	0.481307	-0.183165	0.303043	0.952007	0.844218	-0.715607	-0.611878	0.068972	0.276313	0.0583836	1.08495	0.091693	-0.0523741	0.0844474	0.323196	-0.541998	-0.512716	-0.44544	-0.395483	0.0349772	1.14153	1.51038	0.997513	1.27374	1.63585	-0.171812	0.343766	-0.0809474	0.0602579	0.0940552	0.97929	1.52569	1.40928	1.74139	0.391151	-0.0313389	0.0979718	-0.0550112	-0.198823	0.41309	0.07141	-0.117794	-0.0583905	-0.0755765
57	-0.53999	-0.811245	-0.163129	0.367484	0.666246	0.509018	-0.209329	0.312971	1.03761	0.818781	-0.747475	-0.618897	0.067268	0.250393	0.00330834	1.16093	0.153604	0.0120559	0.0969737	0.399351	-0.565385	-0.579411	-0.537785	-0.488005	0.0863487	1.34169	1.54999	1.12256	1.29765	1.64829	-0.197304	0.395861	-0.101245	-0.0071186	0.115887	1.00795	1.65229	1.50885	1.80197	0.317397	-0.0066738	0.132173	-0.0200604	-0.213385	0.399325	0.0889523	-0.0953101	-0.0379964	-0.0904883
58	-0.422014	-0.808266	-0.206021	0.349186	0.617193	0.559142	-0.272809	0.294696	1.16636	0.760583	-0.811629	-0.627517	0.0518495	0.290558	-0.0203413	1.30186	0.160706	0.0306823	0.0505996	0.349981	-0.573547	-0.614965	-0.591115	-0.528041	0.0520962	1.49679	1.58607	1.26047	1.3418	1.6787	-0.241082	0.458054	-0.128761	0.00101899	0.117886	1.05686	1.78427	1.60442	1.91974	0.295907	-0.00085806	0.166438	0.0414479	-0.200982	0.353359	0.087791	-0.0522107	-0.0110863	-0.119245
59	-0.320557	-0.747276	-0.248396	0.394618	0.529655	0.607009	-0.346735	0.26744	1.20615	0.775739	-0.879649	-0.605601	0.034764	0.299388	-0.0508016	1.30229	0.083424	-0.031726	0.0791703	0.290308	-0.446959	-0.612407	-0.721176	-0.47229	-0.0215459	1.60061	1.60559	1.36898	1.38027	1.83231	-0.310969	0.427141	-0.185907	0.0524651	0.0822893	1.11224	1.87153	1.73219	2.06143	0.293455	-0.0568007	0.236313	0.105014	-0.126208	0.273213	0.0958897	-0.0179027	0.0125345	-0.112778
60	-0.358248	-0.749635	-0.230769	0.414003	0.451927	0.653906	-0.371984	0.225504	1.22856	0.681693	-0.892344	-0.547381	-0.0233265	0.266148	-0.0963312	1.30435	0.0825825	-0.00327826	0.126553	0.347278	-0.373098	-0.590883	-0.937151	-0.509148	-0.114246	1.68776	1.57591	1.47126	1.45503	2.07266	-0.35924	0.419493	-0.17954	0.045247	0.150081	1.14033	1.92286	1.89951	2.21072	0.306933	-0.0842382	0.343588	0.201489	-0.099308	0.265541	0.0995877	0.007767	0.048185	-0.144987
61	-0.405063	-0.821155	-0.189384	0.383213	0.431067	0.650222	-0.412435	0.160183	1.2698	0.617848	-0.937543	-0.531698	-0.100901	0.246733	-0.119865	1.37398	0.114133	-4.12929e-05	0.0885258	0.338598	-0.217439	-0.550352	-1.03008	-0.484943	-0.237161	1.7176	1.48682	1.4555	1.50376	2.43881	-0.399279	0.456772	-0.160989	0.0718206	0.284333	1.16585	1.95085	2.06458	2.37401	0.310228	-0.149327	0.415648	0.217028	-0.0492925	0.299536	0.10026	-0.00641567	0.0993738	-0.151705
62	-0.394477	-0.884089	-0.16926	0.295189	0.401362	0.631969	-0.457415	0.115399	1.25902	0.612963	-1.00331	-0.454477	-0.116357	0.278115	-0.136579	1.31507	0.0294679	-0.0528823	0.127091	0.296602	-0.0425299	-0.459209	-1.0984	-0.446692	-0.315492	1.71209	1.45715	1.41401	1.58845	2.84676	-0.462667	0.43456	-0.134071	0.126301	0.395075	1.19456	1.98021	2.29674	2.53097	0.340234	-0.218494	0.429471	0.233945	-0.000340117	0.333871	0.104875	-0.00849866	0.162248	-0.187211
63	-0.335798	-0.871676	-0.0694418	0.173743	0.358045	0.611701	-0.464516	0.102642	1.19853	0.570524	-0.999511	-0.415367	-0.155334	0.260613	-0.132557	1.27283	0.0634639	-0.0118292	0.173364	0.342989	0.093218	-0.434578	-1.18773	-0.537154	-0.433574	1.6561	1.44861	1.42516	1.64306	3.24761	-0.441051	0.452719	-0.0930847	0.135266	0.465716	1.24384	1.96685	2.50886	2.70214	0.307626	-0.244195	0.518838	0.208246	-0.0166092	0.371485	0.122631	-0.0287159	0.234802	-0.221838
64	-0.404198	-0.903061	0.0190652	-0.035559	0.318887	0.578142	-0.433157	0.0258029	1.20994	0.474281	-1.00071	-0.380977	-0.223268	0.256971	-0.0842919	1.33784	0.0680528	0.0194247	0.138284	0.362962	0.0604314	-0.452419	-1.16787	-0.639064	-0.541454	1.63343	1.45488	1.44782	1.71419	3.5205	-0.373582	0.546123	-0.0446044	0.111543	0.546538	1.25161	1.99227	2.66873	2.874	0.260865	-0.22345	0.52039	0.161321	-0.0874685	0.423792	0.14054	-0.0309826	0.30203	-0.24441
65	-0.411531	-0.887441	0.0375179	-0.254616	0.307921	0.548668	-0.392191	0.0179572	1.17431	0.442423	-0.971431	-0.348778	-0.259856	0.253787	-0.019948	1.28731	0.0167558	-0.0243462	0.183806	0.340928	0.0834946	-0.469514	-1.12395	-0.668768	-0.666121	1.65759	1.46983	1.48292	1.80861	3.8037	-0.291223	0.58773	0.00628948	0.142714	0.586731	1.30333	2.0573	2.78079	3.01136	0.213824	-0.164113	0.523351	0.129465	-0.106847	0.424163	0.154568	0.00675614	0.362868	-0.255774
66	-0.379812	-0.821631	0.10235	-0.393128	0.302522	0.528596	-0.376978	-0.015962	1.14539	0.400435	-0.931979	-0.320951	-0.297323	0.215049	0.0215953	1.2819	0.0592565	0.0150609	0.265552	0.400072	0.0589961	-0.529165	-1.0751	-0.680508	-0.858699	1.65243	1.51801	1.63478	1.91413	4.03275	-0.255516	0.630459	0.0311158	0.150484	0.600083	1.31963	2.16023	2.84207	3.15764	0.191885	-0.116998	0.579767	0.158988	-0.143895	0.374671	0.191272	0.0175693	0.39291	-0.275897
67	-0.456492	-0.788633	0.135685	-0.505529	0.284098	0.515948	-0.349652	-0.0568846	1.15696	0.386212	-0.878465	-0.305017	-0.373879	0.165048	0.0917398	1.38699	0.0977741	0.0249596	0.264678	0.373219	0.0109419	-0.599655	-0.974867	-0.733575	-1.00076	1.68222	1.5586	1.75816	2.01966	4.19824	-0.233968	0.676256	0.0240357	0.157357	0.650616	1.35444	2.27199	2.87344	3.28825	0.14359	-0.0699937	0.66432	0.172469	-0.186211	0.378445	0.188277	0.0248291	0.43254	-0.265474
68	-0.517972	-0.770613	0.11106	-0.504401	0.314391	0.545926	-0.2913	-0.0854093	1.16223	0.383022	-0.823314	-0.254506	-0.384871	0.134041	0.127	1.32151	0.0841308	-0.0686031	0.312901	0.379378	-0.0337493	-0.652516	-0.7919	-0.713883	-1.04144	1.76456	1.62487	1.83498	2.09634	4.35848	-0.256815	0.720634	0.103526	0.177219	0.732679	1.31501	2.40514	2.92589	3.37512	0.12122	-0.0587127	0.727767	0.207809	-0.195183	0.42107	0.197048	0.0666726	0.452432	-0.268331
69	-0.375837	-0.710906	0.132816	-0.359832	0.342058	0.522058	-0.254632	-0.110546	1.16011	0.37887	-0.742443	-0.289575	-0.406911	0.0583024	0.156432	1.21926	0.172925	-0.0304224	0.369852	0.441392	-0.000582699	-0.721249	-0.630978	-0.72095	-1.06446	1.82158	1.71225	1.88479	2.18558	4.51705	-0.344897	0.731946	0.134375	0.194873	0.848224	1.36199	2.54942	2.98466	3.48322	0.0909699	-0.0717782	0.812035	0.270791	-0.20873	0.456581	0.195428	0.0619858	0.488803	-0.258913
70	-0.215496	-0.701203	0.16584	-0.280602	0.293804	0.490951	-0.187016	-0.137064	1.16924	0.426585	-0.701493	-0.328436	-0.438971	-0.00164403	0.140022	1.14863	0.208222	-0.0121495	0.342771	0.449386	-0.0336226	-0.782967	-0.459741	-0.753193	-1.03944	1.85619	1.77101	1.84792	2.21148	4.65822	-0.42167	0.747013	0.122766	0.23117	1.04301	1.37864	2.68476	3.04249	3.57157	0.0798508	-0.143782	0.820712	0.358679	-0.232602	0.448445	0.195092	0.00069098	0.505971	-0.241584
71	-0.0586345	-0.702961	0.151062	-0.175073	0.246075	0.462849	-0.0416509	-0.116584	1.14869	0.505957	-0.648893	-0.327211	-0.460658	-0.0611422	0.108373	0.946564	0.166047	-0.0457676	0.356317	0.487205	0.009	-0.915414	-0.301362	-0.784653	-1.00291	1.89927	1.82645	1.74586	2.23219	4.73504	-0.467683	0.770462	0.115502	0.264456	1.17684	1.37002	2.79106	3.17374	3.62399	0.0921867	-0.149773	0.838335	0.462527	-0.225998	0.505856	0.144941	0.00390735	0.527179	-0.217882
72	0.0932011	-0.691769	0.181011	0.00412907	0.22887	0.421399	0.0754149	-0.115732	1.14166	0.514834	-0.613159	-0.381996	-0.482457	-0.125956	0.0860821	0.739941	0.193457	0.0042673	0.35532	0.614611	0.0382969	-1.05149	-0.176982	-0.821264	-0.99212	1.90879	1.94584	1.61572	2.24141	4.78065	-0.482436	0.835677	0.0935723	0.308845	1.27067	1.3868	2.87006	3.32915	3.70224	0.153324	-0.157548	0.835469	0.566326	-0.237741	0.593581	0.111843	-0.00123884	0.489555	-0.209594
73	0.0336779	-0.68519	0.223015	0.109783	0.178304	0.355428	0.225698	-0.112051	1.18948	0.552148	-0.585114	-0.423199	-0.571978	-0.233863	0.101026	0.711867	0.200738	0.0574508	0.295321	0.635395	0.0129119	-1.08822	-0.164024	-0.783434	-0.967867	1.94778	2.07002	1.50781	2.26768	4.81905	-0.483918	0.843051	0.0484942	0.375946	1.37376	1.42113	2.89835	3.54805	3.79022	0.237635	-0.170678	0.742461	0.725655	-0.260807	0.678893	0.105394	-0.0375073	0.495789	-0.151862
74	-0.0867484	-0.719119	0.187492	0.193316	0.138621	0.360026	0.332841	-0.091419	1.20096	0.611308	-0.554256	-0.42074	-0.620808	-0.30037	0.0789586	0.588964	0.157744	-0.0157511	0.332777	0.683347	-0.0762734	-1.05121	-0.170934	-0.504388	-0.886323	1.98525	2.21408	1.48783	2.2998	4.84916	-0.442077	0.904305	0.0131397	0.484033	1.41067	1.37	2.88191	3.84726	3.82671	0.341133	-0.162631	0.665793	0.925557	-0.256845	0.76173	0.0954619	-0.0784624	0.466906	-0.168532
75	-0.0551537	-0.727684	0.165283	0.441346	0.176057	0.343321	0.389039	-0.146916	1.28231	0.597807	-0.514525	-0.457446	-0.636828	-0.384132	0.098193	0.530926	0.196823	-0.0132322	0.345953	0.819456	-0.108145	-0.968218	-0.059979	0.000391083	-0.67256	2.02346	2.416	1.62908	2.34801	4.86288	-0.408536	0.925852	-0.00676731	0.585454	1.37167	1.35	2.83617	4.17228	3.88063	0.435702	-0.135082	0.607714	1.07087	-0.244506	0.853074	0.0726325	-0.0963516	0.468723	-0.17795
76	-0.0361228	-0.72845	0.143218	0.613508	0.191812	0.383932	0.443788	-0.24204	1.40144	0.552258	-0.4951	-0.494232	-0.631068	-0.450877	0.125614	0.608078	0.199717	-0.00792933	0.301473	0.841906	-0.192096	-0.709847	0.139054	0.446415	-0.384865	2.10898	2.61258	1.86458	2.33922	4.89347	-0.39636	0.881704	0.0135994	0.701059	1.41414	1.37294	2.76449	4.49592	3.96751	0.531713	-0.141742	0.510256	1.09352	-0.278043	0.848898	0.0990987	-0.113138	0.455753	-0.182251
77	-0.0277813	-0.728408	0.0849706	0.71018	0.222252	0.423124	0.53	-0.279054	1.46369	0.537945	-0.429292	-0.4836	-0.614733	-0.520951	0.140612	0.598608	0.181732	-0.0577764	0.371622	0.862803	-0.193644	-0.390617	0.322571	0.810235	-0.125548	2.19633	2.81243	2.23719	2.35079	4.92011	-0.376592	0.803481	0.0425175	0.80048	1.43758	1.37922	2.71606	4.80986	4.05009	0.650954	-0.132915	0.406892	1.05423	-0.23803	0.781898	0.112087	-0.137644	0.493001	-0.161626
78	0.0339457	-0.735442	0.0119441	0.705167	0.322353	0.442842	0.580641	-0.343163	1.52959	0.537844	-0.413714	-0.48327	-0.555689	-0.596763	0.126651	0.54494	0.25346	-0.0454472	0.401111	0.962489	-0.106626	-0.0870051	0.589531	1.32704	0.0432401	2.25436	3.0011	2.66123	2.35905	4.9412	-0.391025	0.718504	0.0409773	0.832731	1.48244	1.40686	2.72521	5.05609	4.13177	0.730585	-0.140882	0.339044	0.907652	-0.246278	0.72424	0.0899303	-0.138471	0.476084	-0.183695
79	0.12389	-0.73418	0.000860138	0.660883	0.455751	0.472306	0.664509	-0.389594	1.66498	0.573543	-0.432644	-0.450802	-0.52575	-0.648621	0.131308	0.594867	0.272512	-0.0460438	0.382255	0.966667	0.230851	0.205402	0.873406	1.47945	0.192304	2.32792	3.10944	3.04825	2.32616	4.96452	-0.394605	0.562839	0.0707919	0.845512	1.62452	1.47629	2.704	5.26632	4.19432	0.809019	-0.151032	0.324033	0.728166	-0.222921	0.631288	0.0552736	-0.10741	0.494035	-0.166334
80	0.0399804	-0.72785	-0.0575941	0.468187	0.54018	0.504672	0.760119	-0.416803	1.74137	0.593534	-0.457163	-0.394675	-0.520092	-0.682282	0.128466	0.532469	0.265073	-0.117533	0.456561	0.963818	0.816325	0.490343	1.0217	1.40996	0.205487	2.37467	3.24853	3.36973	2.31315	4.94289	-0.378484	0.536024	0.107296	0.828019	1.7334	1.51526	2.68846	5.44237	4.21997	0.941232	-0.188093	0.293426	0.600029	-0.251626	0.621358	0.0925585	-0.129465	0.475959	-0.123891
81	-0.0377087	-0.720774	-0.0947884	0.321028	0.599925	0.503916	0.80466	-0.385155	1.78166	0.576432	-0.438826	-0.365159	-0.512757	-0.736135	0.105477	0.459242	0.333525	-0.134701	0.498722	1.01043	1.26158	0.650514	1.01584	1.54747	0.168586	2.39814	3.43555	3.66528	2.33437	4.90605	-0.36494	0.557961	0.119203	0.83572	1.80855	1.53966	2.67365	5.59177	4.19023	1.01588	-0.223354	0.273333	0.572532	-0.269522	0.666272	0.0760248	-0.129955	0.500645	-0.0844294
82	-0.123616	-0.734284	-0.128123	0.186673	0.60316	0.549032	0.861039	-0.404282	1.87955	0.600977	-0.453219	-0.348107	-0.51322	-0.776804	0.138512	0.459482	0.378045	-0.179102	0.472829	0.966149	1.63924	0.774498	0.941517	1.57782	0.232663	2.43744	3.56746	3.86199	2.28257	4.79178	-0.368223	0.615918	0.10102	0.851236	1.91546	1.59135	2.63556	5.71098	4.13692	1.11704	-0.253516	0.213005	0.512855	-0.327237	0.701752	0.0943005	-0.129557	0.500144	-0.0158037
83	-0.101578	-0.754993	-0.158155	0.137084	0.529823	0.585464	0.911756	-0.465146	1.95652	0.596453	-0.403788	-0.318519	-0.539909	-0.770774	0.145725	0.416872	0.343937	-0.258877	0.553589	0.933802	2.20786	0.850105	0.753689	1.4862	0.370223	2.46009	3.68764	3.99726	2.25168	4.68777	-0.3288	0.700117	0.138329	0.94252	2.00198	1.63383	2.5691	5.80259	4.05251	1.25483	-0.281766	0.149353	0.479265	-0.331522	0.671222	0.112821	-0.174647	0.497387	0.0214287
84	-0.189297	-0.747462	-0.199251	0.157889	0.416172	0.612158	0.996233	-0.525687	1.97155	0.513821	-0.321585	-0.321425	-0.53889	-0.808076	0.173164	0.391691	0.421051	-0.248282	0.585656	0.965304	2.50707	0.905848	0.570271	1.65502	0.435053	2.47417	3.83246	4.14413	2.24485	4.60313	-0.262493	0.807512	0.172557	1.04675	2.01553	1.68009	2.54106	5.81834	3.96856	1.38059	-0.342664	0.0940925	0.32833	-0.374063	0.700143	0.13675	-0.195722	0.499862	0.0632446
85	-0.175807	-0.714257	-0.230789	0.190099	0.362414	0.661312	1.06293	-0.576027	1.95101	0.476407	-0.249934	-0.339926	-0.527472	-0.841197	0.179823	0.501319	0.447911	-0.215648	0.530565	0.887989	2.38535	0.921777	0.422632	1.4265	0.498218	2.49082	3.91447	4.22579	2.19527	4.54304	-0.277816	0.786101	0.177131	1.15021	2.02238	1.67482	2.49827	5.79252	3.88788	1.4666	-0.336769	0.066209	0.152393	-0.381118	0.730303	0.144757	-0.174831	0.509323	0.0998178
86	-0.22635	-0.742869	-0.264805	0.207353	0.34544	0.680629	1.1385	-0.611205	1.97894	0.491934	-0.195523	-0.346721	-0.53852	-0.861325	0.193364	0.508789	0.430666	-0.243377	0.57909	0.847356	2.63916	1.00683	0.355397	1.28001	0.62957	2.52016	3.93211	4.27182	2.16363	4.47345	-0.273757	0.804901	0.198647	1.2343	2.02615	1.69599	2.48776	5.74138	3.8098	1.54508	-0.349579	0.0445798	0.0589476	-0.363867	0.762813	0.17373	-0.167755	0.482663	0.121605
87	-0.250921	-0.76091	-0.260367	0.39044	0.385607	0.687316	1.13633	-0.632243	1.99808	0.489567	-0.139946	-0.377677	-0.535983	-0.896724	0.140702	0.518683	0.479237	-0.219592	0.564054	0.905159	2.67306	1.09644	0.368016	1.39228	0.680015	2.53479	3.9677	4.26468	2.20829	4.48254	-0.242428	0.820976	0.291171	1.29991	2.01776	1.71205	2.50125	5.67315	3.73928	1.56421	-0.350344	0.210155	0.043684	-0.38885	0.791735	0.171713	-0.183286	0.468221	0.136736
88	-0.206268	-0.767427	-0.264392	0.611545	0.488081	0.712406	1.09144	-0.646742	1.96994	0.527433	-0.125056	-0.425757	-0.534853	-0.953203	0.137993	0.621821	0.492173	-0.19353	0.477154	0.877417	2.3805	1.2389	0.45444	0.99686	0.790746	2.54087	3.98892	4.22758	2.22131	4.43922	-0.172701	0.874101	0.307929	1.37321	1.97739	1.73581	2.51428	5.58869	3.702	1.5833	-0.32885	0.339455	0.127002	-0.417168	0.793343	0.189408	-0.173299	0.496666	0.155384
89	-0.129238	-0.784971	-0.259459	0.775269	0.56125	0.749155	0.994985	-0.635527	1.93743	0.551426	-0.126145	-0.466066	-0.547225	-0.943093	0.0816042	0.63539	0.451479	-0.200501	0.481916	0.833439	2.4602	1.32518	0.442019	0.680855	0.875719	2.56219	4.02063	4.09602	2.20799	4.36968	-0.0928046	0.976069	0.34441	1.43298	1.9241	1.78529	2.53709	5.52098	3.67215	1.60909	-0.290418	0.423755	0.302421	-0.432438	0.761854	0.216088	-0.180559	0.500896	0.20825
90	-0.141308	-0.841099	-0.236548	0.945092	0.595135	0.726024	0.884362	-0.644613	1.94975	0.52336	-0.136698	-0.463875	-0.587637	-0.930796	0.0391761	0.625561	0.475254	-0.139021	0.479518	0.871495	2.47675	1.40556	0.424582	0.892555	1.01677	2.60639	4.03846	3.99102	2.21951	4.31572	0.0701575	1.07687	0.342594	1.53153	1.91143	1.83599	2.53854	5.48515	3.63817	1.58901	-0.275966	0.47569	0.398377	-0.456536	0.736273	0.232316	-0.182305	0.523075	0.273328
91	-0.0121488	-0.892241	-0.240408	1.05486	0.60024	0.711343	0.787675	-0.712555	1.88425	0.507793	-0.186224	-0.498399	-0.607084	-0.943376	0.0126931	0.71053	0.463092	-0.11339	0.397291	0.808355	2.00485	1.46467	0.391714	0.481749	1.11685	2.61524	4.08875	3.88175	2.18036	4.28785	0.295436	1.20061	0.358041	1.65693	1.89507	1.90412	2.57221	5.44066	3.60867	1.59133	-0.274293	0.514199	0.279995	-0.471984	0.699803	0.2211	-0.20626	0.567435	0.319634
92	0.116434	-0.885227	-0.273887	1.02006	0.555011	0.66176	0.718772	-0.778349	1.81268	0.49378	-0.226703	-0.479192	-0.6214	-0.919826	-0.0286089	0.691101	0.398151	-0.112805	0.4372	0.710323	2.1495	1.47302	0.413532	0.0289487	1.16739	2.64162	4.16004	3.82471	2.13668	4.24907	0.531363	1.38003	0.367006	1.79209	1.84796	1.90116	2.55986	5.40494	3.58031	1.63167	-0.30334	0.437325	0.124215	-0.45892	0.693493	0.233783	-0.191893	0.634976	0.366001
93	0.104282	-0.868407	-0.285859	0.982879	0.480518	0.561996	0.652042	-0.828556	1.82494	0.431821	-0.268184	-0.43866	-0.640718	-0.906285	-0.0733162	0.647284	0.426683	-0.0559867	0.472785	0.716515	2.31199	1.41079	0.502655	-0.00111806	1.18471	2.65893	4.21969	3.79755	2.09422	4.24982	0.761977	1.504	0.412544	1.93703	1.82045	1.88265	2.5664	5.36011	3.5251	1.66368	-0.345723	0.35084	-0.0212757	-0.390574	0.760555	0.217188	-0.178507	0.696503	0.483507
94	0.23756	-0.95021	-0.305921	0.877476	0.439785	0.444959	0.62563	-0.913913	1.83983	0.420466	-0.329882	-0.407721	-0.65835	-0.918838	-0.0765606	0.711998	0.364929	-0.00917771	0.414904	0.633042	1.87381	1.42087	0.649672	-0.288479	1.25043	2.64495	4.30368	3.75868	2.04562	4.26777	1.02073	1.61618	0.515206	2.07748	1.84787	1.79557	2.54327	5.33418	3.50553	1.73401	-0.379295	0.298081	-0.0617681	-0.216107	0.828792	0.207378	-0.179548	0.743557	0.581391
95	0.321366	-1.00874	-0.336325	0.798142	0.413063	0.38507	0.603984	-0.928336	1.85484	0.389251	-0.383666	-0.416413	-0.619567	-0.922004	-0.0902892	0.681283	0.317369	0.00446616	0.42603	0.567672	1.62725	1.35446	0.782714	-0.650194	1.27938	2.63332	4.41253	3.69544	2.01294	4.22851	1.26983	1.87081	0.708345	2.17955	1.83084	1.74089	2.51799	5.31131	3.50652	1.83715	-0.431287	0.315198	-0.0680712	-0.00543026	0.813418	0.213184	-0.151275	0.768587	0.683356
96	0.246252	-0.997028	-0.336676	0.784898	0.39027	0.318436	0.556155	-0.993212	1.91994	0.329409	-0.384215	-0.39016	-0.584905	-0.921757	-0.0626712	0.628116	0.299248	0.157244	0.430646	0.589424	1.66357	1.25412	0.876995	-0.647553	1.27924	2.60405	4.47379	3.58446	1.97472	4.19139	1.52601	2.07248	0.911047	2.28796	1.80869	1.66675	2.42864	5.24925	3.50267	1.97011	-0.464014	0.330161	0.0338485	0.208485	0.839216	0.250133	-0.166805	0.817301	0.867007
97	0.171673	-0.987387	-0.288604	0.894772	0.384808	0.272929	0.512653	-1.0412	1.94924	0.262334	-0.423945	-0.417253	-0.554457	-0.907685	0.00596289	0.715238	0.232143	0.263611	0.372787	0.532893	1.18407	1.13775	0.887622	-0.633347	1.31552	2.59828	4.50296	3.37189	1.87784	4.16567	1.73681	2.20207	1.06511	2.43903	1.83022	1.63727	2.37334	5.18213	3.51454	2.06438	-0.473415	0.37125	0.151842	0.399929	0.907948	0.272902	-0.183929	0.862663	1.04802
98	0.220589	-1.03263	-0.259232	1.07963	0.323908	0.235667	0.494915	-1.05303	1.91587	0.197577	-0.436266	-0.446931	-0.458269	-0.880813	0.014579	0.717217	0.127641	0.360908	0.393134	0.438284	0.799566	0.984296	0.868715	-0.678926	1.29694	2.60175	4.5267	3.15161	1.79879	4.11245	1.96904	2.41079	1.23128	2.56038	1.81832	1.60785	2.27246	5.16994	3.53424	2.15575	-0.445611	0.41207	0.184962	0.538039	0.96505	0.29353	-0.191219	0.900726	1.20662
99	0.127288	-1.0064	-0.23595	1.32825	0.243386	0.168316	0.441176	-1.01948	1.90741	0.105045	-0.45368	-0.475016	-0.345505	-0.886102	0.00480096	0.706888	0.145559	0.464778	0.414792	0.452009	0.736793	0.752341	0.822083	-0.671337	1.27491	2.60415	4.52863	2.92957	1.72987	4.04606	2.13987	2.63648	1.34617	2.71068	1.75347	1.61753	2.18706	5.10723	3.56633	2.25584	-0.422093	0.432416	0.110653	0.650135	1.02645	0.310492	-0.161812	0.979138	1.37925
100	-0.079931	-0.989518	-0.203007	1.51595	0.184901	0.0842781	0.35871	-1.01078	1.87756	0.0531568	-0.474185	-0.523337	-0.245308	-0.908545	-0.0115732	0.818832	0.0708017	0.521519	0.364138	0.394532	0.730109	0.597541	0.760062	-0.630343	1.16735	2.54716	4.51577	2.68559	1.64747	4.01803	2.27052	2.71834	1.40734	2.89032	1.74533	1.61951	2.1015	5.07043	3.6009	2.33834	-0.373193	0.475548	0.0207075	0.778677	1.12837	0.304685	-0.189351	1.05705	1.49905
101	-0.147157	-0.994628	-0.198446	1.59065	0.143285	-0.0179942	0.31334	-0.88041	1.82924	0.0118709	-0.503467	-0.571783	-0.137535	-0.872835	-0.0802341	0.877522	0.00358372	0.48568	0.414837	0.330593	0.679001	0.363857	0.581039	-0.64542	1.07488	2.49314	4.46248	2.47717	1.5901	3.99493	2.35817	2.81699	1.46359	3.0179	1.70659	1.64532	2.02916	5.08845	3.67433	2.38435	-0.366756	0.541829	-0.0235441	0.832929	1.15532	0.322992	-0.158565	1.1245	1.60362
102	-0.0983853	-1.03052	-0.216527	1.49245	0.0981608	-0.132233	0.264577	-0.74797	1.7803	-0.0287529	-0.494125	-0.617842	-0.0551545	-0.897648	-0.15584	0.841382	0.0177768	0.530799	0.402434	0.378939	0.71546	0.205894	0.570935	-0.687575	1.01538	2.41739	4.34691	2.31872	1.57324	3.96737	2.45834	2.93936	1.54616	3.03457	1.6586	1.61884	1.95333	5.11465	3.70308	2.39824	-0.327798	0.633903	0.011909	0.928321	1.13809	0.338211	-0.119326	1.17948	1.63982
103	-0.198545	-1.04993	-0.227404	1.32522	0.0724897	-0.191545	0.223982	-0.645531	1.76	-0.045504	-0.564095	-0.666601	-0.0143902	-0.874519	-0.188972	0.912195	-0.0106206	0.534058	0.353001	0.347042	0.757182	0.11291	0.644825	-0.809394	0.942183	2.36263	4.22544	2.1402	1.52227	3.94524	2.5266	2.95676	1.58883	2.97614	1.60419	1.60861	1.87909	5.10761	3.73162	2.39004	-0.294178	0.791926	0.0802876	1.04212	1.09107	0.331549	-0.13651	1.23182	1.65727
104	-0.271044	-1.07515	-0.25337	1.20269	0.090094	-0.21241	0.177507	-0.550086	1.72602	-0.0630274	-0.572619	-0.698737	0.0441541	-0.83976	-0.242108	0.912935	-0.0776927	0.521773	0.385235	0.295724	0.713406	0.129288	0.809775	-0.82318	0.860799	2.34848	4.02024	2.0374	1.47413	3.89605	2.58247	3.00785	1.62632	2.8455	1.51838	1.60722	1.79282	5.16303	3.74914	2.33332	-0.240514	0.944929	0.201797	1.08101	1.06106	0.364158	-0.159546	1.27559	1.59998
105	-0.190718	-1.08318	-0.267076	1.16793	0.107656	-0.240288	0.16645	-0.476881	1.71072	-0.106129	-0.574099	-0.711935	0.0416723	-0.838159	-0.253325	0.867531	-0.00928541	0.56592	0.445357	0.343721	0.59885	0.10491	0.991921	-0.943694	0.868802	2.36682	3.84766	1.92471	1.41894	3.79095	2.63753	3.11726	1.67406	2.65801	1.41761	1.63674	1.70808	5.18235	3.80005	2.24886	-0.181512	1.0536	0.417368	1.05636	1.02942	0.374885	-0.156482	1.31346	1.49349
106	-0.139887	-1.09913	-0.272318	1.18731	0.104757	-0.227296	0.10461	-0.503977	1.69885	-0.169873	-0.619141	-0.724149	0.0436447	-0.819293	-0.281149	0.909814	0.0229491	0.556153	0.424192	0.305024	0.547531	0.201268	1.31266	-1.01829	0.836488	2.38908	3.70433	1.77909	1.34897	3.67549	2.64574	3.20982	1.6811	2.46567	1.33881	1.62724	1.62596	5.19803	3.81484	2.15744	-0.0566254	1.13533	0.582724	1.11033	1.02234	0.37733	-0.167908	1.37111	1.34334
107	-0.164458	-1.05285	-0.324704	1.27705	0.0813758	-0.180268	0.0246692	-0.504033	1.70682	-0.247399	-0.679316	-0.684475	0.0935213	-0.741377	-0.310841	0.931646	0.0351787	0.514614	0.530744	0.257759	0.542606	0.210224	1.54319	-1.18443	0.772151	2.38177	3.55858	1.59736	1.2325	3.53761	2.65596	3.28051	1.68211	2.3215	1.22437	1.67219	1.52195	5.23243	3.89855	2.05426	0.0678633	1.24829	0.637816	1.16699	1.04764	0.42033	-0.181448	1.39498	1.27192
108	-0.178772	-1.03263	-0.338389	1.36449	0.0853253	-0.168507	-0.0120461	-0.518324	1.69481	-0.307252	-0.655763	-0.649245	0.0897523	-0.686966	-0.328886	0.924351	0.127204	0.52606	0.598955	0.308807	0.407168	0.163914	1.69725	-1.16713	0.775305	2.39237	3.43708	1.38517	1.22178	3.42592	2.64741	3.42949	1.71756	2.22619	1.13196	1.67791	1.39809	5.25972	3.99277	1.93756	0.152725	1.41463	0.65154	1.18503	1.05995	0.501715	-0.161537	1.40625	1.23434
109	-0.18524	-1.00123	-0.33069	1.3445	0.117131	-0.14683	-0.0184036	-0.578847	1.71602	-0.353673	-0.707083	-0.658482	0.111931	-0.635263	-0.339755	0.998893	0.161772	0.491646	0.571516	0.297874	0.32665	0.093621	1.81547	-1.13254	0.757506	2.36829	3.41102	1.18119	1.25466	3.32852	2.64073	3.42921	1.75312	2.18994	1.08005	1.61564	1.25553	5.25563	4.08489	1.82085	0.268833	1.56111	0.594472	1.19157	1.07384	0.539061	-0.14377	1.35566	1.24564
110	-0.142276	-0.933018	-0.36066	1.30795	0.0859765	-0.113318	-0.0389249	-0.608895	1.7003	-0.389964	-0.734998	-0.64751	0.198868	-0.54603	-0.357344	0.992087	0.143832	0.422565	0.601734	0.241737	0.300942	-0.0499323	1.93055	-1.12932	0.721836	2.35702	3.31114	1.06839	1.30436	3.29888	2.626	3.41554	1.79682	2.21033	1.05337	1.5343	1.15608	5.25425	4.19478	1.74814	0.364339	1.67354	0.475425	1.21185	1.11096	0.602568	-0.117855	1.25989	1.32321
111	-0.107674	-0.845733	-0.407246	1.32568	0.0331846	-0.0592109	0.00797958	-0.666938	1.67139	-0.43129	-0.701867	-0.641519	0.249661	-0.500164	-0.342981	0.948292	0.196284	0.455012	0.622058	0.294936	0.230275	-0.153179	1.9639	-1.09848	0.671781	2.40946	3.28854	0.990942	1.38114	3.26199	2.64291	3.44602	1.84557	2.2155	1.0567	1.45758	1.05342	5.2513	4.29161	1.70071	0.438509	1.72071	0.35714	1.22832	1.16345	0.672309	-0.107563	1.12932	1.39036
112	-0.127488	-0.845133	-0.438145	1.30782	0.0263782	0.00678803	0.0637197	-0.755002	1.68668	-0.43464	-0.72185	-0.696529	0.274646	-0.440767	-0.334687	1.00434	0.195656	0.444914	0.561376	0.281853	0.133716	-0.225652	1.87914	-1.06277	0.635937	2.54007	3.30396	0.884937	1.47675	3.20994	2.62896	3.45325	1.82583	2.23828	1.04461	1.34101	0.992914	5.21917	4.39875	1.64996	0.510417	1.71292	0.304041	1.22524	1.18312	0.684564	-0.0788606	0.993392	1.41394
113	-0.153727	-0.802018	-0.522276	1.29608	0.00188344	0.0555411	0.0415781	-0.825093	1.67286	-0.488264	-0.761947	-0.713411	0.327235	-0.39685	-0.390745	0.992555	0.145874	0.406281	0.591213	0.244574	0.11607	-0.316092	1.67224	-1.06273	0.549199	2.67526	3.32249	0.800854	1.53011	3.14046	2.55588	3.38499	1.80643	2.34005	1.07265	1.23531	0.953802	5.22455	4.52009	1.61404	0.574709	1.73811	0.269317	1.21012	1.20765	0.697064	-0.073255	0.843679	1.38842
114	-0.20769	-0.733415	-0.620917	1.35221	-0.0858439	0.0936052	0.00984775	-0.875072	1.6599	-0.512387	-0.748712	-0.71477	0.335338	-0.397417	-0.430099	0.945509	0.226005	0.46617	0.586037	0.264525	0.10971	-0.410875	1.41134	-1.0757	0.437107	2.76883	3.33126	0.703315	1.5351	3.06482	2.49331	3.44987	1.74942	2.32878	1.18493	1.15719	0.982721	5.20529	4.63642	1.53643	0.565961	1.82268	0.282928	1.18168	1.2371	0.6713	-0.0462987	0.761476	1.32893
115	-0.21842	-0.727684	-0.706266	1.3665	-0.129981	0.125588	0.0143752	-0.974417	1.66281	-0.508044	-0.776087	-0.729801	0.321624	-0.392028	-0.48411	0.993783	0.212979	0.482399	0.541209	0.261193	0.0758256	-0.400964	1.1024	-1.02327	0.34448	2.80159	3.32501	0.56735	1.51147	2.94036	2.45321	3.48447	1.6362	2.28051	1.22841	1.07934	1.01689	5.24703	4.69182	1.44384	0.521555	1.901	0.362341	1.19296	1.24477	0.664027	-0.0532522	0.73607	1.26919
116	-0.224826	-0.747173	-0.790624	1.40631	-0.151534	0.164249	-0.0715035	-0.977947	1.67627	-0.518857	-0.827807	-0.728844	0.351396	-0.405963	-0.547775	0.985096	0.183853	0.479107	0.558037	0.254921	-0.0179329	-0.431246	0.824019	-0.913191	0.275135	2.78773	3.29796	0.459945	1.47024	2.80081	2.40637	3.41701	1.55237	2.2638	1.22644	0.988135	1.08824	5.26945	4.82381	1.32073	0.446779	2.06024	0.397324	1.15686	1.23305	0.606296	-0.0295429	0.723257	1.26532
117	-0.176383	-0.731098	-0.884704	1.4654	-0.185419	0.140269	-0.149786	-0.976925	1.63564	-0.577606	-0.83984	-0.716129	0.315169	-0.467565	-0.618635	0.920621	0.237079	0.550121	0.578664	0.316012	-0.0692798	-0.511859	0.592117	-0.770621	0.217237	2.67709	3.29723	0.394425	1.45557	2.64532	2.41164	3.39324	1.47488	2.20962	1.21444	0.944595	1.09072	5.31175	4.89777	1.24136	0.307057	2.20119	0.339672	1.10509	1.24026	0.544226	-0.000932522	0.736759	1.24357
118	-0.0720839	-0.748642	-0.917275	1.47616	-0.222078	0.166143	-0.188846	-0.979811	1.64221	-0.541024	-0.870811	-0.723112	0.284174	-0.520311	-0.654109	0.940279	0.260405	0.567057	0.511181	0.280175	-0.0118821	-0.550028	0.334653	-0.750639	0.184215	2.50871	3.2838	0.377295	1.44931	2.48423	2.42541	3.38655	1.36123	2.11751	1.14033	0.887658	1.12942	5.36623	4.95693	1.13679	0.192973	2.22078	0.307638	1.09557	1.27199	0.495847	0.00540833	0.782309	1.30708
119	-0.0633098	-0.817245	-0.964109	1.4607	-0.232539	0.192828	-0.268987	-1.01103	1.6017	-0.522488	-0.882357	-0.693301	0.232872	-0.519176	-0.69576	0.899811	0.201838	0.553104	0.554508	0.292143	0.0111107	-0.630542	0.0749989	-0.673368	0.185966	2.38446	3.26684	0.320241	1.43297	2.34414	2.46958	3.30265	1.25572	2.08537	0.994701	0.81701	1.16041	5.43833	5.02257	1.05145	0.128251	2.20883	0.259417	1.09341	1.27663	0.455017	0.0184882	0.804206	1.37501
120	-0.151894	-0.837002	-0.963634	1.43827	-0.268966	0.207732	-0.360508	-1.09609	1.60845	-0.541135	-0.864917	-0.67818	0.21486	-0.523312	-0.771714	0.77532	0.23865	0.62951	0.541713	0.367939	-0.00546551	-0.70712	-0.0713826	-0.687473	0.163131	2.3584	3.3572	0.281206	1.45262	2.27448	2.48574	3.1735	1.18756	2.01473	0.861116	0.710223	1.18461	5.45564	5.06448	0.932135	0.0828727	2.1944	0.213707	1.03405	1.28591	0.385001	0.0357954	0.793148	1.44028
121	-0.24917	-0.867249	-0.946626	1.38373	-0.300772	0.196708	-0.346687	-1.26805	1.65925	-0.497341	-0.82779	-0.675364	0.202868	-0.500695	-0.860494	0.803893	0.194186	0.632294	0.505725	0.323218	0.0894891	-0.760627	-0.18645	-0.84425	0.155765	2.31136	3.45347	0.218716	1.46797	2.25464	2.54282	3.1223	1.10327	1.98043	0.738172	0.625697	1.20688	5.46252	5.03492	0.849602	0.0918751	2.17467	0.251104	0.99198	1.30302	0.307314	0.0738711	0.78093	1.50608
122	-0.369556	-0.869483	-0.946688	1.26934	-0.339804	0.197752	-0.354637	-1.44464	1.61989	-0.428953	-0.773005	-0.640876	0.257597	-0.448168	-0.966032	0.746431	0.116646	0.57636	0.508392	0.289171	0.133054	-0.814543	-0.27416	-0.958524	0.105552	2.29927	3.51454	0.341159	1.52044	2.3498	2.55486	3.02899	1.10166	1.98259	0.641792	0.521594	1.28771	5.408	5.05408	0.72321	0.114469	2.18854	0.361579	0.984586	1.31576	0.278036	0.0672852	0.746909	1.57169
123	-0.460879	-0.826679	-0.943633	1.21092	-0.380327	0.151685	-0.387987	-1.58993	1.58048	-0.412884	-0.671062	-0.623171	0.3134	-0.429952	-1.06163	0.662451	0.0973478	0.611602	0.508862	0.345387	0.0777534	-0.859713	-0.382869	-1.01851	0.0656409	2.31078	3.56359	0.50715	1.49654	2.45751	2.57068	2.98596	1.0932	1.93135	0.56729	0.39462	1.31829	5.29448	5.01753	0.665443	0.118293	2.12058	0.466318	0.948327	1.296	0.222353	0.131643	0.707906	1.58745
124	-0.420902	-0.785715	-0.915913	1.18922	-0.379046	0.0951722	-0.340396	-1.70333	1.51675	-0.380054	-0.592297	-0.621723	0.408292	-0.428314	-1.16592	0.703365	0.0290415	0.610386	0.466936	0.290128	-0.0192837	-0.902958	-0.442331	-1.10202	0.0491008	2.32833	3.61971	0.721235	1.50762	2.56555	2.53787	2.90735	1.05345	1.90292	0.466682	0.31892	1.31348	5.1538	4.94201	0.624429	0.0919229	1.99067	0.603821	0.92125	1.28121	0.216027	0.131459	0.714235	1.58934
125	-0.383252	-0.746842	-0.897378	1.14719	-0.393268	0.0188294	-0.299325	-1.71233	1.39499	-0.356632	-0.503685	-0.596963	0.457122	-0.416969	-1.24175	0.721055	-0.046266	0.556783	0.528694	0.247502	-0.0670425	-0.934505	-0.649122	-1.14789	-0.00266145	2.33205	3.63696	0.956633	1.51	2.65647	2.50556	2.82716	1.03143	1.93264	0.392892	0.263223	1.31109	5.0006	4.89136	0.619337	0.0859638	1.87961	0.748145	0.92969	1.2625	0.210678	0.112069	0.790422	1.55235
126	-0.341998	-0.697065	-0.903467	1.12749	-0.411754	-0.0888153	-0.299335	-1.68279	1.25581	-0.341035	-0.42991	-0.576844	0.477606	-0.450685	-1.3022	0.640576	-0.0430234	0.592953	0.505165	0.290466	-0.104191	-1.07546	-0.861481	-1.13125	-0.00269039	2.3725	3.57377	1.19574	1.51187	2.70554	2.45213	2.73657	0.97548	1.86781	0.36936	0.164504	1.24998	4.86053	4.84886	0.613516	0.0892142	1.74796	0.879587	0.95891	1.23719	0.236319	-0.00776348	0.891422	1.44568
127	-0.288056	-0.687879	-0.858222	1.14667	-0.411691	-0.20118	-0.328025	-1.65744	1.17941	-0.306419	-0.357745	-0.596972	0.495275	-0.488892	-1.32526	0.730014	-0.113663	0.617777	0.463519	0.230546	-0.0950166	-1.21136	-0.976294	-1.16927	-0.0482012	2.41383	3.54559	1.2084	1.45442	2.68794	2.39454	2.58056	0.890496	1.7991	0.339715	0.0797191	1.18916	4.7797	4.81633	0.653949	0.128188	1.63105	1.03491	0.957251	1.2071	0.206583	-0.098312	1.00436	1.31128
128	-0.303833	-0.702113	-0.876386	1.0943	-0.420599	-0.275144	-0.348146	-1.64233	1.07333	-0.294172	-0.293696	-0.575467	0.558486	-0.492817	-1.33558	0.767633	-0.170806	0.575222	0.484896	0.195058	-0.0771739	-1.30709	-0.99838	-1.21907	-0.0669265	2.52026	3.52176	1.11941	1.46602	2.6773	2.377	2.38846	0.849234	1.75033	0.316298	0.0157508	1.18092	4.73839	4.80779	0.647847	0.202294	1.59124	1.17465	0.9597	1.20524	0.194909	-0.109891	1.09248	1.19651
129	-0.336602	-0.656536	-0.909473	1.00544	-0.454967	-0.379767	-0.416286	-1.62568	1.03927	-0.316901	-0.240095	-0.570764	0.57872	-0.475662	-1.33351	0.724806	-0.147491	0.602664	0.460404	0.250575	-0.0657479	-1.31928	-0.954419	-1.3938	-0.122509	2.62392	3.5278	1.01336	1.47451	2.66842	2.39759	2.27115	0.82096	1.63573	0.328225	-0.0664993	1.18299	4.7281	4.82373	0.624841	0.306532	1.67725	1.32606	0.99728	1.18922	0.177978	-0.0776047	1.17487	1.13746
130	-0.298293	-0.698493	-0.905799	0.950356	-0.433938	-0.445542	-0.484999	-1.64248	0.991835	-0.264281	-0.252137	-0.591544	0.62004	-0.49978	-1.3025	0.787834	-0.204948	0.549967	0.359555	0.233203	-0.0114881	-1.29337	-0.736988	-1.49203	-0.151103	2.71489	3.48727	0.911916	1.46015	2.60702	2.3459	2.21716	0.735447	1.53197	0.32009	-0.124139	1.16436	4.71879	4.88298	0.587402	0.436884	1.82389	1.40866	1.02692	1.16667	0.154323	0.0052858	1.19147	1.12098
131	-0.290116	-0.739704	-0.883528	0.843365	-0.461101	-0.487738	-0.586576	-1.66102	0.976334	-0.255053	-0.260121	-0.601309	0.674917	-0.457391	-1.26908	0.805665	-0.26632	0.453653	0.387666	0.215459	-0.00235571	-1.13827	-0.496311	-1.5604	-0.186108	2.78638	3.47598	0.788139	1.46804	2.54299	2.2692	2.08806	0.670186	1.46144	0.295386	-0.155855	1.17552	4.6725	4.94883	0.565875	0.547686	1.97426	1.44841	1.02782	1.16265	0.111782	0.156578	1.16253	1.18678
132	-0.269602	-0.774399	-0.898554	0.790517	-0.505595	-0.560909	-0.647425	-1.68734	0.998579	-0.227108	-0.295812	-0.599485	0.691021	-0.432935	-1.21364	0.738712	-0.20846	0.415704	0.323601	0.291884	0.0165423	-0.905573	-0.294127	-1.47285	-0.128514	2.90427	3.40334	0.794562	1.48549	2.46894	2.11465	2.0165	0.622097	1.33062	0.228927	-0.164515	1.20461	4.60191	4.93879	0.528325	0.698003	2.05283	1.51053	1.02608	1.15634	0.112974	0.319234	1.10636	1.29684
133	-0.220892	-0.848009	-0.920413	0.775185	-0.44711	-0.640451	-0.679403	-1.70087	1.00461	-0.155148	-0.352808	-0.611019	0.685493	-0.413987	-1.16648	0.734015	-0.263224	0.341751	0.224085	0.265888	0.0151493	-0.765942	-0.0994747	-1.42125	-0.121192	2.92403	3.34848	0.861977	1.43574	2.38604	1.90228	1.93924	0.555985	1.23007	0.156194	-0.182482	1.24016	4.48127	4.94071	0.47782	0.846041	2.18227	1.55577	0.99082	1.1469	0.103989	0.399736	1.05442	1.36889
134	-0.155128	-0.892013	-0.966792	0.762422	-0.411943	-0.646421	-0.720789	-1.71021	0.969184	-0.094082	-0.441212	-0.59099	0.71107	-0.368286	-1.12206	0.697798	-0.288479	0.243725	0.255883	0.261249	0.0673546	-0.757914	-0.0122308	-1.33018	-0.103914	2.97563	3.27859	0.993692	1.36043	2.28677	1.64704	1.86211	0.469714	1.19145	0.139901	-0.198544	1.29388	4.3899	4.89676	0.473028	0.969239	2.22843	1.54602	0.961278	1.18322	0.0638308	0.45325	0.985372	1.41118
135	-0.157188	-0.907798	-1.06102	0.78634	-0.447068	-0.719331	-0.753129	-1.70977	0.996556	-0.0583431	-0.46951	-0.572025	0.727461	-0.292886	-1.06991	0.589485	-0.227275	0.271146	0.264835	0.280445	0.0722233	-0.794495	-0.000247869	-1.30927	-0.0588951	2.98685	3.25149	1.15657	1.2957	2.16079	1.50168	1.82142	0.485138	1.20219	0.157205	-0.254833	1.34644	4.30058	4.77845	0.485626	1.05402	2.25001	1.49198	0.948182	1.18569	0.0248039	0.47653	0.949722	1.4378
136	-0.0953164	-0.945865	-1.13681	0.793567	-0.369382	-0.736782	-0.789911	-1.67334	0.942833	0.0530966	-0.560656	-0.566847	0.721321	-0.250287	-0.944376	0.605773	-0.25427	0.221553	0.16793	0.246883	0.0624999	-0.853359	-0.0349674	-1.29379	-0.0220379	2.98464	3.23656	1.29334	1.22461	2.04249	1.37518	1.84274	0.433394	1.22311	0.194433	-0.28851	1.44428	4.2274	4.66054	0.440569	1.1299	2.28054	1.45525	0.943221	1.19491	0.0299687	0.512737	0.911283	1.40151
137	-0.048254	-0.847016	-1.21543	0.77529	-0.284176	-0.667351	-0.83063	-1.61888	0.866865	0.11312	-0.659795	-0.546782	0.74274	-0.18087	-0.869682	0.610415	-0.277619	0.150108	0.226102	0.219906	0.0245209	-0.948185	-0.133926	-1.37735	-0.0279131	2.93982	3.22492	1.39446	1.15203	1.93272	1.32998	1.93892	0.362731	1.27366	0.284333	-0.343485	1.53356	4.11689	4.52371	0.389054	1.15179	2.32185	1.36407	0.954062	1.18851	0.00594745	0.521406	0.931709	1.30852
138	-0.0164328	-0.71856	-1.26012	0.767227	-0.353417	-0.59514	-0.910361	-1.5963	0.891391	0.133983	-0.694963	-0.597026	0.718951	-0.11376	-0.802675	0.569012	-0.184999	0.157167	0.233889	0.261688	-0.00328443	-0.941942	-0.226864	-1.4325	-0.0236876	2.96637	3.16665	1.47921	1.08559	1.83472	1.348	2.02501	0.262023	1.26487	0.400475	-0.372611	1.6436	4.06325	4.35081	0.364476	1.17859	2.319	1.2662	0.994654	1.20131	-0.0241861	0.489978	0.955987	1.25321
139	-0.0202431	-0.65364	-1.24009	0.73368	-0.402805	-0.494332	-0.951699	-1.62932	0.848548	0.189492	-0.686865	-0.658643	0.66637	-0.0822772	-0.65991	0.642174	-0.178177	0.0799107	0.161095	0.192378	-0.0731495	-0.962314	-0.245842	-1.51593	0.0231979	2.95278	3.08718	1.5208	1.01145	1.74692	1.30107	2.07906	0.200808	1.21752	0.437634	-0.438762	1.77873	3.96517	4.20645	0.284564	1.22029	2.30777	1.1818	0.985408	1.16902	-0.0187156	0.524837	0.951351	1.20762
140	0.0221028	-0.588843	-1.20463	0.683276	-0.372071	-0.34853	-1.00929	-1.63734	0.787714	0.197848	-0.672359	-0.69981	0.598315	-0.0376009	-0.513981	0.727122	-0.162862	-0.02871	0.169935	0.171065	-0.155566	-0.989728	-0.222116	-1.53348	0.0391882	2.94291	2.9971	1.52418	0.945258	1.69709	1.22995	2.13465	0.0774352	1.12102	0.463418	-0.437189	1.93784	3.86309	4.06556	0.20029	1.2545	2.2676	1.12121	0.966674	1.15417	-0.00147897	0.646937	0.922436	1.19877
141	0.0655815	-0.494793	-1.18273	0.684989	-0.430829	-0.269175	-1.0843	-1.64557	0.753459	0.137434	-0.577312	-0.726197	0.555467	-0.039568	-0.443836	0.720435	-0.0641279	-0.0213301	0.170507	0.234385	-0.120655	-1.00796	-0.205795	-1.55836	0.034572	2.95653	2.98961	1.57515	0.840578	1.65763	1.12536	2.20422	0.0497125	0.976541	0.422628	-0.446774	2.05191	3.74034	3.88975	0.127603	1.28331	2.24828	1.06802	0.957557	1.16936	-0.00762182	0.795349	0.886409	1.2317
142	0.0875371	-0.580051	-1.13753	0.676466	-0.498431	-0.208175	-1.14585	-1.69384	0.726147	0.092928	-0.449788	-0.7805	0.510286	-0.070813	-0.344653	0.803078	-0.0853446	-0.102553	0.110239	0.158117	-0.149108	-0.984807	-0.149653	-1.55867	0.055193	2.93258	2.99104	1.64581	0.720371	1.6012	1.04054	2.20921	0.0191164	0.879511	0.415045	-0.463373	2.15345	3.63469	3.73909	0.0222706	1.30928	2.27058	1.01388	0.957396	1.23478	0.0110207	0.920573	0.812634	1.35125
143	0.109905	-0.638889	-1.08572	0.659567	-0.490343	-0.149974	-1.21036	-1.70419	0.639686	0.0268767	-0.376135	-0.769332	0.528584	-0.109936	-0.172411	0.877348	-0.0968898	-0.227325	0.12606	0.156428	-0.183892	-1.05114	0.0111981	-1.5312	0.0715161	2.81391	3.03222	1.74564	0.610688	1.51272	0.903756	2.26112	-0.0232032	0.788182	0.425708	-0.477065	2.17829	3.50012	3.62228	-0.106779	1.26788	2.26265	0.977553	0.973697	1.24075	0.0282267	1.04445	0.709316	1.44496
144	0.180962	-0.662391	-1.0798	0.654909	-0.492465	-0.168982	-1.28215	-1.64322	0.610698	-0.052726	-0.301184	-0.745252	0.545438	-0.15097	-0.0564861	0.85083	-0.056476	-0.25205	0.117455	0.2169	-0.163615	-1.04883	0.115116	-1.47912	0.0629349	2.63606	3.07687	1.82543	0.516598	1.41087	0.855166	2.30285	-0.0234791	0.718874	0.418928	-0.389135	2.15712	3.38348	3.49818	-0.204025	1.23334	2.34584	0.979628	1.00363	1.26169	0.00973707	1.07781	0.652269	1.5398
145	0.233585	-0.658047	-1.09272	0.680811	-0.409717	-0.122179	-1.31004	-1.58715	0.536763	-0.101976	-0.297205	-0.753425	0.578776	-0.220149	0.0207372	0.901953	-0.101512	-0.344441	0.0838536	0.186433	-0.151851	-1.02712	0.116374	-1.52026	0.0527908	2.47906	3.09146	1.88083	0.395324	1.30347	0.840163	2.27784	-0.0347888	0.622533	0.430189	-0.353644	2.10291	3.26113	3.36099	-0.346834	1.18732	2.40596	1.01003	1.03298	1.32316	-0.0225664	1.01605	0.643122	1.61231
146	0.240876	-0.672197	-1.09167	0.7412	-0.0681556	-0.0727353	-1.38317	-1.57927	0.443658	-0.101996	-0.310161	-0.701214	0.634023	-0.220048	0.0715491	0.934071	-0.0856251	-0.468098	0.124816	0.114421	-0.251928	-1.0613	0.126944	-1.58401	0.0807195	2.31279	3.01594	1.9301	0.31149	1.15619	0.811593	2.23184	-0.0676837	0.572328	0.474334	-0.292599	2.04724	3.14094	3.28484	-0.48968	1.13973	2.37828	1.05209	1.02937	1.31146	-0.0463126	0.89665	0.672945	1.66207
147	0.261205	-0.672115	-1.07582	0.860034	0.270822	-0.0545007	-1.4485	-1.53662	0.361859	-0.135408	-0.307453	-0.686129	0.686835	-0.245145	0.122835	0.870912	0.00399885	-0.488437	0.115685	0.182211	-0.334584	-1.10848	0.094768	-1.61323	0.10095	2.20731	2.96334	1.92901	0.230057	1.00386	0.832045	2.21862	-0.0576382	0.504492	0.493385	-0.212496	1.98595	3.03686	3.22306	-0.612496	1.06895	2.30874	1.06486	1.01044	1.23939	-0.100773	0.787201	0.75308	1.67466
148	0.261575	-0.707161	-1.05231	0.918668	0.580052	-0.0361635	-1.44054	-1.51917	0.28732	-0.153072	-0.358015	-0.686192	0.754714	-0.244248	0.0641039	0.888471	-0.0407458	-0.545619	0.0746662	0.14267	-0.363023	-1.16463	-0.00632413	-1.67029	0.0983884	2.1386	2.85439	1.84565	0.154845	0.86402	0.852179	2.1688	-0.0407655	0.48093	0.519215	-0.133169	1.94781	2.93984	3.18551	-0.730427	0.999322	2.20794	1.06116	0.974165	1.1864	-0.143712	0.701493	0.885062	1.63087
149	0.211032	-0.77204	-1.04424	1.00276	0.839831	0.0132518	-1.44146	-1.51306	0.196605	-0.16875	-0.421385	-0.646026	0.872507	-0.276069	-0.0476734	0.895788	-0.0314109	-0.644662	0.0667896	0.0974764	-0.436715	-1.19002	-0.0863047	-1.83264	0.0633256	2.11363	2.6793	1.73933	0.0795162	0.709644	0.852339	2.11956	-0.0626265	0.504515	0.572989	-0.108522	1.89014	2.81715	3.15949	-0.856407	0.857991	2.01	1.04157	0.926227	1.11767	-0.16483	0.678702	1.01823	1.5905
150	0.164258	-0.874883	-1.06176	1.08396	0.876993	-0.00709078	-1.49182	-1.62194	0.140383	-0.147164	-0.442831	-0.625514	0.980149	-0.297506	-0.155554	0.814744	0.0479581	-0.648285	-0.00538775	0.100528	-0.52189	-1.23637	-0.10808	-1.91272	0.0434137	2.09293	2.53722	1.59698	0.00937371	0.550477	0.822606	2.04136	-0.0419609	0.527894	0.576114	-0.0778423	1.86195	2.71674	3.16271	-0.943414	0.818173	1.76038	1.04212	0.869897	0.985341	-0.195666	0.671749	1.11156	1.52636
151	0.153507	-1.02982	-1.07262	1.11732	0.517492	-0.0331882	-1.43316	-1.73768	0.115143	-0.130423	-0.456728	-0.662228	1.06633	-0.328541	-0.242457	0.840566	0.00636624	-0.718626	-0.0954358	0.0680117	-0.606404	-1.26853	-0.0857819	-1.90153	0.00916123	2.10534	2.42823	1.46689	-0.0557991	0.443691	0.832091	1.9241	-0.0455699	0.57265	0.629612	-0.100769	1.83337	2.6038	3.16061	-0.997119	0.776204	1.62729	1.03537	0.849053	0.912866	-0.232279	0.668808	1.22227	1.4124
152	0.119811	-1.11746	-1.11739	1.0761	0.204333	-0.047552	-1.37637	-1.7906	0.0680448	-0.132329	-0.513655	-0.621937	1.19732	-0.336977	-0.347879	0.852907	0.0105737	-0.763811	-0.0721759	0.0490742	-0.577613	-1.2923	-0.0177136	-1.90465	-0.10497	2.04455	2.33019	1.36761	-0.113934	0.345307	0.788517	1.82222	-0.0627414	0.594213	0.646365	-0.146399	1.82332	2.51278	3.18157	-1.04951	0.764238	1.45055	1.07085	0.848506	0.875685	-0.269075	0.677906	1.27321	1.37407
153	0.119811	-1.15443	-1.1341	1.1156	-0.118952	-0.0696667	-1.29933	-1.86064	0.0267386	-0.157435	-0.513115	-0.5893	1.26132	-0.392001	-0.425174	0.766459	0.0978527	-0.71466	-0.109934	0.0912052	-0.627666	-1.30736	0.115272	-1.89794	-0.108255	2.00102	2.29813	1.24928	-0.152841	0.220469	0.790228	1.69676	-0.0976821	0.550191	0.643952	-0.194047	1.79002	2.381	3.16852	-1.05753	0.827271	1.33294	1.07994	0.879916	0.862632	-0.290132	0.696346	1.33076	1.37514
154	0.126134	-1.16549	-1.14517	1.11034	-0.540131	-0.143995	-1.21882	-2.01174	0.014679	-0.164005	-0.503885	-0.594871	1.29559	-0.383968	-0.440699	0.776233	0.0868572	-0.69537	-0.130169	0.0585768	-0.695054	-1.33767	0.198248	-1.85201	-0.0974165	1.96929	2.32535	1.09568	-0.210143	0.107819	0.827257	1.55678	-0.0914755	0.49155	0.662888	-0.244822	1.82384	2.2511	3.11706	-1.10533	0.917854	1.22205	1.06355	0.919768	0.847722	-0.275676	0.706118	1.30657	1.37668
155	0.140634	-1.16841	-1.14191	1.06391	-0.761823	-0.160504	-1.1621	-2.07401	-0.00417411	-0.174517	-0.517251	-0.558174	1.33679	-0.397527	-0.46543	0.777929	0.0847591	-0.707125	-0.071302	0.02963	-0.642539	-1.39519	0.266387	-1.83891	-0.161884	1.9172	2.39995	0.978078	-0.231255	0.00159468	0.849192	1.49999	-0.09428	0.428197	0.684443	-0.297447	1.85082	2.11869	3.0788	-1.10878	0.956381	1.18549	0.95401	0.972264	0.850939	-0.258134	0.721158	1.29755	1.39771
156	0.144094	-1.08144	-1.16888	1.04227	-0.850832	-0.215823	-1.11484	-2.05499	0.00905577	-0.208982	-0.527159	-0.535543	1.34135	-0.444024	-0.493004	0.653449	0.146603	-0.626985	-0.0528711	0.0517201	-0.59896	-1.46065	0.318403	-1.89307	-0.161653	1.83319	2.43319	0.793492	-0.264059	-0.138992	0.917346	1.50187	-0.02187	0.325212	0.645859	-0.35035	1.90071	2.03084	2.99831	-1.13392	1.00235	1.0842	0.847262	1.02784	0.842155	-0.229406	0.745603	1.23718	1.48119
157	0.211053	-1.04507	-1.16096	0.953635	-0.918518	-0.232967	-1.00844	-2.15977	0.0353965	-0.19195	-0.544495	-0.528693	1.30792	-0.455351	-0.514964	0.649926	0.086689	-0.619705	-0.125575	-0.0282747	-0.66912	-1.52203	0.359184	-1.95478	-0.0962589	1.7968	2.493	0.570068	-0.296445	-0.239456	0.944616	1.43205	-0.0119854	0.289076	0.675688	-0.376718	1.95933	1.89289	2.87078	-1.14494	1.0241	1.01252	0.739185	1.05192	0.812583	-0.214431	0.764503	1.21939	1.47268
158	0.250721	-1.03046	-1.21495	0.793275	-1.04362	-0.207988	-0.986832	-2.22912	0.0533768	-0.159191	-0.571923	-0.535757	1.28622	-0.426539	-0.531839	0.636161	0.0841308	-0.657753	-0.109183	-0.0933063	-0.611891	-1.53315	0.291469	-1.98406	-0.187469	1.73874	2.55782	0.385761	-0.307035	-0.309493	0.976789	1.41792	0.0580339	0.292593	0.68812	-0.418389	2.03557	1.79032	2.76894	-1.16924	1.01895	0.982915	0.681047	1.05738	0.761885	-0.24432	0.736689	1.18944	1.48514
159	0.283675	-0.999924	-1.23797	0.679474	-1.00467	-0.163666	-0.955826	-2.2456	0.0910036	-0.173895	-0.550346	-0.57865	1.23543	-0.427738	-0.553174	0.518107	0.127125	-0.600338	-0.163927	-0.0591918	-0.526688	-1.60235	0.337578	-2.05875	-0.200261	1.70464	2.67545	0.257768	-0.324545	-0.362128	1.01505	1.41364	0.121249	0.262203	0.661072	-0.466907	2.07584	1.68321	2.68125	-1.21106	1.03692	0.998796	0.606576	1.05574	0.745583	-0.310241	0.702503	1.20106	1.45381
160	0.314734	-1.02117	-1.26206	0.559073	-0.97547	-0.159319	-0.881785	-2.26975	0.182155	-0.188099	-0.568623	-0.641868	1.17465	-0.389137	-0.549312	0.513953	0.0992888	-0.59097	-0.223556	-0.0928898	-0.626061	-1.58462	0.366971	-2.06933	-0.222097	1.66524	2.7978	0.14758	-0.362402	-0.38773	1.07226	1.39122	0.110123	0.219056	0.644894	-0.505728	2.16228	1.57692	2.57701	-1.28955	1.02733	0.973763	0.619376	1.05261	0.788177	-0.336157	0.73142	1.17343	1.41786
161	0.330861	-1.04534	-1.30699	0.375213	-0.926417	-0.0903636	-0.830525	-2.34358	0.221924	-0.246627	-0.61962	-0.653591	1.17516	-0.311084	-0.511434	0.541222	0.0846582	-0.58412	-0.221035	-0.137993	-0.705664	-1.57976	0.34747	-2.07308	-0.339297	1.64774	2.98728	0.0384781	-0.399057	-0.39598	1.07871	1.34891	0.0917103	0.2117	0.664887	-0.505987	2.26268	1.45546	2.54257	-1.39445	1.02019	0.976993	0.581136	1.01704	0.819481	-0.381816	0.741376	1.17782	1.34503
162	0.307299	-1.0226	-1.34728	0.282677	-0.939673	-0.101603	-0.865286	-2.33298	0.316725	-0.295606	-0.626177	-0.691253	1.13952	-0.309785	-0.46972	0.424776	0.139411	-0.542172	-0.213326	-0.113415	-0.675481	-1.53234	0.272661	-2.05064	-0.424212	1.65899	3.10799	-0.050101	-0.476754	-0.419996	1.12687	1.35502	0.0982847	0.148622	0.636552	-0.537462	2.34155	1.4049	2.50909	-1.50974	0.997521	0.93565	0.563717	0.994251	0.819852	-0.371792	0.746675	1.14373	1.31615
163	0.345382	-1.03603	-1.32497	0.217818	-0.832913	-0.113989	-0.892642	-2.36242	0.404246	-0.323421	-0.63235	-0.739252	1.13127	-0.315695	-0.364137	0.480542	0.090212	-0.552535	-0.229796	-0.191732	-0.736368	-1.45866	0.245544	-2.03978	-0.392897	1.68301	3.22045	-0.183019	-0.586721	-0.44328	1.12753	1.36033	0.0550685	0.122439	0.592384	-0.520198	2.4387	1.33487	2.46806	-1.63106	0.954309	0.755729	0.527762	0.959087	0.818924	-0.361982	0.799423	1.10445	1.332
164	0.396378	-1.1181	-1.30621	0.149471	-0.736257	-0.0988887	-0.941185	-2.38832	0.451314	-0.341105	-0.650809	-0.758298	1.13792	-0.301596	-0.262174	0.593911	0.0666279	-0.604072	-0.175983	-0.268462	-0.759488	-1.31309	0.160406	-2.0024	-0.421549	1.71972	3.22373	-0.375281	-0.659515	-0.462063	1.11435	1.41	-0.00621562	0.11444	0.580733	-0.468961	2.565	1.2947	2.40676	-1.68443	0.919176	0.489228	0.52747	0.913888	0.769803	-0.351438	0.809961	1.08233	1.39551
165	0.40577	-1.09869	-1.23972	0.11795	-0.81096	-0.066225	-1.0175	-2.414	0.516194	-0.409975	-0.650313	-0.7734	1.12182	-0.309821	-0.146821	0.581353	0.0776346	-0.586462	-0.173361	-0.313419	-0.689046	-1.26272	0.0709857	-1.9969	-0.368209	1.75795	3.16204	-0.66966	-0.727206	-0.508187	1.0682	1.44817	-0.0138474	0.131427	0.566301	-0.457636	2.62494	1.20817	2.41013	-1.76393	0.900725	0.209379	0.550722	0.88201	0.693988	-0.361798	0.717054	1.10651	1.47707
166	0.44068	-1.03814	-1.15625	0.0566636	-0.745816	-0.0308377	-1.0648	-2.37022	0.592648	-0.437669	-0.625663	-0.830323	1.06576	-0.335714	-0.0470835	0.676716	-0.000511514	-0.678545	-0.167961	-0.398581	-0.722691	-1.13165	0.00640776	-2.03316	-0.308228	1.78348	3.02127	-0.919487	-0.794814	-0.553288	1.00198	1.48607	-0.0902802	0.127749	0.525236	-0.443851	2.6683	1.14304	2.3395	-1.85388	0.887644	-0.114108	0.617156	0.836022	0.622472	-0.373106	0.66164	1.04583	1.56993
167	0.451143	-1.06662	-1.17291	-0.0263681	-0.700776	0.0330067	-1.11296	-2.38182	0.652877	-0.489257	-0.605889	-0.844567	1.05274	-0.31747	0.0571234	0.81295	-0.0496992	-0.758011	-0.138662	-0.474354	-0.859958	-1.02063	0.00133479	-2.06197	-0.299979	1.80024	2.83649	-1.19964	-0.782706	-0.644768	0.933763	1.52104	-0.149541	0.122278	0.53537	-0.438559	2.70555	1.04928	2.30076	-1.92282	0.909759	-0.416884	0.737823	0.789341	0.575733	-0.415556	0.5812	1.00552	1.63341
168	0.425172	-1.05893	-1.25886	-0.0674348	-0.712897	0.0545151	-1.14044	-2.33319	0.742223	-0.550614	-0.57524	-0.873162	1.01422	-0.319831	0.103448	0.795989	-0.0315231	-0.767876	-0.139569	-0.451622	-0.825131	-0.972548	-0.0296118	-2.07449	-0.365576	1.8542	2.64839	-1.45022	-0.788793	-0.720465	0.940444	1.51149	-0.166874	0.196045	0.553409	-0.432841	2.71	1.01532	2.22421	-2.0084	0.964475	-0.611135	0.850454	0.771477	0.580466	-0.423563	0.515035	1.01285	1.65871
169	0.372569	-1.03205	-1.33632	-0.079571	-0.723821	0.098418	-1.1602	-2.31564	0.833622	-0.62169	-0.584635	-0.885931	1.00274	-0.332859	0.143481	0.811384	-0.0724642	-0.835654	-0.166011	-0.542459	-0.810131	-0.953808	-0.0843971	-2.12693	-0.431432	1.87907	2.59148	-1.63471	-0.813675	-0.782731	0.964704	1.45129	-0.214986	0.268111	0.534956	-0.451549	2.76326	0.926096	2.20652	-2.08117	0.988375	-0.672254	0.963392	0.743288	0.604222	-0.401711	0.450677	1.01861	1.66474
170	0.397428	-1.11739	-1.42673	-0.132523	-0.647879	0.0710335	-1.19711	-2.27433	0.841169	-0.65768	-0.556198	-0.897028	0.998596	-0.312081	0.134677	0.850591	-0.0658894	-0.899498	-0.107189	-0.583138	-0.843973	-0.841479	-0.124642	-2.20059	-0.484975	1.93911	2.55844	-1.76565	-0.836389	-0.847041	0.997607	1.38518	-0.296821	0.349349	0.51841	-0.445146	2.82881	0.905522	2.13076	-2.13027	1.10313	-0.672539	1.05126	0.675022	0.628906	-0.394529	0.4232	1.00241	1.64744
171	0.366431	-1.31009	-1.49478	-0.113055	-0.702561	0.0134103	-1.26956	-2.23551	0.9108	-0.721304	-0.563198	-0.951805	1.00274	-0.298513	0.0765365	0.701191	-0.0101045	-0.855053	-0.138886	-0.587889	-0.896136	-0.855004	-0.154486	-2.16256	-0.507896	1.99211	2.57835	-1.92194	-0.851115	-0.918579	1.07851	1.32537	-0.33983	0.42307	0.471071	-0.45264	2.89205	0.886966	2.03266	-2.16053	1.20131	-0.672397	1.13606	0.679597	0.600262	-0.406601	0.347538	1.05201	1.62355
172	0.344661	-1.46014	-1.44947	-0.105598	-0.706679	0.0381832	-1.30863	-2.18437	0.915501	-0.755679	-0.55739	-1.03622	0.995096	-0.26143	0.0549157	0.632367	-0.0233551	-0.84163	-0.173731	-0.660194	-0.842411	-0.896589	-0.213129	-2.11486	-0.488723	2.01895	2.68035	-1.99174	-0.884118	-0.979413	1.11107	1.27373	-0.432423	0.494355	0.40714	-0.442685	2.98978	0.889404	1.92982	-2.21538	1.31788	-0.586688	1.18969	0.636943	0.604686	-0.410849	0.316386	1.11666	1.57546
173	0.356565	-1.56005	-1.41828	-0.0679153	-0.682016	0.0733839	-1.32449	-2.17074	0.869345	-0.796473	-0.610835	-1.08706	0.984215	-0.246746	-0.00456594	0.58506	0.0110561	-0.822242	-0.128264	-0.748261	-0.947061	-0.899809	-0.272479	-2.09841	-0.414111	2.02379	2.81258	-2.04324	-0.892373	-1.0331	1.1107	1.2466	-0.49911	0.476195	0.377748	-0.433156	3.15429	0.903707	1.83571	-2.22249	1.4193	-0.517303	1.23501	0.557031	0.541893	-0.401681	0.241674	1.17653	1.49547
174	0.379757	-1.54068	-1.41317	-0.0453975	-0.638488	0.055681	-1.31834	-2.10422	0.902281	-0.822793	-0.628153	-1.14663	0.980418	-0.230844	-0.0661301	0.460199	0.0822459	-0.683428	-0.119458	-0.762313	-1.02967	-0.878482	-0.328946	-2.01957	-0.272297	2.04405	2.92858	-2.10799	-0.916854	-1.13376	1.08485	1.2389	-0.579979	0.433024	0.339302	-0.44398	3.24371	0.988844	1.72132	-2.26246	1.56431	-0.457689	1.25859	0.452248	0.503474	-0.38802	0.187639	1.22045	1.40267
175	0.323673	-1.45412	-1.35543	-0.00487386	-0.5449	0.141332	-1.25814	-2.07534	0.930615	-0.804678	-0.692176	-1.19354	1.01564	-0.226983	-0.0673367	0.532752	0.0629702	-0.638375	-0.148936	-0.83187	-1.0581	-0.977905	-0.355837	-1.91741	-0.148383	2.04233	3.06735	-2.14879	-0.928445	-1.24475	1.03931	1.29752	-0.619724	0.364613	0.331235	-0.425995	3.33833	1.11058	1.57291	-2.29975	1.59608	-0.416995	1.27332	0.3426	0.380951	-0.372739	0.161632	1.27361	1.33376
176	0.284911	-1.32509	-1.30065	-0.0334493	-0.525195	0.272034	-1.12696	-2.09456	0.896975	-0.757886	-0.724602	-1.15726	1.0711	-0.217468	-0.0517044	0.721729	0.0851855	-0.578508	-0.093744	-0.880441	-1.01486	-1.05132	-0.369077	-1.97786	-0.0499087	2.07814	3.14905	-2.13434	-0.97634	-1.34136	1.01256	1.30478	-0.643401	0.299949	0.34438	-0.385989	3.43951	1.25474	1.46493	-2.30458	1.6743	-0.380625	1.24993	0.191539	0.324128	-0.300889	0.156547	1.3384	1.28278
177	0.262461	-1.20412	-1.26505	-0.0207282	-0.535026	0.369717	-0.996916	-2.14038	0.912059	-0.777525	-0.78738	-1.12228	1.12086	-0.268228	-0.132503	0.80099	0.167191	-0.482857	-0.0844893	-0.88964	-1.00262	-1.09452	-0.376595	-2.05207	0.0385515	2.13152	3.24145	-2.132	-1.04415	-1.40482	1.02809	1.33947	-0.591541	0.249721	0.39411	-0.373443	3.50818	1.38369	1.33256	-2.31109	1.74774	-0.344318	1.20711	0.0413797	0.231578	-0.247651	0.111334	1.3571	1.25682
178	0.245263	-1.17044	-1.19819	0.0111685	-0.539102	0.490411	-0.853562	-2.20219	0.936089	-0.792611	-0.800049	-1.10066	1.18401	-0.253379	-0.142317	0.994142	0.151023	-0.463281	-0.0993909	-0.990565	-1.02029	-1.16659	-0.39399	-2.05426	0.0450923	2.14444	3.29105	-2.08758	-1.13967	-1.47147	0.992431	1.35816	-0.616667	0.217217	0.441564	-0.372777	3.53594	1.48941	1.20448	-2.36259	1.78528	-0.330542	1.13855	-0.186324	0.148214	-0.226931	0.0823256	1.33345	1.27864
179	0.180158	-1.28476	-1.08382	0.0252055	-0.598238	0.646491	-0.724277	-2.28222	0.892581	-0.822783	-0.804516	-1.07803	1.19857	-0.237139	-0.150039	1.23072	0.155164	-0.50419	-0.0412636	-1.04084	-1.09899	-1.29494	-0.372921	-2.12178	0.0217943	2.12189	3.22326	-1.93317	-1.18772	-1.54058	0.954923	1.40199	-0.560876	0.172805	0.467946	-0.341431	3.56285	1.5994	1.08565	-2.41203	1.82124	-0.348498	1.12692	-0.36348	0.0700789	-0.239491	0.0286275	1.29792	1.30924
180	0.152539	-1.4242	-1.06133	0.0840692	-0.773819	0.748969	-0.585661	-2.30982	0.886066	-0.88725	-0.775216	-1.06795	1.16186	-0.249381	-0.202254	1.24696	0.233691	-0.444058	-0.0360536	-1.05116	-1.0382	-1.27549	-0.424555	-2.21481	-0.0562759	2.10817	3.1287	-1.75325	-1.21869	-1.56087	0.960509	1.38362	-0.501408	0.111198	0.494051	-0.334363	3.56355	1.66772	0.962978	-2.42397	1.84914	-0.402064	1.12812	-0.48342	0.0867825	-0.219504	-0.0266635	1.2707	1.30717
181	0.125723	-1.53387	-1.00114	0.177691	-0.812431	0.816572	-0.447578	-2.31007	0.863196	-0.959621	-0.780684	-1.10543	1.10886	-0.2751	-0.196847	1.31855	0.226207	-0.472837	-0.0670332	-1.13083	-1.04472	-1.24676	-0.506217	-2.15884	-0.144143	2.06368	3.11534	-1.60603	-1.21815	-1.58956	0.934971	1.3757	-0.515752	0.052672	0.525213	-0.368447	3.57399	1.69853	0.84974	-2.46633	1.84338	-0.420716	1.17263	-0.602717	0.0898448	-0.195177	-0.075001	1.26362	1.33144
182	0.0870634	-1.5887	-0.955275	0.240921	-0.846883	0.886264	-0.333448	-2.26665	0.810703	-1.04752	-0.752682	-1.14113	1.08453	-0.249344	-0.197687	1.40133	0.24141	-0.507107	0.00527864	-1.1757	-1.11679	-1.33476	-0.574907	-2.19976	-0.263933	1.99178	3.03881	-1.52323	-1.2117	-1.59472	0.87587	1.33842	-0.571543	0.0156621	0.475276	-0.353126	3.61129	1.74649	0.743924	-2.48529	1.82199	-0.439305	1.20662	-0.66847	0.0738217	-0.165594	-0.0979138	1.23843	1.35385
183	0.0478069	-1.61715	-0.90582	0.228743	-0.828018	0.953718	-0.243023	-2.18487	0.750911	-1.14175	-0.706743	-1.15156	1.01916	-0.262821	-0.209127	1.30164	0.292348	-0.460143	0.0257823	-1.14748	-1.09781	-1.33286	-0.626781	-2.27104	-0.357197	1.92687	2.98743	-1.52572	-1.20028	-1.62552	0.881365	1.29727	-0.564807	-0.0680816	0.417848	-0.362341	3.67569	1.78678	0.642213	-2.49321	1.84114	-0.454047	1.30031	-0.59964	0.112395	-0.11147	-0.13458	1.24489	1.32739
184	0.122901	-1.60293	-0.930258	0.214142	-0.792536	0.951657	-0.134316	-2.08042	0.685624	-1.19334	-0.68481	-1.1994	0.961388	-0.27154	-0.274535	1.24935	0.251766	-0.458022	0.0255022	-1.21747	-1.05869	-1.22683	-0.676098	-2.24716	-0.467103	1.84454	2.96251	-1.66542	-1.20775	-1.64935	0.892903	1.22372	-0.578186	-0.0721044	0.359754	-0.388024	3.76994	1.82835	0.51118	-2.48359	1.83308	-0.487583	1.29932	-0.490331	0.0901541	-0.034088	-0.139941	1.23793	1.33486
185	0.239064	-1.55624	-0.947679	0.169858	-0.728842	0.980637	-0.040021	-2.08215	0.577613	-1.2839	-0.663382	-1.21772	0.926986	-0.212152	-0.322808	1.19708	0.220541	-0.469335	0.105926	-1.25919	-1.18798	-1.22261	-0.692744	-2.15941	-0.540456	1.72571	2.92117	-1.80029	-1.23878	-1.65768	0.891489	1.17522	-0.570577	-0.0979424	0.276197	-0.382029	3.89422	1.84665	0.438847	-2.53129	1.83543	-0.43978	1.27813	-0.39386	-0.012016	-0.00267087	-0.182275	1.24789	1.39291
186	0.31941	-1.49635	-1.01045	0.177587	-0.72109	1.00144	0.00178411	-2.09221	0.535087	-1.32342	-0.594657	-1.25763	0.876266	-0.172993	-0.417157	1.0116	0.232031	-0.416571	0.123337	-1.25276	-1.25485	-1.19244	-0.719593	-2.13396	-0.596226	1.64715	2.82006	-1.84906	-1.2648	-1.65044	0.917711	1.17075	-0.516557	-0.178284	0.254918	-0.379142	3.98819	1.89234	0.311443	-2.55506	1.85651	-0.471654	1.26745	-0.272502	-0.134354	-0.0259892	-0.234472	1.20263	1.39209
187	0.387728	-1.46715	-1.0831	0.210277	-0.637228	0.993163	0.0650637	-2.14841	0.477695	-1.30757	-0.569075	-1.30829	0.784625	-0.106075	-0.464402	0.931059	0.169996	-0.440081	0.0928394	-1.33079	-1.2917	-1.0668	-0.783422	-2.02933	-0.650072	1.55661	2.74624	-1.88585	-1.23576	-1.64831	0.956496	1.11129	-0.389989	-0.234236	0.250092	-0.403198	4.05452	1.89728	0.200147	-2.56498	1.82599	-0.528276	1.22245	-0.0937829	-0.199807	-0.0170959	-0.301342	1.17894	1.44615
188	0.307711	-1.41576	-1.13299	0.245433	-0.625821	0.963764	0.124016	-2.22787	0.411506	-1.27477	-0.587352	-1.34562	0.768734	-0.0327152	-0.53469	0.93443	0.148432	-0.448157	0.136625	-1.38084	-1.32551	-1.0253	-0.826676	-1.97203	-0.676178	1.49338	2.6751	-1.86063	-1.20766	-1.65247	0.960509	1.07985	-0.289833	-0.272142	0.202729	-0.416335	4.0777	1.92815	0.0859198	-2.57825	1.7901	-0.576696	1.15741	0.0249173	-0.2858	-0.0428897	-0.326766	1.13696	1.50884
189	0.168954	-1.37579	-1.14864	0.275032	-0.599793	0.935754	0.126103	-2.30037	0.366471	-1.27606	-0.596276	-1.35925	0.733841	0.00198826	-0.565463	0.798837	0.163915	-0.419875	0.104346	-1.39911	-1.35812	-1.0116	-0.890619	-1.93822	-0.715987	1.43467	2.68289	-1.75596	-1.17016	-1.62266	0.931779	1.09801	-0.242709	-0.368667	0.191239	-0.456045	4.06123	1.93564	0.0251683	-2.58838	1.73263	-0.684541	1.09629	0.0979512	-0.317722	-0.0660247	-0.36135	1.10614	1.58265
190	0.0165624	-1.35182	-1.14678	0.354867	-0.503011	0.867601	0.139676	-2.31872	0.344454	-1.26733	-0.58231	-1.40894	0.742953	0.0125191	-0.598632	0.773841	0.0734608	-0.489287	0.0371882	-1.50067	-1.31558	-0.909073	-0.947015	-1.98007	-0.760398	1.38819	2.72033	-1.64648	-1.11522	-1.60227	0.878196	1.08308	-0.248778	-0.39678	0.173337	-0.516701	4.02966	1.95403	-0.0673793	-2.58793	1.67884	-0.785483	1.01458	0.151204	-0.323754	-0.0883651	-0.360002	1.06003	1.61646
191	0.0134524	-1.38603	-1.16911	0.358982	-0.431817	0.834294	0.13024	-2.35665	0.269845	-1.26491	-0.607012	-1.40492	0.779208	0.0624562	-0.590185	0.843828	0.0554754	-0.568974	0.0901952	-1.56596	-1.33518	-0.79486	-0.981098	-2.12219	-0.795996	1.28928	2.79397	-1.68936	-1.06661	-1.63909	0.825296	1.08923	-0.220136	-0.368184	0.0920789	-0.541977	4.01658	1.99323	-0.110611	-2.59894	1.56112	-0.819256	0.954771	0.185047	-0.251588	-0.085584	-0.338652	1.0256	1.67592
192	-0.0786335	-1.35889	-1.17625	0.333603	-0.46463	0.787331	0.143527	-2.33634	0.21761	-1.24226	-0.619934	-1.39307	0.835761	0.0670035	-0.564686	0.74741	0.0868685	-0.544813	0.0716411	-1.53958	-1.34423	-0.75201	-0.979629	-2.25351	-0.822869	1.20628	2.92302	-1.69112	-1.10519	-1.7078	0.79383	1.17091	-0.224848	-0.401608	0.0328585	-0.530838	4.02061	2.08645	-0.141491	-2.6506	1.46723	-0.787193	0.977003	0.167216	-0.181124	-0.109514	-0.318955	1.05661	1.68807
193	-0.033919	-1.40573	-1.18967	0.310333	-0.546644	0.740612	0.144709	-2.33442	0.189097	-1.22049	-0.641684	-1.42325	0.849467	0.0994196	-0.516197	0.684806	-0.0062785	-0.608514	0.025491	-1.61481	-1.37938	-0.664452	-0.942648	-2.25332	-0.820018	1.09539	3.02734	-1.6439	-1.12039	-1.77417	0.722667	1.24135	-0.201056	-0.406872	0.00477652	-0.518699	4.05461	2.14849	-0.168797	-2.67041	1.35515	-0.710572	1.0196	0.176623	-0.108309	-0.092766	-0.315708	1.08697	1.69708
194	0.089432	-1.41537	-1.18969	0.271961	-0.724073	0.736162	0.175162	-2.35385	0.126706	-1.20502	-0.66878	-1.41239	0.848513	0.169302	-0.441986	0.727905	-0.00386624	-0.675949	0.0622519	-1.66946	-1.40669	-0.479032	-0.944683	-2.24511	-0.8655	1.01602	3.07756	-1.65898	-1.12069	-1.8283	0.668924	1.27982	-0.149404	-0.391057	-0.0230297	-0.45747	4.13394	2.20485	-0.249506	-2.67254	1.32134	-0.647522	1.14158	0.185804	-0.136767	-0.091788	-0.328084	1.1443	1.66082
195	0.0886905	-1.38463	-1.16346	0.170944	-0.962151	0.713619	0.210057	-2.31782	0.0851821	-1.16955	-0.700553	-1.4191	0.829122	0.203969	-0.381638	0.629464	0.0584823	-0.672181	0.0652323	-1.65669	-1.50305	-0.373732	-0.947015	-2.19502	-0.909158	0.925864	3.1474	-1.67343	-1.16651	-1.92043	0.630686	1.35454	-0.0991533	-0.350805	-0.0226161	-0.395056	4.20411	2.24039	-0.287294	-2.68439	1.27849	-0.625671	1.21218	0.218745	-0.173453	-0.0580176	-0.379178	1.20814	1.64977
196	-0.0434551	-1.34497	-1.0533	0.111767	-1.12147	0.659428	0.294849	-2.33761	0.0573042	-1.11022	-0.746935	-1.43054	0.800507	0.251582	-0.348344	0.51042	0.0452878	-0.73238	0.0448742	-1.72734	-1.46253	-0.230474	-0.932615	-2.06073	-0.983408	0.85709	3.20645	-1.59651	-1.20179	-1.94842	0.557926	1.38078	-0.0820508	-0.309566	-0.0099309	-0.361083	4.30948	2.27615	-0.306702	-2.67284	1.25851	-0.609029	1.23687	0.235449	-0.295141	-0.0431036	-0.422829	1.25695	1.63146
197	-0.0840091	-1.33615	-0.970053	0.074753	-1.17027	0.592729	0.359835	-2.357	0.022484	-1.05955	-0.797698	-1.41123	0.778273	0.291327	-0.282561	0.506321	0.0543085	-0.799384	0.154059	-1.8242	-1.42234	0.0348557	-0.904764	-1.94785	-1.05456	0.809716	3.18395	-1.53756	-1.19771	-1.96408	0.491574	1.30508	-0.0882113	-0.244764	-0.0287288	-0.371223	4.36922	2.26648	-0.362689	-2.62645	1.27833	-0.681454	1.22474	0.251445	-0.38896	-0.00713284	-0.427423	1.28054	1.60509
198	-0.138754	-1.22886	-0.93934	0.0456136	-1.13931	0.524697	0.409656	-2.31847	-0.0189214	-1.0668	-0.824559	-1.39775	0.721682	0.29721	-0.251261	0.426146	0.131063	-0.814774	0.200859	-1.83441	-1.43192	0.120951	-0.931019	-1.9663	-1.17484	0.818878	3.19459	-1.52086	-1.19642	-1.97418	0.48202	1.29958	-0.107567	-0.249246	0.00558084	-0.353662	4.40337	2.26333	-0.399983	-2.64562	1.31794	-0.735622	1.10094	0.268197	-0.436627	-0.0241556	-0.452848	1.29899	1.60042
199	-0.284699	-1.11127	-0.903013	0.0185212	-0.991519	0.471756	0.440948	-2.24083	-0.0135461	-1.0179	-0.862993	-1.42265	0.710375	0.28817	-0.218816	0.308983	0.0900886	-0.910601	0.274056	-1.90578	-1.44545	0.0540317	-0.948272	-1.90357	-1.19862	0.794599	3.1822	-1.43518	-1.23401	-2.00189	0.420616	1.30267	-0.161403	-0.255384	0.0257346	-0.35122	4.40883	2.25931	-0.410117	-2.68767	1.36425	-0.67094	0.966649	0.28002	-0.410087	-0.0454569	-0.459434	1.30851	1.60186
200	-0.371759	-1.00321	-0.943468	0.00166423	-0.792221	0.43261	0.463347	-2.12688	-0.0413745	-0.982099	-0.858622	-1.39841	0.731424	0.262772	-0.204301	0.268787	0.119271	-0.979119	0.422052	-1.96535	-1.38841	0.030399	-0.96636	-1.85688	-1.20567	0.789121	3.14123	-1.36525	-1.20583	-1.97128	0.412613	1.28834	-0.196229	-0.229155	0.0549656	-0.321928	4.43984	2.27837	-0.420031	-2.7251	1.43249	-0.585152	0.902062	0.274914	-0.373865	-0.0753765	-0.464458	1.28254	1.57323
201	-0.435113	-0.846353	-1.02407	-0.008968	-0.656345	0.405188	0.44191	-1.93749	-0.0440323	-0.97914	-0.855835	-1.38762	0.805091	0.194884	-0.209118	0.136076	0.150552	-0.976257	0.467832	-1.95592	-1.39341	0.00434829	-0.967208	-1.86729	-1.24576	0.780058	3.08751	-1.34255	-1.18744	-1.9655	0.403766	1.33072	-0.206665	-0.211156	0.103385	-0.27008	4.39842	2.2531	-0.457362	-2.76327	1.53035	-0.505428	0.821806	0.271709	-0.322115	-0.0994283	-0.488075	1.29276	1.54237
202	-0.389555	-0.78586	-1.05941	-0.00721337	-0.605339	0.40364	0.403012	-1.71447	-0.0788426	-0.969099	-0.816514	-1.37876	0.905603	0.106995	-0.224393	0.0220767	0.101724	-1.0441	0.485143	-2.01114	-1.4533	-0.0953982	-1.00162	-1.94267	-1.26019	0.771241	3.09935	-1.35545	-1.18398	-1.9717	0.427616	1.44668	-0.296063	-0.204375	0.203557	-0.201227	4.35865	2.28003	-0.470025	-2.78615	1.59892	-0.434761	0.632614	0.228507	-0.377484	-0.13488	-0.522077	1.24495	1.54181
203	-0.305048	-0.768151	-1.04044	0.0127769	-0.602755	0.416857	0.375504	-1.53208	-0.102079	-0.94636	-0.769835	-1.31567	1.07561	0.0381373	-0.199144	-0.0116718	0.112382	-1.0961	0.587146	-2.02167	-1.49844	-0.0563572	-1.05153	-2.00783	-1.26899	0.733753	3.05619	-1.32705	-1.20998	-1.95635	0.431059	1.51508	-0.42132	-0.0955517	0.227318	-0.158353	4.32349	2.27853	-0.472738	-2.77342	1.65771	-0.411137	0.490996	0.18835	-0.506596	-0.152238	-0.567872	1.18997	1.54027
204	-0.249026	-0.739435	-1.00556	0.11089	-0.564248	0.403537	0.33978	-1.37892	-0.119911	-0.947373	-0.760701	-1.26724	1.21526	-0.0530267	-0.215241	-0.0784949	0.156375	-1.06751	0.595605	-1.91951	-1.49758	-0.00502886	-1.09379	-2.16508	-1.29142	0.749297	3.03333	-1.24015	-1.23133	-1.89807	0.489476	1.54785	-0.502006	-0.0333934	0.249287	-0.121641	4.2896	2.2657	-0.473471	-2.7935	1.67415	-0.451957	0.342022	0.16633	-0.590361	-0.13274	-0.632475	1.10937	1.55069
205	-0.143882	-0.731098	-0.941053	0.188971	-0.586327	0.392634	0.322681	-1.29737	-0.147154	-0.947905	-0.825082	-1.22674	1.32929	-0.107017	-0.199063	-0.0762442	0.0906047	-1.11076	0.603482	-1.90616	-1.54382	0.0371472	-1.14468	-2.31933	-1.31936	0.739395	3.00863	-1.18219	-1.2959	-1.88218	0.535376	1.55037	-0.528005	-0.0327957	0.224492	-0.0989183	4.25192	2.24901	-0.537741	-2.79519	1.65476	-0.492935	0.238093	0.157438	-0.597754	-0.123786	-0.663076	1.04984	1.57832
206	-0.0298821	-0.808845	-0.874611	0.307973	-0.680903	0.415551	0.305038	-1.23173	-0.208781	-1.02079	-0.864656	-1.18555	1.38968	-0.150733	-0.13758	0.068481	0.0990083	-1.11955	0.711994	-1.88179	-1.57613	0.00187396	-1.20616	-2.38423	-1.29556	0.733358	2.97552	-1.17892	-1.35847	-1.86909	0.565998	1.53042	-0.52966	-0.00291188	0.232075	-0.0521588	4.21797	2.26454	-0.612677	-2.77439	1.61483	-0.466856	0.123405	0.164655	-0.569204	-0.129929	-0.712272	0.978449	1.61793
207	-0.00611405	-0.73869	-0.85106	0.405814	-0.787978	0.453848	0.300511	-1.21419	-0.201373	-1.109	-0.903211	-1.15666	1.37669	-0.152004	-0.0984853	0.139784	0.124264	-1.06835	0.730358	-1.76883	-1.60233	-0.0280289	-1.23397	-2.32144	-1.28236	0.732486	2.95466	-1.04081	-1.42483	-1.84255	0.587431	1.49484	-0.500305	0.0200987	0.17644	-0.00989568	4.20284	2.23339	-0.671468	-2.79777	1.59766	-0.453888	0.0976252	0.20304	-0.50406	-0.157281	-0.751052	0.948249	1.61837
208	-0.0429813	-0.583609	-0.846849	0.527928	-0.823607	0.47961	0.295354	-1.19318	-0.196642	-1.15538	-0.963098	-1.18019	1.34433	-0.164731	-0.0719755	0.231537	0.0813147	-1.09266	0.720711	-1.76783	-1.59923	-0.0603077	-1.30296	-2.28518	-1.26533	0.738589	2.98499	-1.04615	-1.44984	-1.80436	0.599357	1.39283	-0.511293	0.017685	0.15539	0.03518	4.19639	2.18813	-0.74349	-2.81013	1.63387	-0.40949	0.135541	0.235401	-0.490975	-0.165686	-0.775986	0.915951	1.59929
209	-0.0895083	-0.470215	-0.85234	0.601142	-0.938539	0.514335	0.307106	-1.1892	-0.211469	-1.19769	-0.998379	-1.12611	1.34197	-0.134666	-0.0340699	0.352408	0.0888095	-1.09112	0.803387	-1.75562	-1.63762	-0.0805803	-1.33814	-2.27537	-1.29405	0.709391	2.98785	-1.19125	-1.44214	-1.82237	0.595138	1.31486	-0.537613	0.0285121	0.138568	0.0879903	4.17722	2.14376	-0.837265	-2.80464	1.65116	-0.34503	0.120132	0.240072	-0.511978	-0.193894	-0.767899	0.906584	1.57304
210	-0.152904	-0.376476	-0.866148	0.625352	-1.06788	0.549312	0.258448	-1.15655	-0.192189	-1.21801	-1.01877	-1.10646	1.28483	-0.136377	0.0423937	0.337882	0.1062	-1.01455	0.781258	-1.70049	-1.65653	-0.126187	-1.36298	-2.30532	-1.32742	0.721844	3.0014	-1.21693	-1.44327	-1.83153	0.556148	1.22974	-0.647355	0.0488331	0.171706	0.126719	4.1175	2.11086	-0.867064	-2.79118	1.6829	-0.30668	0.11075	0.275607	-0.550551	-0.223202	-0.803218	0.911816	1.5397
211	-0.166868	-0.213678	-0.895871	0.618354	-1.08801	0.538697	0.216691	-1.17987	-0.179911	-1.1939	-1.03397	-1.0848	1.22631	-0.125288	0.0897913	0.288651	0.0295127	-1.03756	0.770805	-1.69194	-1.56846	-0.131866	-1.39404	-2.30076	-1.3526	0.728818	3.0111	-1.14528	-1.44139	-1.84162	0.513281	1.12416	-0.741442	0.0285121	0.128756	0.159804	4.05536	2.05204	-0.926184	-2.84472	1.74976	-0.333265	0.0460659	0.310126	-0.587361	-0.24212	-0.805546	0.879173	1.53572
212	-0.185054	-0.16026	-0.916759	0.603315	-1.10156	0.479003	0.156585	-1.22411	-0.180933	-1.1974	-1.05337	-1.02876	1.19818	-0.120128	0.105781	0.273234	0.040194	-1.04652	0.847509	-1.66936	-1.44554	-0.14137	-1.45079	-2.30051	-1.40046	0.73247	2.99871	-1.17692	-1.41245	-1.88385	0.465854	1.02956	-0.760613	0.0283052	0.129652	0.213706	3.99676	2.00979	-0.972788	-2.88229	1.80636	-0.296167	0.0524824	0.287929	-0.573658	-0.226258	-0.816696	0.843052	1.53829
213	-0.213868	-0.203106	-0.934407	0.565966	-1.20886	0.399415	0.0650351	-1.23876	-0.201829	-1.18256	-1.03017	-0.953691	1.17959	-0.124392	0.113289	0.146666	0.0470605	-0.966745	0.888651	-1.5902	-1.31087	-0.123923	-1.41338	-2.26335	-1.43038	0.717353	2.944	-1.08281	-1.3729	-1.91772	0.452105	0.911541	-0.695168	-0.0112334	0.0906081	0.280802	3.91457	1.94015	-1.01983	-2.90719	1.79072	-0.325475	0.0220848	0.258532	-0.499296	-0.208502	-0.820495	0.822126	1.57982
214	-0.182933	-0.248931	-0.930527	0.510591	-1.30674	0.305779	-0.00603172	-1.28591	-0.267651	-1.15363	-1.01574	-0.990334	1.15659	-0.140842	0.13179	0.0769182	-0.0346983	-0.961177	0.878612	-1.61003	-1.10867	-0.159084	-1.42695	-2.23527	-1.40804	0.733868	2.94467	-0.986654	-1.34677	-1.91748	0.426658	0.81042	-0.681376	-0.0106127	0.0472902	0.358777	3.81797	1.85149	-1.06288	-2.90984	1.76141	-0.369177	0.0415451	0.251896	-0.401518	-0.213606	-0.838537	0.78635	1.59106
215	-0.146066	-0.269578	-0.898368	0.499248	-1.38375	0.256122	-0.0961996	-1.39765	-0.281892	-1.1366	-0.975079	-1.0119	1.15678	-0.155673	0.0605823	0.102164	-0.000971526	-0.96669	0.985163	-1.55058	-0.868584	-0.180706	-1.44557	-2.25176	-1.39112	0.716827	2.96672	-0.907842	-1.2971	-1.93267	0.437466	0.778865	-0.61	-0.0427033	-0.0247303	0.498205	3.69451	1.74462	-1.09449	-2.92473	1.73996	-0.405072	0.0116497	0.209322	-0.316206	-0.203582	-0.86047	0.744998	1.61426
216	-0.158197	-0.286005	-0.891206	0.51575	-1.38783	0.149428	-0.187311	-1.41859	-0.27494	-1.12303	-0.924247	-1.00441	1.15886	-0.174841	0.0481855	0.0443003	0.0211203	-0.878651	1.03409	-1.45073	-0.798902	-0.19506	-1.43857	-2.35503	-1.36982	0.708076	2.97806	-0.817023	-1.23405	-1.94568	0.464965	0.707124	-0.626091	-0.0502892	-0.0762752	0.576662	3.57876	1.63543	-1.07818	-2.91701	1.6923	-0.427335	0.0425011	0.166668	-0.278005	-0.205354	-0.886476	0.722192	1.6196
217	-0.134511	-0.228366	-0.85073	0.512116	-1.23504	0.0755385	-0.269921	-1.50955	-0.247122	-1.05727	-0.930864	-1.08422	1.16033	-0.178913	0.0462281	0.0233271	-0.0676173	-0.880982	1.08733	-1.42347	-0.73399	-0.198814	-1.42906	-2.53135	-1.32618	0.686971	3.02107	-0.693246	-1.19629	-1.93888	0.464258	0.615277	-0.653469	-0.0467032	-0.171713	0.601291	3.44372	1.51199	-1.09935	-2.88789	1.60405	-0.469501	-0.0489349	0.188833	-0.271169	-0.232432	-0.902252	0.731402	1.63234
218	-0.0862129	-0.151571	-0.736959	0.475895	-0.980491	0.0124589	-0.362071	-1.59628	-0.163617	-1.02717	-0.956646	-1.13795	1.08945	-0.14915	-0.00802491	0.0505303	-0.0636567	-0.855672	1.19418	-1.32349	-0.782804	-0.231571	-1.48074	-2.64367	-1.29041	0.683402	3.10434	-0.520634	-1.18315	-1.9511	0.425746	0.656998	-0.70857	-0.0385886	-0.20446	0.620072	3.30744	1.48698	-1.09594	-2.86934	1.55467	-0.455788	-0.15557	0.241152	-0.253661	-0.246001	-0.893001	0.729773	1.6152
219	-0.0441347	-0.0249982	-0.577469	0.456552	-0.661324	-0.0830605	-0.479747	-1.60309	-0.0541977	-1.01305	-0.978031	-1.15472	1.01519	-0.15538	-0.0549131	-0.00174514	-0.0791064	-0.745173	1.23404	-1.18315	-0.842186	-0.232414	-1.48198	-2.63239	-1.2977	0.674766	3.18894	-0.292763	-1.18578	-1.96083	0.428574	0.679462	-0.759579	-0.037761	-0.209354	0.608581	3.19495	1.51571	-1.10838	-2.86293	1.53603	-0.44689	-0.273061	0.277008	-0.23804	-0.259845	-0.897473	0.736634	1.62817
220	0.0468389	0.144896	-0.443883	0.482893	-0.336442	-0.231651	-0.56676	-1.60415	0.0218691	-0.97596	-1.02622	-1.19858	0.966629	-0.0920853	-0.0251052	-0.0755701	-0.217851	-0.684577	1.2663	-1.13917	-0.809118	-0.286034	-1.43016	-2.63168	-1.3156	0.686478	3.25123	-0.146322	-1.21143	-1.96083	0.432313	0.664028	-0.807944	-0.0150033	-0.242101	0.518744	3.12623	1.53671	-1.15147	-2.85065	1.54796	-0.428776	-0.312354	0.304585	-0.242804	-0.271214	-0.8881	0.766269	1.59451
221	0.168686	0.318121	-0.36002	0.427288	-0.0724201	-0.325996	-0.668423	-1.64537	0.0955855	-0.994086	-1.07409	-1.25918	0.917883	-0.061929	-0.0925595	-0.0761899	-0.247292	-0.597543	1.32126	-1.11266	-0.773798	-0.356806	-1.41873	-2.62701	-1.31533	0.660603	3.31709	-0.0872093	-1.28533	-1.96497	0.453997	0.749715	-0.8153	0.0278455	-0.270321	0.456349	3.05526	1.58931	-1.14029	-2.8491	1.53679	-0.402586	-0.298889	0.315958	-0.210448	-0.26119	-0.843285	0.820152	1.54692
222	0.238672	0.439356	-0.298346	0.422964	0.0208112	-0.464812	-0.809927	-1.57178	0.134551	-1.02396	-1.07577	-1.28751	0.914234	-0.0629538	-0.168809	-0.150624	-0.277147	-0.420228	1.31121	-1.00432	-0.738225	-0.450422	-1.42146	-2.57418	-1.25287	0.644762	3.32872	0.0380004	-1.30397	-1.9369	0.513988	0.849897	-0.839552	0.0660048	-0.187569	0.428815	3.013	1.69475	-1.07774	-2.88922	1.59047	-0.383602	-0.237997	0.317907	-0.1853	-0.252388	-0.86629	0.83851	1.51051
223	0.199581	0.531275	-0.17861	0.426953	0.0149921	-0.60512	-0.880165	-1.58503	0.0889606	-0.992932	-1.09338	-1.34645	0.94108	-0.0871904	-0.175521	-0.198485	-0.388583	-0.330322	1.28665	-0.983404	-0.641484	-0.519198	-1.39235	-2.54208	-1.18128	0.599247	3.34127	0.151697	-1.32575	-1.91259	0.602868	0.888756	-0.845804	0.132761	-0.149353	0.385127	2.98095	1.7768	-1.03929	-2.93004	1.62186	-0.412435	-0.141829	0.302459	-0.213356	-0.252419	-0.859918	0.861441	1.46182
224	0.226191	0.515862	-0.0731777	0.380748	0.00948816	-0.706973	-0.976118	-1.62958	0.0718927	-0.973392	-1.0921	-1.39097	0.994799	-0.0905939	-0.172831	-0.186525	-0.378418	-0.230728	1.36119	-0.882299	-0.640794	-0.609679	-1.3916	-2.53355	-1.06965	0.516885	3.39224	0.233293	-1.37435	-1.88631	0.633878	0.94211	-0.823529	0.2157	-0.152938	0.362367	2.89307	1.87496	-0.944529	-2.95445	1.61628	-0.411913	-0.066143	0.305197	-0.191858	-0.213331	-0.850667	0.870088	1.44295
225	0.181456	0.55666	0.0150609	0.328903	-0.112649	-0.816576	-1.08943	-1.6226	0.0578595	-0.947142	-1.06679	-1.39366	1.0306	-0.157082	-0.215411	-0.241356	-0.36621	-0.0906763	1.33505	-0.734773	-0.700922	-0.677034	-1.43237	-2.41371	-0.931863	0.433635	3.42393	0.296902	-1.42431	-1.81509	0.70023	0.988893	-0.805599	0.288984	-0.152294	0.301933	2.82191	1.99191	-0.802977	-2.99743	1.57862	-0.44214	-0.0905292	0.309836	-0.186692	-0.213606	-0.82607	0.850383	1.42345
226	0.127617	0.602961	0.0886033	0.33047	-0.22401	-0.907917	-1.18004	-1.625	-0.00810142	-0.887922	-1.02056	-1.4223	1.08753	-0.156487	-0.211237	-0.285248	-0.419774	-0.0124699	1.33645	-0.697517	-0.711644	-0.731695	-1.40176	-2.40174	-0.811075	0.344102	3.45551	0.412526	-1.42043	-1.72527	0.750644	0.942317	-0.822955	0.316431	-0.139126	0.252158	2.75403	2.1018	-0.729085	-3.03674	1.54975	-0.488058	-0.133015	0.319131	-0.152481	-0.193771	-0.823466	0.836975	1.38308
227	0.0635631	0.575859	0.167822	0.207437	-0.272706	-0.969775	-1.23748	-1.66877	-0.0737648	-0.836054	-0.969951	-1.41181	1.12164	-0.171136	-0.230239	-0.251	-0.353476	0.0597818	1.3919	-0.679492	-0.68201	-0.75461	-1.40135	-2.4761	-0.795447	0.248597	3.47719	0.428881	-1.4826	-1.60653	0.750963	0.879895	-0.833506	0.330109	-0.182996	0.194444	2.65833	2.18881	-0.621492	-3.02815	1.50175	-0.491747	-0.173847	0.336479	-0.118455	-0.187659	-0.806128	0.792114	1.29885
228	0.0228649	0.572652	0.142744	0.0863043	-0.297368	-1.06504	-1.33348	-1.63985	-0.0907832	-0.816715	-0.884543	-1.39564	1.14773	-0.185976	-0.255059	-0.265297	-0.299621	0.181041	1.38044	-0.639061	-0.626667	-0.77709	-1.45581	-2.61324	-0.826154	0.200631	3.46077	0.408458	-1.51302	-1.40489	0.789635	0.817747	-0.840057	0.306248	-0.202116	0.0977604	2.58406	2.28357	-0.493336	-3.04022	1.45089	-0.473855	-0.202414	0.372835	0.00833758	-0.215348	-0.822762	0.772441	1.27339
229	-0.0064024	0.607202	0.0789642	0.0134244	-0.423687	-1.12854	-1.37849	-1.68127	-0.122311	-0.761035	-0.817602	-1.3843	1.16188	-0.172911	-0.300169	-0.290565	-0.341123	0.204186	1.37083	-0.730833	-0.534118	-0.801791	-1.50692	-2.85544	-0.805837	0.123829	3.36332	0.326385	-1.49459	-1.24925	0.826208	0.739686	-0.821208	0.237653	-0.183295	0.00875632	2.5705	2.30075	-0.35851	-3.09067	1.44965	-0.497954	-0.223462	0.379923	0.0553859	-0.256697	-0.821107	0.781776	1.16917
230	-0.0178539	0.595575	0.0930411	-0.0979947	-0.38205	-1.16899	-1.39284	-1.7361	-0.187042	-0.788489	-0.732699	-1.31132	1.1888	-0.160925	-0.34518	-0.230722	-0.295178	0.265357	1.42233	-0.80361	-0.601915	-0.810915	-1.51024	-3.03203	-0.83171	0.0547095	3.27976	0.167031	-1.46108	-1.14112	0.796908	0.640236	-0.839483	0.179517	-0.149238	-0.0402422	2.56988	2.3296	-0.222951	-3.12736	1.40967	-0.533881	-0.180426	0.406146	0.130552	-0.253427	-0.807844	0.748099	1.10544
231	-0.0326008	0.517124	0.140019	-0.201455	-0.471122	-1.21667	-1.38409	-1.77573	-0.122479	-0.794698	-0.66744	-1.23315	1.1755	-0.202499	-0.401426	-0.261579	-0.266848	0.321413	1.43025	-0.756469	-0.646268	-0.830935	-1.57818	-3.09595	-0.781511	0.0241303	3.19444	0.00304977	-1.47503	-0.98681	0.820029	0.558488	-0.819392	0.0852454	-0.147974	-0.10619	2.63968	2.34513	-0.0878864	-3.14393	1.39446	-0.469865	-0.166297	0.427087	0.132903	-0.256331	-0.815992	0.695626	1.06441
232	-0.0146821	0.502456	0.199154	-0.196776	-0.600465	-1.24439	-1.32027	-1.84682	-0.0578473	-0.778037	-0.66717	-1.20957	1.21434	-0.162279	-0.414225	-0.295882	-0.369543	0.266196	1.39807	-0.802293	-0.657835	-0.823048	-1.61463	-3.00229	-0.733193	-0.00914662	3.10006	-0.126854	-1.46412	-0.904841	0.78927	0.513835	-0.805921	0.000674176	-0.134829	-0.190402	2.73315	2.37436	0.011277	-3.21961	1.37712	-0.449677	-0.167382	0.415972	0.14144	-0.265835	-0.808273	0.663108	1.06099
233	0.119873	0.480878	0.202106	-0.176368	-0.700965	-1.1926	-1.28968	-1.92706	-0.0120386	-0.781628	-0.668484	-1.16018	1.26864	-0.118838	-0.454383	-0.288369	-0.371933	0.220978	1.44101	-0.811615	-0.683741	-0.864577	-1.64786	-2.85874	-0.720589	-0.0697458	3.00745	-0.196278	-1.4941	-0.901364	0.676699	0.481823	-0.793255	-0.0741273	-0.18665	-0.213735	2.83466	2.37417	0.0919491	-3.29291	1.3526	-0.402776	-0.134149	0.396723	0.168197	-0.239675	-0.79605	0.601644	1.01336
234	0.194205	0.49658	0.150546	-0.183449	-0.789175	-1.1639	-1.26483	-1.93155	0.0216013	-0.813284	-0.653169	-1.14136	1.27672	-0.0896241	-0.500368	-0.345863	-0.373817	0.231098	1.41581	-0.769777	-0.748005	-0.861541	-1.65914	-2.67751	-0.750051	-0.0946007	2.95675	-0.18852	-1.55252	-0.82265	0.686276	0.385442	-0.785922	-0.0799661	-0.216249	-0.264455	2.95477	2.42095	0.128675	-3.34553	1.29981	-0.33439	-0.10124	0.406549	0.203274	-0.240653	-0.797429	0.575893	1.02896
235	0.210517	0.485988	0.0750012	-0.142926	-0.842786	-1.12574	-1.21631	-1.94845	0.0645836	-0.822412	-0.698533	-1.15538	1.29247	-0.0192931	-0.544531	-0.396682	-0.448934	0.140032	1.39377	-0.824676	-0.786575	-0.848087	-1.66091	-2.4954	-0.763061	-0.128832	2.9001	-0.111141	-1.61569	-0.745266	0.683494	0.340835	-0.747441	-0.1267	-0.251294	-0.319301	3.13229	2.47633	0.163678	-3.43069	1.36369	-0.262345	-0.106716	0.413588	0.204759	-0.241172	-0.830083	0.595755	1.06965
236	0.152065	0.504276	0.0150402	-0.175282	-0.808208	-1.05932	-1.16928	-1.96517	0.0744613	-0.832292	-0.72239	-1.1484	1.29711	0.0675158	-0.585868	-0.3442	-0.466684	0.0768173	1.42228	-0.870286	-0.840385	-0.807359	-1.62378	-2.29826	-0.830495	-0.182094	2.87283	-0.0583692	-1.62046	-0.702772	0.613334	0.289359	-0.740729	-0.0898968	-0.313203	-0.358696	3.24619	2.55422	0.232823	-3.52505	1.31992	-0.294726	-0.0472822	0.430905	0.226814	-0.273567	-0.860654	0.587328	1.12955
237	0.16638	0.558584	-0.0724346	-0.234668	-0.811695	-1.01974	-1.18225	-1.94014	0.0366957	-0.856697	-0.723583	-1.12652	1.24499	0.10533	-0.631559	-0.372447	-0.466	0.0828272	1.37253	-0.855672	-0.963792	-0.779213	-1.50757	-2.19598	-0.909752	-0.260294	2.85565	-0.0917058	-1.6273	-0.626667	0.602686	0.224739	-0.687513	-0.0500593	-0.400873	-0.396629	3.39192	2.62828	0.304589	-3.58888	1.27021	-0.339536	0.0280962	0.494386	0.268109	-0.258837	-0.880105	0.589865	1.16166
238	0.0981442	0.635297	-0.123933	-0.315381	-0.830434	-1.02933	-1.16262	-1.937	-0.0108684	-0.834208	-0.79553	-1.09057	1.21018	0.159366	-0.636573	-0.418025	-0.557295	0.0123763	1.3071	-0.929733	-1.07195	-0.710283	-1.25132	-2.08838	-1.01669	-0.344844	2.83887	-0.185259	-1.60891	-0.588418	0.636591	0.131472	-0.62862	-0.00872773	-0.40301	-0.439817	3.53044	2.7536	0.415279	-3.65352	1.17166	-0.366343	0.016608	0.536396	0.207419	-0.268311	-0.874989	0.600078	1.20477
239	0.0387034	0.69428	-0.168702	-0.407395	-0.786759	-1.01496	-1.13764	-1.94712	-0.0453514	-0.852203	-0.880894	-1.01418	1.23635	0.214893	-0.674631	-0.367054	-0.551764	-0.0297485	1.33944	-0.949335	-1.08247	-0.644854	-0.998536	-1.89451	-1.07897	-0.435743	2.81601	-0.312807	-1.58885	-0.63328	0.535877	0.103696	-0.566393	0.0129265	-0.393726	-0.456212	3.71966	2.87869	0.570118	-3.75726	1.17021	-0.395002	-0.0172248	0.584495	0.181096	-0.267425	-0.882525	0.584915	1.26187
240	0.0395272	0.672123	-0.238612	-0.588957	-0.809531	-1.00746	-1.16908	-1.92029	-0.0815203	-0.905947	-0.936533	-1.00548	1.23487	0.228709	-0.731475	-0.433649	-0.574888	-0.0401333	1.31583	-0.902227	-0.967535	-0.582546	-0.716753	-1.78889	-1.06676	-0.511837	2.78433	-0.403907	-1.57167	-0.669756	0.480128	0.0544408	-0.484742	0.0682116	-0.360151	-0.446423	3.86884	2.96933	0.684602	-3.80217	1.10056	-0.437674	-0.0467151	0.59635	0.196129	-0.288451	-0.839395	0.556408	1.25653
241	0.123478	0.710355	-0.215742	-0.609637	-0.837051	-1.03589	-1.20609	-1.9179	-0.227644	-0.926831	-1.02597	-1.02074	1.24895	0.273239	-0.797812	-0.533655	-0.644653	-0.147925	1.25819	-0.952555	-0.847406	-0.549044	-0.590451	-1.73673	-1.09297	-0.632723	2.71101	-0.420114	-1.56236	-0.734135	0.431675	0.0281531	-0.377759	0.0727631	-0.280525	-0.44757	4.08064	3.0408	0.820399	-3.85329	1.137	-0.387323	-0.0758003	0.640519	0.221617	-0.287595	-0.80668	0.538206	1.23155
242	0.18574	0.742174	-0.216609	-0.551567	-0.799658	-1.03324	-1.1749	-1.90751	-0.306974	-0.979993	-1.05973	-0.974212	1.25912	0.334091	-0.863113	-0.546474	-0.608996	-0.214753	1.30368	-0.993402	-0.697981	-0.542169	-0.552397	-1.70979	-1.03303	-0.702961	2.64433	-0.382182	-1.5394	-0.822173	0.361058	-0.00814144	-0.33452	0.0995896	-0.234886	-0.422072	4.26931	3.09258	0.942159	-3.88758	1.19433	-0.215603	-0.0845015	0.695495	0.260407	-0.309569	-0.791946	0.565743	1.19817
243	0.257168	0.747615	-0.218322	-0.457214	-0.814972	-1.00185	-1.16203	-1.87447	-0.353873	-1.09184	-1.06829	-0.952976	1.27283	0.399152	-0.951759	-0.594433	-0.63681	-0.224817	1.28185	-0.980263	-0.509873	-0.478821	-0.490193	-1.77911	-0.844792	-0.747276	2.62969	-0.308295	-1.53911	-0.803815	0.286156	-0.0408637	-0.300637	0.0409713	-0.242676	-0.405363	4.47172	3.09713	1.02327	-3.87047	1.35415	-0.0312173	-0.065187	0.732479	0.326417	-0.285486	-0.83817	0.592246	1.15002
244	0.286826	0.730878	-0.171159	-0.273228	-0.817052	-0.972237	-1.15862	-1.87305	-0.462112	-1.1213	-1.05505	-1.025	1.25729	0.464048	-0.97001	-0.67601	-0.737598	-0.321617	1.22534	-1.06044	-0.383708	-0.408274	-0.49097	-1.90146	-0.796937	-0.766752	2.61298	-0.205337	-1.53705	-0.729635	0.286338	-0.0799748	-0.265811	-0.0404505	-0.253729	-0.402568	4.63698	3.12251	1.05928	-3.83659	1.41423	0.202032	-0.00385695	0.76542	0.391468	-0.283011	-0.856396	0.653835	1.0834
245	0.357327	0.754587	-0.189013	-0.0840203	-0.849845	-0.893357	-1.13291	-1.91303	-0.57294	-1.08222	-1.04957	-1.04121	1.2709	0.532128	-0.963852	-0.640663	-0.71186	-0.350252	1.25458	-1.09292	-0.379458	-0.357073	-0.56226	-2.0155	-0.796286	-0.760731	2.60989	-0.198122	-1.52301	-0.663228	0.261849	-0.0883328	-0.269558	-0.0668402	-0.283788	-0.362026	4.84776	3.14444	1.07834	-3.82993	1.5018	0.46562	0.0618804	0.820687	0.414791	-0.280627	-0.886752	0.675389	1.02488
246	0.369211	0.67024	-0.278717	0.0337071	-0.898582	-0.830744	-1.10857	-1.90134	-0.581459	-1.06621	-0.98437	-1.05441	1.2797	0.588607	-0.953198	-0.665018	-0.723584	-0.300317	1.19561	-1.07333	-0.322483	-0.281296	-0.536033	-2.02717	-0.777083	-0.71895	2.61466	-0.245261	-1.53651	-0.480046	0.273638	-0.106812	-0.276041	-0.12224	-0.330576	-0.312269	5.01372	3.19179	1.09494	-3.81943	1.57972	0.638289	0.0629985	0.844833	0.44031	-0.281911	-0.918273	0.740518	0.98784
247	0.278753	0.579955	-0.24563	0.133909	-0.957025	-0.759168	-1.12781	-1.89051	-0.653321	-0.973663	-0.95884	-1.12534	1.32311	0.660777	-0.91859	-0.682914	-0.809539	-0.334797	1.14377	-1.12357	-0.36208	-0.255344	-0.462906	-2.04435	-0.811712	-0.675063	2.58423	-0.293356	-1.53816	-0.295994	0.308501	-0.136512	-0.28758	-0.192835	-0.369665	-0.251706	5.21431	3.22769	1.05813	-3.83152	1.60801	0.715321	0.0706627	0.839002	0.425927	-0.291537	-0.913371	0.777923	0.98853
248	0.281513	0.454976	-0.229159	0.189493	-0.954819	-0.708586	-1.09759	-1.90469	-0.716822	-0.9069	-0.898117	-1.15576	1.36965	0.717375	-0.876555	-0.601696	-0.774085	-0.358759	1.19607	-1.1394	-0.472738	-0.363975	-0.498996	-1.95581	-0.870941	-0.677169	2.49795	-0.414563	-1.49602	-0.177207	0.340514	-0.137267	-0.307556	-0.157181	-0.376468	-0.191531	5.4064	3.31213	1.10024	-3.88041	1.60352	0.718631	0.0926184	0.850584	0.465613	-0.316231	-0.887763	0.816737	0.975094
249	0.26897	0.339451	-0.21341	0.228429	-0.997696	-0.690333	-1.09116	-1.82967	-0.686832	-0.937162	-0.813214	-1.1409	1.40479	0.751585	-0.881909	-0.586952	-0.745261	-0.335769	1.1482	-1.11785	-0.542069	-0.448117	-0.442572	-1.77763	-0.912602	-0.657512	2.37244	-0.499551	-1.40018	-0.0129958	0.362791	-0.105392	-0.327808	-0.152791	-0.368516	-0.111149	5.56543	3.35326	1.15669	-3.92132	1.58403	0.66299	0.120602	0.852951	0.433041	-0.341016	-0.888376	0.762917	0.962348
250	0.236077	0.274199	-0.122591	0.348267	-0.988242	-0.680288	-1.05091	-1.78007	-0.6522	-0.986462	-0.712255	-1.14259	1.45437	0.829006	-0.852396	-0.606969	-0.82169	-0.423686	1.06144	-1.21599	-0.562261	-0.536377	-0.342299	-1.58113	-0.963294	-0.643974	2.24564	-0.45597	-1.26021	0.130233	0.333583	-0.0778223	-0.375576	-0.197387	-0.289533	-0.102397	5.65443	3.37049	1.19226	-3.9441	1.46914	0.577218	0.145993	0.856527	0.44529	-0.356511	-0.900873	0.753425	0.973901
251	0.214801	0.232677	-0.0754688	0.428269	-1.00978	-0.637056	-0.993866	-1.83156	-0.676954	-1.02073	-0.655911	-1.12745	1.51267	0.889959	-0.820327	-0.55029	-0.824237	-0.472351	1.09003	-1.26696	-0.683952	-0.695086	-0.240444	-1.40182	-0.983698	-0.597637	2.10722	-0.500326	-1.09196	0.192021	0.305993	-0.0434284	-0.409528	-0.20111	-0.250512	-0.065056	5.69685	3.36101	1.19818	-3.99574	1.36718	0.500629	0.210045	0.888679	0.408202	-0.368736	-0.923419	0.734409	0.946683
252	0.214678	0.172308	-0.104077	0.487697	-1.09313	-0.631889	-0.942205	-1.86517	-0.633535	-1.11309	-0.631949	-1.11104	1.54222	0.891377	-0.787954	-0.580092	-0.814285	-0.454774	1.0433	-1.24657	-0.737015	-0.74072	-0.236699	-1.09571	-0.972758	-0.569607	2.01837	-0.454422	-0.943187	0.32008	0.341016	0.0172533	-0.431619	-0.23658	-0.156775	-0.0334512	5.67746	3.34222	1.21513	-4.01538	1.29819	0.437214	0.260535	0.89931	0.365423	-0.343156	-0.937418	0.70941	0.933529
253	0.177378	0.199969	-0.107028	0.561078	-1.17746	-0.59196	-0.890097	-1.9232	-0.606322	-1.13446	-0.636643	-1.14129	1.59648	0.872868	-0.72647	-0.685425	-0.878059	-0.515448	0.934016	-1.29026	-0.759586	-0.690728	-0.195013	-0.807276	-0.943961	-0.495717	1.93698	-0.334549	-0.838774	0.442872	0.376016	0.14757	-0.484421	-0.314623	-0.0862716	-0.0439985	5.64094	3.20458	1.17241	-4.0329	1.27478	0.413051	0.273562	0.916933	0.308538	-0.320174	-0.971756	0.676015	0.91168
254	0.132107	0.307073	-0.128928	0.597842	-1.34411	-0.55467	-0.816857	-2.01852	-0.611747	-1.17149	-0.648902	-1.10297	1.66007	0.865659	-0.626375	-0.71053	-0.863911	-0.524794	0.905479	-1.32447	-0.810243	-0.712505	-0.170101	-0.724142	-0.877597	-0.434854	1.86198	-0.260629	-0.778554	0.503229	0.376016	0.221052	-0.527591	-0.406803	-0.0158369	-0.0892592	5.59737	3.13036	1.09775	-4.04351	1.25337	0.458653	0.199043	0.915451	0.257159	-0.28622	-0.976811	0.642432	0.893597
255	0.0712249	0.318349	-0.160776	0.611002	-1.56156	-0.560285	-0.754244	-2.04805	-0.631939	-1.19364	-0.694998	-1.04874	1.70409	0.824514	-0.570638	-0.787628	-0.847631	-0.485531	0.803084	-1.2705	-0.83325	-0.668107	-0.179272	-0.752671	-0.832998	-0.41148	1.79387	-0.188141	-0.76101	0.567744	0.468476	0.343171	-0.529108	-0.490271	-0.00804651	-0.12166	5.56786	3.09418	1.09254	-4.0726	1.28882	0.522527	0.142914	0.902661	0.250508	-0.254742	-1.014	0.613298	0.888103
256	0.0281787	0.360595	-0.155699	0.673625	-1.61479	-0.573781	-0.737059	-2.05204	-0.639486	-1.22032	-0.767476	-1.02231	1.78865	0.788722	-0.494023	-0.907759	-0.872707	-0.559484	0.715221	-1.30553	-0.822092	-0.596394	-0.158528	-0.913206	-0.772554	-0.342327	1.73454	0.00612977	-0.724605	0.61201	0.578516	0.44823	-0.50504	-0.594496	0.0960315	-0.184499	5.55548	3.08558	1.07151	-4.06523	1.28432	0.577803	0.0728664	0.881527	0.288432	-0.210366	-0.981222	0.564051	0.866348
257	0.0588053	0.464989	-0.106843	0.709073	-1.57318	-0.572494	-0.686437	-2.04219	-0.65462	-1.25531	-0.812604	-0.967309	1.91207	0.775336	-0.429714	-0.921404	-0.82233	-0.598029	0.697115	-1.31965	-0.776444	-0.609567	-0.137515	-1.20335	-0.667553	-0.256363	1.6593	0.151631	-0.681662	0.641412	0.593474	0.499684	-0.511523	-0.737916	0.181174	-0.269691	5.5539	3.10665	1.05879	-4.08157	1.2857	0.62616	-0.0365555	0.869833	0.322488	-0.228275	-0.962934	0.538896	0.832694
258	0.097135	0.55786	-0.0598026	0.729356	-1.5474	-0.606948	-0.663485	-2.01237	-0.627436	-1.32431	-0.842331	-0.897117	2.00658	0.772006	-0.384489	-1.01432	-0.7963	-0.581955	0.655536	-1.30781	-0.722212	-0.627534	-0.110143	-1.47506	-0.639494	-0.163869	1.58205	0.253601	-0.619674	0.658065	0.615295	0.499684	-0.46033	-0.820303	0.294605	-0.368836	5.55934	3.1581	1.06377	-4.10804	1.20182	0.6273	-0.0515275	0.863228	0.331211	-0.245726	-0.954633	0.487801	0.802054
259	0.163723	0.606354	-0.0546837	0.665124	-1.39457	-0.617936	-0.628124	-2.03688	-0.629677	-1.31107	-0.947451	-0.918953	2.11141	0.804202	-0.336135	-1.11271	-0.841628	-0.650638	0.613666	-1.35145	-0.683431	-0.590658	-0.180967	-1.64093	-0.555549	-0.0822802	1.46707	0.346051	-0.555168	0.678281	0.706751	0.536001	-0.408861	-0.810097	0.365614	-0.422941	5.57373	3.17567	1.06177	-4.1688	1.14599	0.497684	-0.0177109	0.872442	0.378229	-0.261832	-0.940573	0.466216	0.798067
260	0.23375	0.641731	-0.0158381	0.604902	-1.18426	-0.630984	-0.612625	-2.11237	-0.622041	-1.32403	-1.0583	-0.887085	2.19804	0.826216	-0.267858	-1.1386	-0.780558	-0.666934	0.659346	-1.3836	-0.63753	-0.703479	-0.322036	-1.77274	-0.399047	0.0194752	1.34175	0.433938	-0.469383	0.727728	0.722256	0.553748	-0.367438	-0.815545	0.438002	-0.476732	5.5984	3.17605	1.04634	-4.19692	1.07819	0.347816	0.0136428	0.890499	0.363845	-0.270481	-0.913555	0.458604	0.78394
261	0.293232	0.69368	0.0631328	0.485775	-1.10977	-0.663555	-0.607631	-2.17129	-0.591376	-1.32549	-1.12482	-0.840481	2.24717	0.852639	-0.214723	-1.20664	-0.770214	-0.613341	0.59928	-1.34804	-0.578275	-0.770918	-0.466015	-1.73347	-0.309067	0.103186	1.25612	0.514364	-0.417235	0.778522	0.689559	0.538955	-0.361278	-0.774742	0.507127	-0.543384	5.65771	3.12112	1.04074	-4.25798	1.01323	0.2784	0.0908198	0.897877	0.350389	-0.315742	-0.924675	0.443755	0.818128
262	0.326989	0.691466	0.0512645	0.309706	-1.06175	-0.669552	-0.608775	-2.232	-0.549217	-1.29952	-1.20922	-0.868325	2.26198	0.860379	-0.136328	-1.31861	-0.832237	-0.671331	0.517635	-1.42981	-0.593331	-0.77037	-0.616565	-1.6442	-0.243138	0.128633	1.17702	0.588778	-0.317308	0.807311	0.636272	0.589493	-0.302223	-0.651184	0.580434	-0.621082	5.71266	3.04399	1.0149	-4.30929	0.933198	0.226575	0.203563	0.940434	0.381631	-0.32323	-0.97534	0.404126	0.832851
263	0.365525	0.63749	0.00463737	0.116864	-1.00173	-0.686099	-0.626303	-2.26197	-0.552559	-1.25308	-1.30997	-0.881827	2.29631	0.870444	-0.0807704	-1.30478	-0.754158	-0.658968	0.495137	-1.48882	-0.61168	-0.801566	-0.823949	-1.64407	-0.169192	0.139588	1.10422	0.635884	-0.225485	0.881951	0.603187	0.640603	-0.229813	-0.547533	0.665462	-0.64127	5.80493	2.99767	0.950241	-4.40459	0.91301	0.250754	0.264958	0.980221	0.426607	-0.325552	-0.948843	0.38511	0.892279
264	0.392794	0.525234	-0.000213173	-0.0764586	-0.997044	-0.729563	-0.679041	-2.29171	-0.512711	-1.23289	-1.36962	-0.854573	2.29993	0.823489	-0.0674619	-1.35318	-0.753777	-0.590705	0.401403	-1.46423	-0.631254	-0.866996	-0.9119	-1.63366	-0.162014	0.181863	1.06246	0.706444	-0.0840496	0.935865	0.502792	0.64358	-0.163702	-0.536706	0.779168	-0.699594	5.84121	2.91311	0.871383	-4.45827	0.874068	0.31857	0.325673	1.0208	0.463664	-0.352997	-0.959258	0.367191	0.913689
265	0.404802	0.494305	-0.0197805	-0.312686	-1.03198	-0.764549	-0.69411	-2.32984	-0.518731	-1.17513	-1.4272	-0.886405	2.32814	0.81326	-0.00845392	-1.42649	-0.785181	-0.619175	0.306985	-1.54698	-0.712742	-0.894874	-0.926751	-1.4861	-0.139223	0.190663	0.991593	0.785882	0.0641569	0.983471	0.403834	0.605178	-0.108003	-0.497328	0.872699	-0.774609	5.86811	2.83536	0.788915	-4.54034	0.903912	0.284781	0.360364	1.04096	0.496669	-0.38857	-0.968816	0.33248	0.89344
266	0.485004	0.454314	-0.0738176	-0.609052	-1.01011	-0.790078	-0.66949	-2.36563	-0.509776	-1.1142	-1.49248	-0.927832	2.3745	0.78003	0.0394442	-1.41564	-0.685459	-0.606956	0.276633	-1.60658	-0.858523	-0.939328	-0.994381	-1.42462	-0.127545	0.175151	0.890416	0.831671	0.197655	1.03786	0.276784	0.651961	-0.0946708	-0.499052	0.967286	-0.817409	5.80897	2.75827	0.716306	-4.60709	0.921566	0.0815995	0.312191	1.04665	0.507403	-0.374237	-0.9826	0.343476	0.875044
267	0.537545	0.473575	-0.0778218	-0.795962	-1.00396	-0.817882	-0.697198	-2.42009	-0.513772	-1.07402	-1.52815	-0.92202	2.3661	0.74819	0.0541202	-1.45761	-0.690553	-0.521049	0.19668	-1.56738	-0.990964	-1.01872	-0.982243	-1.42118	-0.0701679	0.223858	0.786615	0.867115	0.266296	1.0567	0.207673	0.63687	-0.0757522	-0.541878	1.03322	-0.813893	5.77036	2.67532	0.664956	-4.72278	0.883039	-0.16826	0.253097	1.01493	0.489648	-0.352844	-0.98695	0.358106	0.840009
268	0.48937	0.515159	-0.0770994	-0.95039	-0.997444	-0.805001	-0.681452	-2.48664	-0.504698	-1.05341	-1.57981	-0.939224	2.36104	0.741877	0.0815864	-1.51667	-0.741962	-0.520828	0.156569	-1.6103	-1.07368	-1.10408	-0.980194	-1.28736	-0.00720529	0.291037	0.684512	0.872962	0.337056	1.0304	0.116832	0.571311	-0.0265364	-0.615599	1.02738	-0.790504	5.63518	2.56785	0.630045	-4.78906	0.831398	-0.434983	0.235014	1.00245	0.462241	-0.349971	-1.02199	0.385611	0.79813
269	0.472728	0.562308	-0.0906603	-1.06087	-0.988011	-0.806773	-0.682024	-2.5495	-0.497865	-1.01332	-1.61435	-0.941316	2.38713	0.759508	0.124542	-1.50421	-0.684999	-0.485034	0.183168	-1.65812	-1.11202	-1.18268	-0.941617	-1.1119	0.0794461	0.311088	0.571919	0.929391	0.350247	0.999562	0.0649815	0.550199	-0.0249273	-0.62015	0.9785	-0.811118	5.54952	2.47169	0.675457	-4.85789	0.73457	-0.607953	0.189904	0.984119	0.434526	-0.322374	-1.05345	0.396732	0.744448
270	0.447498	0.625553	-0.131549	-1.16255	-1.01059	-0.788903	-0.787519	-2.54	-0.460208	-0.973272	-1.5998	-0.954523	2.36445	0.735994	0.119385	-1.51802	-0.712836	-0.425299	0.127864	-1.62447	-1.13976	-1.20715	-0.866964	-1.10777	0.0771163	0.396773	0.489941	0.971309	0.287976	0.977489	0.0473104	0.510103	-0.0415471	-0.628219	0.917165	-0.838467	5.45945	2.381	0.722116	-4.93075	0.577657	-0.567544	0.190552	0.946668	0.433072	-0.309416	-1.05073	0.41697	0.717104
271	0.35395	0.662171	-0.14123	-1.09166	-1.02503	-0.755558	-0.867612	-2.51859	-0.450082	-0.964355	-1.55798	-0.97761	2.34542	0.721044	0.126785	-1.55169	-0.786628	-0.460762	0.0716747	-1.69231	-1.07574	-1.24038	-0.845089	-1.12446	0.0712846	0.448275	0.435821	1.02774	0.23958	0.913553	0.0648219	0.418508	-0.0331797	-0.604013	0.844685	-0.860264	5.43004	2.28267	0.738041	-4.97799	0.42632	-0.373262	0.283527	0.924971	0.433196	-0.316292	-1.06491	0.41722	0.685428
272	0.276673	0.667654	-0.1841	-1.03294	-1.06855	-0.740905	-0.889067	-2.53409	-0.403163	-0.949429	-1.51072	-1.0113	2.33811	0.702379	0.132309	-1.50787	-0.726299	-0.466662	0.111774	-1.75139	-0.946385	-1.32113	-0.841613	-1.04479	-0.00659752	0.4767	0.426171	1.0522	0.22297	0.853111	0.108464	0.407081	-0.0198471	-0.547694	0.75929	-0.939979	5.33556	2.16072	0.767418	-4.98891	0.299919	-0.130544	0.344144	0.910344	0.474707	-0.313633	-1.06276	0.432289	0.666686
273	0.310801	0.664819	-0.280698	-1.04435	-1.09639	-0.77105	-0.971705	-2.51462	-0.351106	-0.911504	-1.42687	-1.02181	2.2889	0.654519	0.107685	-1.51896	-0.76641	-0.432856	0.0290427	-1.74594	-0.874958	-1.37921	-0.671152	-1.06724	-0.0925543	0.452174	0.430727	1.11933	0.182412	0.800187	0.126682	0.431835	-0.0502363	-0.467398	0.692808	-0.969993	5.2878	2.09159	0.816404	-5.02382	0.133095	0.130463	0.397681	0.868608	0.512785	-0.300645	-1.08856	0.435766	0.636203
274	0.279515	0.719747	-0.345861	-0.924092	-1.07328	-0.755157	-1.00325	-2.42653	-0.362363	-0.880439	-1.3585	-1.04713	2.23821	0.633604	0.123782	-1.56774	-0.801899	-0.500799	-0.0646467	-1.8313	-0.816843	-1.42836	-0.578737	-1.15708	-0.223617	0.436448	0.455744	1.11712	0.150309	0.760165	0.137308	0.482808	-0.054351	-0.409585	0.634967	-1.00458	5.20369	2.01118	0.85817	-5.06841	0.0153145	0.34476	0.470143	0.813793	0.526859	-0.306421	-1.08234	0.438147	0.630082
275	0.329523	0.71983	-0.369061	-0.801852	-1.02181	-0.752536	-0.977434	-2.42305	-0.334941	-0.889146	-1.32116	-1.04161	2.1809	0.628837	0.116131	-1.51629	-0.724774	-0.492281	-0.070204	-1.90407	-0.723816	-1.35081	-0.597135	-1.22779	-0.210434	0.38409	0.455088	1.10859	0.156129	0.69057	0.117197	0.547634	-0.0476387	-0.341817	0.59482	-0.964793	5.10162	1.94913	0.912342	-5.1247	-0.0755226	0.450229	0.465816	0.819801	0.54381	-0.294135	-1.09845	0.482005	0.663735
276	0.401898	0.713665	-0.403551	-0.746185	-1.03288	-0.77355	-0.973488	-2.32122	-0.328921	-0.852273	-1.33351	-1.03106	2.09068	0.597153	0.0908103	-1.48575	-0.75684	-0.454796	-0.132029	-1.90868	-0.708324	-1.26279	-0.467414	-1.26101	-0.221316	0.361522	0.453508	1.11441	0.15231	0.642384	0.138858	0.642687	-0.0740282	-0.280165	0.533508	-0.970751	5.00577	1.87247	1.0028	-5.19012	-0.110465	0.507089	0.374558	0.842127	0.569763	-0.285456	-1.07419	0.50926	0.663798
277	0.393371	0.700983	-0.49825	-0.707082	-0.97881	-0.841293	-0.998946	-2.15506	-0.381801	-0.789572	-1.37438	-0.964994	2.02606	0.613137	0.101035	-1.48682	-0.807464	-0.50798	-0.210716	-1.98759	-0.669162	-1.15497	-0.30635	-1.33302	-0.246191	0.336009	0.399708	1.13076	0.139019	0.625015	0.209908	0.652991	-0.12552	-0.220489	0.502485	-0.964016	4.92223	1.82762	1.0632	-5.22819	-0.115054	0.520928	0.301562	0.85329	0.546533	-0.295052	-1.03342	0.558695	0.705049
278	0.420764	0.649469	-0.532865	-0.655132	-0.914317	-0.874498	-0.994266	-2.0286	-0.440562	-0.7953	-1.44395	-0.925427	1.96859	0.623558	0.125266	-1.40644	-0.726075	-0.563826	-0.219477	-2.0519	-0.643848	-1.02507	-0.370617	-1.35065	-0.160987	0.330285	0.371294	1.10653	0.134983	0.628237	0.350228	0.654044	-0.188275	-0.200237	0.457053	-0.988737	4.83578	1.77812	1.08129	-5.26063	-0.0750127	0.443753	0.162309	0.85846	0.502052	-0.319318	-1.01158	0.567341	0.747838
279	0.472213	0.546812	-0.662488	-0.661503	-0.86392	-0.95543	-0.979721	-1.88758	-0.455805	-0.813515	-1.45781	-0.871741	1.91332	0.595817	0.128412	-1.35031	-0.759802	-0.539897	-0.262154	-2.02168	-0.653177	-0.831947	-0.462468	-1.43608	-0.159221	0.323623	0.37496	1.09451	0.139353	0.629413	0.491141	0.73103	-0.23664	-0.239431	0.344541	-0.962184	4.74302	1.73942	1.06456	-5.2828	-0.0503795	0.357601	-0.0192988	0.852694	0.495185	-0.303029	-0.999203	0.580342	0.75892
280	0.450855	0.501835	-0.750767	-0.586785	-0.777348	-1.01657	-0.90752	-1.67203	-0.498182	-0.780254	-1.49442	-0.801638	1.84923	0.569321	0.155637	-1.36624	-0.842189	-0.620169	-0.310489	-2.09869	-0.73589	-0.770933	-0.464079	-1.43382	-0.218581	0.28847	0.378507	1.09599	0.109568	0.706354	0.655038	0.785163	-0.269076	-0.292417	0.319125	-0.956855	4.6456	1.67771	1.02466	-5.26513	0.00806472	0.295374	-0.0817145	0.777389	0.46818	-0.276287	-0.972951	0.551552	0.729661
281	0.423565	0.435466	-0.707175	-0.543128	-0.668823	-1.07741	-0.881185	-1.50492	-0.505214	-0.812071	-1.51056	-0.72153	1.83038	0.587244	0.198905	-1.30128	-0.780177	-0.653511	-0.286792	-2.16363	-0.775177	-0.778032	-0.486801	-1.44334	-0.238319	0.198082	0.336022	1.02705	0.0983943	0.826078	0.76453	0.860362	-0.263467	-0.34499	0.25517	-0.919495	4.48739	1.67608	0.986032	-5.27177	0.0901861	0.212388	-0.093462	0.674104	0.427628	-0.243709	-0.977975	0.486172	0.715566
282	0.471225	0.344023	-0.619204	-0.559337	-0.576789	-1.10873	-0.851894	-1.38089	-0.472436	-0.862795	-1.49978	-0.624334	1.78934	0.552266	0.191487	-1.28239	-0.791576	-0.61723	-0.352908	-2.17392	-0.834559	-0.743068	-0.483353	-1.4733	-0.243847	0.0770477	0.301371	1.01921	0.0398255	0.912274	0.81271	0.975359	-0.294362	-0.404343	0.0972724	-0.854287	4.35099	1.71272	0.978647	-5.3003	0.151929	0.158347	-0.111902	0.615277	0.414172	-0.257248	-0.988328	0.389057	0.698864
283	0.428076	0.320542	-0.521615	-0.476891	-0.554164	-1.16824	-0.810566	-1.22627	-0.511779	-0.819092	-1.49431	-0.518205	1.78579	0.548698	0.168579	-1.34045	-0.867052	-0.645811	-0.391742	-2.25849	-0.877294	-0.733846	-0.375408	-1.45161	-0.267999	-0.00557712	0.211979	1.02767	-0.00164963	1.00788	0.791664	1.13309	-0.318061	-0.428204	0.0852078	-0.849884	4.20381	1.72374	0.981652	-5.29315	0.201705	0.11797	-0.0627241	0.556225	0.443527	-0.251624	-0.957298	0.355944	0.698425
284	0.435779	0.293129	-0.303898	-0.414706	-0.538514	-1.14719	-0.781771	-1.13812	-0.508734	-0.798399	-1.5495	-0.426767	1.75509	0.537947	0.120332	-1.29499	-0.784497	-0.711434	-0.361233	-2.3388	-0.919326	-0.787789	-0.255338	-1.34219	-0.220245	-0.0498257	0.0796135	0.973071	-0.0421242	1.11003	0.816107	1.21328	-0.313809	-0.441744	0.175199	-0.871163	4.08044	1.74659	1.00516	-5.29667	0.277421	0.0551727	0.0155386	0.527488	0.458282	-0.242334	-0.974942	0.29708	0.725109
285	0.412587	0.224464	-0.168207	-0.382851	-0.540698	-1.15609	-0.835786	-1.04959	-0.492658	-0.839524	-1.56694	-0.307485	1.75372	0.503473	0.0508668	-1.28475	-0.761575	-0.711091	-0.384134	-2.30873	-0.854287	-0.867038	-0.130096	-1.24993	-0.237885	-0.0540532	-0.0517766	0.917153	-0.054465	1.14756	0.836971	1.26102	-0.353508	-0.434641	0.167225	-0.899234	3.9365	1.78113	1.04946	-5.28944	0.246574	-0.0442486	0.0356795	0.55608	0.458932	-0.24105	-0.994516	0.244012	0.7765
286	0.43308	0.20361	-0.143191	-0.36027	-0.563239	-1.15662	-0.832612	-0.976309	-0.504182	-0.827929	-1.59499	-0.200748	1.75863	0.426234	-0.0371445	-1.3718	-0.804625	-0.791872	-0.409736	-2.36036	-0.818264	-0.876387	-0.0245388	-1.17855	-0.181478	-0.0323072	-0.148247	0.910417	-0.0440754	1.11913	0.843127	1.26022	-0.362082	-0.442273	0.13735	-0.950046	3.85662	1.75891	1.07973	-5.24019	0.203968	-0.166202	0.0546375	0.558819	0.474336	-0.254955	-1.00202	0.226312	0.818379
287	0.403051	0.161757	-0.104056	-0.297438	-0.638866	-1.13361	-0.818353	-0.85287	-0.541977	-0.844048	-1.63039	-0.134097	1.78326	0.370359	-0.137267	-1.38229	-0.759028	-0.860588	-0.347709	-2.40048	-0.835178	-0.938147	0.0143917	-1.02185	-0.175299	0.0174025	-0.297694	0.873934	-0.0149911	1.17661	0.821625	1.28108	-0.337785	-0.464088	0.206015	-1.09284	3.76708	1.67731	1.12031	-5.20272	0.193292	-0.255109	0.0932341	0.50977	0.476408	-0.21275	-1.02864	0.205229	0.859598
288	0.413658	0.106829	-0.131591	-0.285949	-0.642984	-1.13075	-0.855659	-0.702221	-0.455378	-0.924142	-1.66778	-0.0624743	1.76415	0.296121	-0.210075	-1.36169	-0.739382	-0.916622	-0.383641	-2.39361	-0.87016	-1.01751	-0.0095601	-0.884503	-0.225064	0.0301507	-0.414154	0.818461	0.00427062	1.16652	0.873704	1.27339	-0.36045	-0.472869	0.107269	-1.25729	3.69076	1.58157	1.13821	-5.17219	0.227151	-0.323353	0.0856347	0.486687	0.457756	-0.185489	-1.04331	0.233235	0.846821
289	0.335351	0.0485082	-0.195576	-0.277051	-0.657374	-1.16855	-0.879231	-0.553928	-0.394783	-0.928466	-1.6793	0.0508883	1.79277	0.232131	-0.261557	-1.39247	-0.765625	-1.01975	-0.425366	-2.46987	-0.835699	-1.10317	0.0510895	-0.716379	-0.178511	-0.00577451	-0.495527	0.854548	0.118373	1.14954	0.896095	1.27531	-0.394586	-0.464249	-0.00430072	-1.38243	3.65888	1.46299	1.17289	-5.1291	0.251115	-0.336923	0.108044	0.471948	0.483554	-0.184236	-1.02454	0.331102	0.815302
290	0.335392	-0.0347218	-0.287572	-0.27657	-0.688066	-1.15945	-0.872692	-0.433876	-0.30982	-0.930171	-1.71751	0.115742	1.82938	0.182038	-0.292688	-1.31633	-0.689364	-1.08827	-0.408514	-2.53384	-0.884555	-1.16978	0.0522482	-0.715682	-0.167933	-0.0647123	-0.532498	0.901934	0.264362	1.13952	0.898398	1.40876	-0.379415	-0.456571	-0.0833991	-1.54367	3.636	1.29521	1.17864	-5.12148	0.394007	-0.291147	0.17046	0.395241	0.493824	-0.215378	-1.04647	0.384389	0.794991
291	0.313437	-0.0745265	-0.398907	-0.310681	-0.718947	-1.16422	-0.912429	-0.26076	-0.243919	-0.931053	-1.78793	0.189413	1.81045	0.145697	-0.306702	-1.24237	-0.653662	-1.10995	-0.448256	-2.5283	-0.881614	-1.23799	-0.00379471	-0.823949	-0.172433	-0.0711276	-0.569805	0.944346	0.326416	1.1554	0.953235	1.5702	-0.376518	-0.398068	-0.132347	-1.70856	3.59035	1.19559	1.18595	-5.11227	0.514432	-0.101947	0.195867	0.327056	0.515136	-0.201687	-1.04766	0.418223	0.756189
292	0.327257	-0.0732438	-0.458889	-0.326055	-0.77718	-1.17004	-0.936305	-0.185359	-0.203584	-0.970443	-1.84727	0.188411	1.80686	0.13416	-0.301563	-1.18902	-0.625287	-1.20982	-0.498753	-2.59953	-0.81552	-1.21021	-0.0178549	-1.00477	-0.106519	-0.000313346	-0.507918	0.994878	0.492066	1.08245	0.969766	1.69534	-0.342612	-0.358828	-0.240102	-1.78071	3.58742	1.10866	1.19222	-5.09624	0.61279	0.084228	0.241674	0.306244	0.557854	-0.209236	-1.02717	0.455659	0.68119
293	0.310883	-0.100718	-0.423098	-0.357764	-0.877785	-1.17806	-0.911247	-0.150172	-0.205191	-1.00838	-1.89775	0.184173	1.82267	0.0932529	-0.334034	-1.04269	-0.540488	-1.27577	-0.440805	-2.61928	-0.724323	-1.22532	-0.0234225	-1.24194	-0.0777506	0.0474883	-0.45284	1.11676	0.691437	1.00573	0.898466	1.8405	-0.324774	-0.351564	-0.272665	-1.76281	3.57058	1.00395	1.23283	-5.11543	0.706766	0.306837	0.282539	0.272611	0.547027	-0.240622	-1.04711	0.430879	0.680813
294	0.347071	-0.0928152	-0.485598	-0.425881	-1.01152	-1.22608	-0.948134	-0.0898669	-0.243264	-1.06615	-1.95152	0.147709	1.81146	0.0307538	-0.375792	-0.95997	-0.506425	-1.29809	-0.442542	-2.60738	-0.737226	-1.27256	-0.114044	-1.3754	-0.126677	0.139637	-0.347207	1.2422	0.783126	0.95216	0.861231	1.96637	-0.286408	-0.300095	-0.296289	-1.6997	3.5065	0.887662	1.23181	-5.12895	0.810143	0.472729	0.304543	0.209725	0.505516	-0.230751	-1.06861	0.386833	0.670171
295	0.342313	0.0481151	-0.502399	-0.473381	-1.1466	-1.31252	-0.961287	-0.0431144	-0.350372	-1.0703	-2.00742	0.0984311	1.78811	-0.00473651	-0.42294	-0.949021	-0.520909	-1.41291	-0.442754	-2.67039	-0.68882	-1.28378	-0.164194	-1.48566	-0.0821643	0.232345	-0.224593	1.31503	0.878584	0.888207	0.855782	2.0206	-0.274156	-0.347564	-0.301023	-1.57	3.4557	0.797905	1.25609	-5.14467	0.818619	0.621442	0.296085	0.21227	0.506939	-0.194138	-1.05137	0.343821	0.620287
296	0.328328	0.126256	-0.497115	-0.507785	-1.2917	-1.37375	-0.966187	-0.0714972	-0.365546	-1.14161	-2.10089	0.0505127	1.78799	-0.0520111	-0.504453	-0.810319	-0.475256	-1.4822	-0.350197	-2.70922	-0.775079	-1.31523	-0.160774	-1.41397	-0.148079	0.308473	-0.0897225	1.41374	1.00738	0.800817	0.804775	2.06708	-0.281604	-0.408757	-0.266438	-1.38141	3.40866	0.676443	1.24683	-5.18737	0.788712	0.638717	0.300201	0.255472	0.51393	-0.213973	-1.06589	0.376276	0.658838
297	0.333559	0.201252	-0.504195	-0.558272	-1.3769	-1.4677	-1.01636	-0.043616	-0.352405	-1.15742	-2.16324	0.0707298	1.74312	-0.142462	-0.586557	-0.691471	-0.503204	-1.49605	-0.312203	-2.69044	-0.929556	-1.37793	-0.198377	-1.32292	-0.236742	0.321682	0.0193573	1.47974	1.0475	0.773273	0.827417	2.07812	-0.3219	-0.421515	-0.193015	-1.20601	3.34208	0.553423	1.2443	-5.24508	0.765959	0.57375	0.295615	0.289766	0.522158	-0.220177	-1.07223	0.418536	0.682414
298	0.345938	0.355133	-0.502812	-0.620269	-1.43684	-1.49716	-1.07625	-0.0325904	-0.367877	-1.13425	-2.20026	0.080816	1.70042	-0.174484	-0.614219	-0.658103	-0.551798	-1.57495	-0.270961	-2.75535	-0.948369	-1.40125	-0.198094	-1.21625	-0.226902	0.382676	0.12679	1.53113	1.15487	0.805368	0.963291	2.03058	-0.356703	-0.437285	-0.105874	-1.12833	3.28055	0.479453	1.19867	-5.26198	0.738107	0.489783	0.34395	0.363541	0.569484	-0.168986	-1.08338	0.437113	0.70756
299	0.3709	0.459155	-0.460767	-0.611642	-1.46448	-1.51529	-1.07414	-0.0377388	-0.315711	-1.141	-2.25889	0.134341	1.66303	-0.19131	-0.643169	-0.504386	-0.584245	-1.61146	-0.172016	-2.77603	-0.950424	-1.43821	-0.227698	-1.28736	-0.215585	0.420081	0.19989	1.53874	1.20276	0.78921	0.994939	1.95499	-0.387345	-0.477674	-0.0842953	-1.07702	3.23732	0.431466	1.19649	-5.29367	0.689048	0.469784	0.410271	0.464071	0.60085	-0.174732	-1.0771	0.456129	0.759485
300	0.369459	0.498815	-0.414181	-0.644792	-1.44673	-1.53386	-1.0756	-0.0792104	-0.201006	-1.19512	-2.23736	0.149989	1.6389	-0.245666	-0.686241	-0.37398	-0.638011	-1.56099	-0.128432	-2.74374	-1.04028	-1.38853	-0.241151	-1.21036	-0.204342	0.485369	0.297117	1.54437	1.20967	0.766028	1.03885	1.81279	-0.423412	-0.469697	-0.034428	-1.07622	3.1885	0.376878	1.17923	-5.32409	0.688634	0.41967	0.408505	0.580548	0.59522	-0.159145	-1.08966	0.533664	0.785792
301	0.342478	0.610222	-0.384459	-0.639445	-1.38844	-1.54063	-1.0689	-0.0995203	-0.167495	-1.17807	-2.17118	0.162006	1.62768	-0.26036	-0.694044	-0.340481	-0.709481	-1.58907	-0.127368	-2.78715	-1.03793	-1.31911	-0.259196	-1.20409	-0.147746	0.571382	0.365343	1.59148	1.25526	0.763489	1.105	1.67011	-0.466812	-0.510638	-0.0401041	-1.13644	3.17218	0.338133	1.20455	-5.37301	0.696027	0.435314	0.429585	0.698024	0.563329	-0.121555	-1.08948	0.533445	0.758072
302	0.289751	0.725706	-0.385119	-0.644437	-1.34646	-1.56388	-1.05695	-0.152529	-0.0931336	-1.18898	-2.12712	0.203827	1.656	-0.282373	-0.688895	-0.224003	-0.722541	-1.58408	-0.0637392	-2.77281	-1.01641	-1.31981	-0.289323	-1.12157	-0.166457	0.638413	0.454718	1.65963	1.26547	0.73291	1.11321	1.54355	-0.508833	-0.537073	-0.0307051	-1.16917	3.14175	0.252207	1.22944	-5.40269	0.745787	0.40998	0.447539	0.761216	0.533634	-0.110858	-1.11049	0.547918	0.767898
303	0.175545	0.787896	-0.412262	-0.62029	-1.28905	-1.61507	-1.02466	-0.192779	0.0156608	-1.18027	-2.09278	0.220932	1.66671	-0.355147	-0.752837	-0.0783535	-0.792351	-1.49748	-0.0797387	-2.70745	-1.12535	-1.29576	-0.372059	-1.00014	-0.229868	0.672496	0.579266	1.69933	1.20755	0.656923	1.05315	1.4819	-0.480283	-0.585991	-0.0859269	-1.14273	3.1087	0.180823	1.30432	-5.41434	0.747174	0.33765	0.393063	0.763278	0.513528	-0.153522	-1.10831	0.549829	0.795964
304	0.0922537	0.87398	-0.380289	-0.67577	-1.22348	-1.65677	-1.0285	-0.223083	0.0740746	-1.15223	-2.04604	0.172665	1.6531	-0.412642	-0.775218	0.0145964	-0.81681	-1.50824	-0.0601426	-2.70255	-1.19091	-1.18372	-0.420231	-0.867119	-0.239129	0.699226	0.637303	1.74472	1.21684	0.588045	1.04182	1.39741	-0.506672	-0.595761	-0.115572	-1.11395	3.03286	0.118405	1.36865	-5.38691	0.762438	0.240176	0.328217	0.787666	0.494442	-0.144262	-1.13496	0.613705	0.80174
305	0.0802666	0.90311	-0.324601	-0.729934	-1.21113	-1.72218	-1.01449	-0.24116	0.129374	-1.09558	-2.0224	0.1662	1.63364	-0.442779	-0.794166	0.25761	-0.820995	-1.47219	0.0176369	-2.65281	-1.22509	-1.21037	-0.528699	-0.786003	-0.29901	0.696281	0.640178	1.84481	1.26934	0.561335	0.980757	1.34925	-0.501661	-0.600473	-0.129498	-1.05816	2.93884	0.0578941	1.4688	-5.32643	0.741613	0.229599	0.315302	0.752325	0.496546	-0.152269	-1.16655	0.586638	0.818253
306	0.0526059	0.832976	-0.24982	-0.807179	-1.19176	-1.79991	-1.04934	-0.279782	0.221755	-1.03012	-1.98255	0.160925	1.56518	-0.507044	-0.832652	0.541037	-0.862104	-1.38237	0.0285722	-2.5348	-1.24328	-1.25108	-0.607125	-0.716974	-0.312352	0.597109	0.696752	1.95545	1.29964	0.524688	0.937434	1.33705	-0.478858	-0.571371	-0.132623	-0.990218	2.81064	-0.020825	1.58061	-5.24289	0.741198	0.162052	0.228517	0.696494	0.512197	-0.190899	-1.22894	0.644939	0.859881
307	-0.00578451	0.752146	-0.191139	-0.85564	-1.16393	-1.86425	-1.04309	-0.279858	0.241828	-0.895154	-1.96087	0.105897	1.51447	-0.529168	-0.85354	0.731514	-0.876522	-1.3717	0.024886	-2.48328	-1.24553	-1.22357	-0.634596	-0.740627	-0.312786	0.516375	0.743272	1.99702	1.37458	0.451906	0.940284	1.34975	-0.468996	-0.597439	-0.121822	-0.900695	2.71157	-0.0769167	1.70735	-5.14443	0.676158	0.217106	0.163071	0.696639	0.50533	-0.181027	-1.21657	0.623103	0.893315
308	-0.00273626	0.597106	-0.178775	-0.951101	-1.14947	-1.92137	-1.03208	-0.325115	0.252767	-0.810947	-1.90888	0.061198	1.4851	-0.523843	-0.875081	0.971484	-0.819256	-1.34881	0.0734113	-2.39552	-1.28237	-1.20196	-0.660752	-0.800107	-0.305956	0.491537	0.759042	2.07316	1.47323	0.431231	0.918349	1.30036	-0.493317	-0.543993	-0.0804806	-0.832564	2.58281	-0.15879	1.8374	-5.09022	0.583552	0.336668	0.116859	0.691211	0.50267	-0.175282	-1.24313	0.651486	0.868702
309	-0.042796	0.463044	-0.193554	-0.917387	-1.13431	-1.96198	-1.06296	-0.380281	0.280724	-0.724674	-1.85414	0.0607777	1.4864	-0.522754	-0.952795	1.11322	-0.866929	-1.23768	0.0330426	-2.21327	-1.29986	-1.26337	-0.712641	-0.781475	-0.317012	0.49935	0.870358	2.17915	1.55524	0.450832	0.893222	1.25427	-0.451687	-0.502339	-0.0217888	-0.813542	2.49816	-0.242735	1.96936	-5.008	0.483744	0.549936	0.0973174	0.656159	0.516559	-0.198936	-1.26144	0.63482	0.875138
310	-0.179061	0.387221	-0.238034	-0.809602	-1.12908	-1.99861	-1.09599	-0.404822	0.282777	-0.625251	-1.8132	0.0392015	1.50364	-0.493201	-1.01832	1.11622	-0.883254	-1.24569	-0.00948848	-2.13691	-1.28852	-1.19522	-0.70761	-0.786598	-0.358413	0.503265	0.992148	2.26643	1.58861	0.341796	0.908294	1.21234	-0.430745	-0.473881	-0.0548345	-0.832952	2.42255	-0.291437	2.11251	-4.95501	0.35191	0.778926	0.0320499	0.663102	0.53351	-0.223477	-1.25645	0.668716	0.913061
311	-0.259489	0.319383	-0.336098	-0.66403	-1.17164	-2.03273	-1.0666	-0.452795	0.297425	-0.580976	-1.74374	0.0463101	1.52404	-0.451224	-1.09507	1.14654	-0.839889	-1.21668	0.0178161	-2.01905	-1.36984	-1.12106	-0.690596	-0.802182	-0.369353	0.552745	1.06417	2.24273	1.64226	0.117432	0.841098	1.14728	-0.377323	-0.442756	-0.0723226	-0.823867	2.34069	-0.339827	2.24609	-4.9352	0.228202	1.07806	-0.0787169	0.63174	0.517858	-0.223233	-1.22012	0.67448	0.900347
312	-0.244351	0.242504	-0.394118	-0.524976	-1.21407	-2.01284	-1.11195	-0.534972	0.307065	-0.535859	-1.61955	0.112121	1.51513	-0.424444	-1.19735	1.1641	-0.915275	-1.12279	-0.00919717	-1.87705	-1.44436	-1.08838	-0.583923	-0.833352	-0.30189	0.61211	1.16246	2.31362	1.67468	-0.065716	0.774631	1.08234	-0.280017	-0.412757	-0.0591089	-0.890648	2.21844	-0.366543	2.39917	-4.93017	0.12422	1.295	-0.188042	0.580178	0.538335	-0.240989	-1.24166	0.733908	0.907159
313	-0.224558	0.227981	-0.435812	-0.329126	-1.25334	-2.00435	-1.17484	-0.592948	0.287082	-0.484532	-1.48727	0.167711	1.4911	-0.380225	-1.2302	1.05152	-0.981135	-1.10167	-0.0314823	-1.82205	-1.45696	-1.02393	-0.465859	-0.895677	-0.276869	0.645141	1.2479	2.36738	1.6982	-0.29325	0.705931	1.0237	-0.206964	-0.359518	-0.0894199	-0.948547	2.12442	-0.3496	2.53066	-4.90093	0.107888	1.43212	-0.249971	0.541422	0.545945	-0.233562	-1.24325	0.773192	0.938741
314	-0.112761	0.24476	-0.478993	-0.155396	-1.28857	-1.97403	-1.18989	-0.681087	0.275071	-0.492597	-1.37723	0.203469	1.46636	-0.332429	-1.24928	1.11877	-0.974258	-1.05387	-0.00760617	-1.76316	-1.48966	-0.884892	-0.338625	-1.06438	-0.193792	0.644779	1.29419	2.41705	1.7091	-0.541834	0.640878	0.99551	-0.159265	-0.330117	-0.124925	-0.998526	2.01811	-0.301247	2.67001	-4.91637	0.104016	1.39414	-0.31882	0.532514	0.54115	-0.189126	-1.23547	0.799946	0.936951
315	0.0312887	0.213085	-0.504835	-0.0659309	-1.27308	-1.92547	-1.22562	-0.788646	0.231782	-0.525126	-1.27433	0.240979	1.45276	-0.343656	-1.25505	1.18847	-1.04315	-0.940131	-0.0550223	-1.64242	-1.56956	-0.856592	-0.193954	-1.11294	-0.087504	0.680161	1.31897	2.46388	1.73605	-0.683273	0.619262	0.946507	-0.0222148	-0.282992	-0.125131	-0.997934	1.91453	-0.248987	2.80431	-4.94952	0.118516	1.16288	-0.346965	0.488604	0.522467	-0.212292	-1.22104	0.844368	0.949791
316	0.137648	0.244532	-0.473729	0.0699069	-1.22869	-1.87517	-1.26266	-0.88323	0.15752	-0.542549	-1.22018	0.221639	1.48183	-0.337864	-1.21919	1.14106	-1.11272	-0.910866	-0.0955142	-1.63739	-1.50622	-0.845219	-0.0727956	-1.11233	-0.1933	0.739132	1.34592	2.61588	1.69436	-0.678313	0.595138	0.903755	0.10279	-0.236925	-0.0989108	-1.03045	1.81647	-0.207015	2.91058	-4.91369	0.128809	0.846965	-0.268313	0.466519	0.535675	-0.240164	-1.17175	0.854549	0.978328
317	0.209282	0.296729	-0.432345	0.189347	-1.18225	-1.83249	-1.23274	-0.944898	0.12505	-0.626555	-1.20508	0.128627	1.51747	-0.32694	-1.20583	1.16153	-1.10725	-0.84764	-0.0875481	-1.58465	-1.46657	-0.770876	-0.113478	-1.15731	-0.406629	0.732091	1.34104	2.70072	1.66846	-0.679387	0.581891	0.889054	0.227634	-0.173686	-0.0948663	-1.03746	1.73407	-0.161265	2.99378	-4.85413	0.164006	0.455265	-0.203192	0.427167	0.498494	-0.240806	-1.17328	0.82977	0.954374
318	0.280689	0.368891	-0.41672	0.230873	-1.21788	-1.78583	-1.17967	-1.0098	0.0638298	-0.68049	-1.21846	0.061207	1.54035	-0.35942	-1.23489	1.23689	-1.18918	-0.744632	-0.149776	-1.46403	-1.50767	-0.74439	-0.116771	-1.28223	-0.639075	0.750942	1.3365	2.78456	1.5611	-0.652831	0.562715	0.896542	0.42298	-0.173388	-0.0649918	-1.04492	1.69997	-0.116652	3.08763	-4.80127	0.187078	0.158837	-0.0917282	0.440924	0.483152	-0.238483	-1.12853	0.816424	0.937767
319	0.282604	0.401992	-0.39383	0.0904402	-1.2764	-1.77042	-1.13254	-1.06541	-0.018366	-0.72666	-1.24133	-0.00885109	1.5844	-0.394837	-1.26231	1.17703	-1.22758	-0.748145	-0.192655	-1.4355	-1.5601	-0.788281	-0.00622522	-1.35521	-0.872793	0.780403	1.3308	2.86662	1.47775	-0.611872	0.522105	0.930226	0.622418	-0.132056	-0.0557078	-1.07711	1.70318	-0.147311	3.16911	-4.7437	0.196941	-0.0226353	-0.019947	0.411655	0.462798	-0.300889	-1.08445	0.797784	0.908697
320	0.291172	0.392703	-0.390548	-0.0649909	-1.33058	-1.70628	-1.03208	-1.11322	-0.0346504	-0.765589	-1.25507	-0.0616338	1.64567	-0.389247	-1.32209	1.19842	-1.23999	-0.755448	-0.186055	-1.39295	-1.52249	-0.78755	-0.00830245	-1.47246	-1.03417	0.813088	1.30811	2.95576	1.3385	-0.539481	0.479968	1.01023	0.772479	-0.0851153	-0.090569	-1.15524	1.73008	-0.198323	3.25684	-4.66542	0.276035	-0.0695037	0.0090896	0.400847	0.460138	-0.273262	-1.0525	0.784	0.895449
321	0.313808	0.358133	-0.432943	-0.24342	-1.35062	-1.70369	-0.928032	-1.12701	-0.0748062	-0.807657	-1.26802	-0.0914275	1.65366	-0.446247	-1.40139	1.20517	-1.31057	-0.7135	-0.26184	-1.27409	-1.55401	-0.812167	0.00431639	-1.54779	-0.993205	0.862682	1.29071	2.99375	1.2286	-0.566174	0.457212	1.04632	0.936977	-0.0393012	-0.146158	-1.2291	1.78904	-0.242148	3.38838	-4.62692	0.367318	-0.0948539	0.0657369	0.405712	0.455313	-0.244076	-1.059	0.802045	0.870554
322	0.301079	0.268738	-0.491274	-0.411886	-1.39419	-1.71389	-0.809089	-1.11352	-0.16203	-0.840156	-1.29617	-0.086742	1.68613	-0.478242	-1.42105	1.15089	-1.33384	-0.783299	-0.313817	-1.25186	-1.56609	-0.948592	0.040449	-1.62266	-0.843519	0.942708	1.25325	3.04328	1.14114	-0.534913	0.418085	1.11014	1.12977	-0.0052796	-0.205402	-1.28473	1.84689	-0.279445	3.50074	-4.60305	0.37734	-0.0088914	0.106699	0.365135	0.469294	-0.272498	-1.04242	0.87864	0.899844
323	0.284623	0.0843614	-0.492161	-0.520339	-1.37715	-1.66373	-0.708684	-1.11569	-0.21368	-0.943541	-1.31547	-0.0874484	1.76351	-0.502689	-1.45535	1.16854	-1.32337	-0.781752	-0.338578	-1.20272	-1.53262	-1.02525	0.0396435	-1.60979	-0.61404	0.974242	1.14252	3.09022	1.05547	-0.529612	0.412453	1.12248	1.24098	0.0494308	-0.234863	-1.34059	1.82886	-0.333666	3.64063	-4.58414	0.349632	0.02835	0.0536815	0.276444	0.446311	-0.28133	-1.05704	0.947779	0.887978
324	0.242792	-0.0998907	-0.505516	-0.441422	-1.39381	-1.64948	-0.639752	-1.07379	-0.274891	-1.05016	-1.33842	-0.0971501	1.78068	-0.531107	-1.50221	1.16131	-1.42224	-0.712804	-0.438542	-1.13066	-1.48948	-1.02552	-0.0493102	-1.68753	-0.415428	1.03058	0.948486	3.13366	1.00401	-0.524414	0.448365	1.10696	1.38567	0.0552926	-0.224728	-1.37255	1.77661	-0.291968	3.78112	-4.56445	0.289308	-0.0149558	0.0574731	0.262817	0.450549	-0.238086	-1.05887	1.05915	0.888292
325	0.195482	-0.16657	-0.529459	-0.305584	-1.39373	-1.65374	-0.578341	-1.04409	-0.387245	-1.145	-1.38301	-0.139274	1.7798	-0.599508	-1.51829	1.03402	-1.4713	-0.695337	-0.536914	-1.12688	-1.50068	-1.06002	-0.10459	-1.84485	-0.214992	1.07009	0.777318	3.18038	1.02007	-0.541578	0.47803	1.06519	1.53007	0.0570167	-0.134278	-1.39995	1.69157	-0.256762	3.85732	-4.5538	0.174953	-0.0749506	0.0559986	0.25784	0.430257	-0.233562	-1.08804	1.14752	0.888323
326	0.143168	-0.189741	-0.482047	-0.186374	-1.36444	-1.58917	-0.515881	-1.05308	-0.478387	-1.26526	-1.3857	-0.162442	1.82699	-0.61196	-1.57767	1.02914	-1.47293	-0.644761	-0.561328	-1.09478	-1.50954	-1.08707	-0.212451	-1.89959	-0.101251	1.05974	0.625349	3.23676	1.02926	-0.490068	0.487493	1.06995	1.60896	0.0329947	-0.00758691	-1.43204	1.63276	-0.250693	3.90977	-4.54371	0.0280932	-0.130702	0.0229436	0.253217	0.413121	-0.226289	-1.09732	1.2259	0.881636
327	0.113159	-0.173563	-0.47567	-0.131625	-1.31842	-1.52426	-0.55332	-1.07358	-0.590722	-1.37876	-1.35845	-0.209967	1.85244	-0.669775	-1.6831	1.03307	-1.59744	-0.543984	-0.683801	-0.996431	-1.53618	-1.01508	-0.303439	-2.01163	-0.0422392	1.03247	0.461511	3.24519	1.03923	-0.439393	0.520099	1.04012	1.6368	0.0348107	0.131674	-1.48562	1.54474	-0.206153	3.94294	-4.50668	-0.0511443	-0.204821	-0.0378194	0.345	0.411141	-0.229498	-1.0812	1.26287	0.916263
328	0.0980824	0.0130687	-0.457093	-0.111092	-1.24798	-1.47792	-0.589454	-1.07429	-0.721642	-1.47038	-1.34557	-0.310302	1.85404	-0.718165	-1.7446	0.939931	-1.64949	-0.579779	-0.769301	-1.01232	-1.56546	-0.998965	-0.366633	-2.19316	-0.0028351	1.01308	0.380508	3.24776	1.14368	-0.352754	0.550105	1.05365	1.70202	0.00419127	0.207601	-1.57143	1.53205	-0.196233	3.95016	-4.45436	-0.0939258	-0.26632	-0.0773072	0.442873	0.404305	-0.257431	-1.09186	1.2968	0.934408
329	0.0860748	0.161861	-0.43282	-0.222594	-1.0887	-1.36891	-0.518388	-1.11673	-0.801706	-1.55942	-1.30499	-0.448916	1.89031	-0.752823	-1.81518	0.951815	-1.65088	-0.567228	-0.789659	-0.963735	-1.53761	-1.0614	-0.446429	-2.2628	-0.0235429	0.951032	0.388443	3.22414	1.17275	-0.333288	0.560047	1.0289	1.69588	0.00426023	0.301775	-1.62563	1.5273	-0.249097	3.90967	-4.43652	-0.125235	-0.270848	-0.142607	0.417519	0.389303	-0.312442	-1.11073	1.29927	0.999769
330	0.0773008	0.224568	-0.437856	-0.351414	-0.836379	-1.31101	-0.516843	-1.12948	-0.845908	-1.65154	-1.27129	-0.572964	1.85705	-0.795651	-1.89243	1.00414	-1.76531	-0.549652	-0.882989	-0.878674	-1.47842	-1.09895	-0.487861	-2.3283	-0.107503	0.895943	0.399069	3.1464	1.17988	-0.336817	0.536858	1.05413	1.70625	-0.0337842	0.33335	-1.67984	1.52025	-0.305483	3.83061	-4.39894	-0.154266	-0.266399	-0.155748	0.326782	0.411079	-0.33576	-1.09805	1.31205	1.00335
331	0.0357787	0.270144	-0.527684	-0.50298	-0.724577	-1.24855	-0.50145	-1.12101	-0.915677	-1.72493	-1.2666	-0.70328	1.84984	-0.840401	-1.91511	0.959187	-1.83201	-0.617308	-0.973138	-0.870184	-1.51285	-1.08692	-0.539382	-2.46875	-0.102423	0.825227	0.385585	3.05168	1.22361	-0.341299	0.541806	1.04238	1.70896	-0.116976	0.301223	-1.70292	1.46663	-0.304327	3.72984	-4.34793	-0.106864	-0.230551	-0.159507	0.331389	0.404274	-0.34829	-1.12608	1.30613	1.03565
332	0.0648606	0.315887	-0.576953	-0.58973	-0.537064	-1.24376	-0.369782	-1.11384	-0.932269	-1.8225	-1.28046	-0.807039	1.81986	-0.898289	-1.93216	0.989108	-1.81516	-0.650992	-0.972276	-0.86746	-1.51307	-1.17148	-0.540979	-2.53815	-0.0635837	0.706496	0.435401	3.00975	1.24867	-0.412582	0.541236	1.03854	1.6756	-0.170399	0.268844	-1.71557	1.40674	-0.32987	3.63938	-4.34484	-0.0999168	-0.220116	-0.139204	0.324704	0.40217	-0.325858	-1.14501	1.33408	1.00991
333	0.0519674	0.211596	-0.593569	-0.659581	-0.335497	-1.29589	-0.249857	-1.18888	-0.918811	-1.90692	-1.274	-0.856701	1.76797	-0.961428	-1.96976	1.00347	-1.90824	-0.64359	-1.03718	-0.782297	-1.5018	-1.28616	-0.572448	-2.55837	-0.0486787	0.524699	0.493723	2.93082	1.19873	-0.506789	0.522379	0.992671	1.70678	-0.168353	0.272337	-1.71387	1.33228	-0.378242	3.54542	-4.34456	-0.0996938	-0.273381	-0.108353	0.235353	0.421627	-0.282858	-1.12899	1.32869	1.01597
334	0.0261603	0.166598	-0.618275	-0.690517	-0.193528	-1.34777	-0.228611	-1.24685	-0.947006	-1.96467	-1.27164	-0.898396	1.71647	-1.03852	-1.95157	0.935191	-1.9248	-0.763921	-1.11609	-0.815387	-1.55021	-1.28524	-0.60779	-2.66181	-0.0398081	0.380258	0.503828	2.86596	1.17516	-0.588418	0.535011	0.976779	1.72464	-0.200467	0.242531	-1.70943	1.23897	-0.425771	3.46748	-4.29845	-0.0651977	-0.347674	-0.0885038	0.269824	0.434124	-0.248629	-1.12688	1.32361	1.01908
335	-0.0223027	0.157847	-0.540873	-0.69459	-0.199621	-1.3813	-0.184156	-1.2842	-1.00438	-2.05741	-1.27328	-0.896661	1.74161	-1.06752	-1.96895	0.950695	-1.83006	-0.782072	-1.05817	-0.8138	-1.61591	-1.30931	-0.679504	-2.79174	-0.0169442	0.243005	0.545842	2.77285	1.14263	-0.650035	0.54249	0.913464	1.70935	-0.161756	0.295708	-1.70745	1.15994	-0.469815	3.47267	-4.25371	-0.027005	-0.39174	-0.0862677	0.473301	0.433072	-0.223019	-1.13414	1.30594	1.01886
336	0.050814	0.189604	-0.437691	-0.671341	-0.161576	-1.44599	-0.200102	-1.31953	-1.09911	-2.11951	-1.25399	-0.909162	1.67467	-1.12156	-1.97516	0.986662	-1.84893	-0.777377	-1.11616	-0.790359	-1.5509	-1.32203	-0.734473	-2.97792	-0.0951301	0.200171	0.569582	2.66281	1.03651	-0.70238	0.521923	0.804397	1.71402	-0.0902186	0.361294	-1.72858	1.10112	-0.551908	3.48357	-4.2168	-0.0582028	-0.442472	-0.0905454	0.526071	0.410584	-0.237169	-1.14379	1.30651	1.00755
337	0.0792574	0.197197	-0.36	-0.674161	-0.202225	-1.47058	-0.279957	-1.33844	-1.18193	-2.14166	-1.16735	-0.922431	1.64256	-1.13659	-1.94589	0.927199	-1.84051	-0.875514	-1.16244	-0.811492	-1.56276	-1.30553	-0.830972	-3.10589	-0.215122	0.236869	0.581418	2.52393	0.903516	-0.723397	0.500398	0.631741	1.73238	-0.0274396	0.385607	-1.74601	1.06752	-0.656977	3.48286	-4.15458	0.00820812	-0.437912	-0.0470229	0.621559	0.377146	-0.239247	-1.15353	1.27318	0.999675
338	0.0892672	0.253056	-0.353353	-0.651852	-0.245921	-1.49479	-0.34317	-1.21774	-1.27478	-2.18318	-1.07936	-0.902724	1.6561	-1.16587	-1.9613	0.965417	-1.78912	-0.896162	-1.13941	-0.85548	-1.54136	-1.25388	-0.901386	-3.21875	-0.281109	0.317224	0.544312	2.43924	0.753742	-0.710034	0.440613	0.471725	1.70209	0.0491779	0.427155	-1.75682	1.0321	-0.753629	3.45302	-4.08112	0.0658397	-0.334152	-0.0170466	0.80677	0.380456	-0.259417	-1.18894	1.31262	0.990226
339	0.225264	0.281151	-0.339772	-0.57563	-0.31325	-1.5186	-0.36107	-1.07469	-1.36587	-2.24904	-0.947991	-0.846302	1.62588	-1.17735	-1.99078	1.03884	-1.85929	-0.844216	-1.17463	-0.805153	-1.55399	-1.22099	-0.954886	-3.26686	-0.361553	0.420986	0.573516	2.38169	0.594011	-0.651399	0.398293	0.364581	1.64991	0.109083	0.439312	-1.78378	0.990286	-0.850318	3.42414	-4.05388	0.098615	-0.165822	0.0394549	0.944252	0.355122	-0.261679	-1.19497	1.33345	0.950544
340	0.444511	0.348099	-0.365325	-0.586367	-0.376504	-1.58673	-0.359135	-0.933087	-1.50465	-2.27992	-0.822156	-0.82891	1.57084	-1.18745	-1.98793	1.01148	-1.90785	-0.920036	-1.20169	-0.843073	-1.62978	-1.25493	-0.918343	-3.26815	-0.453298	0.494712	0.579333	2.36927	0.454794	-0.589611	0.298947	0.330233	1.63404	0.139933	0.412218	-1.79823	0.936902	-0.934025	3.36813	-4.02904	0.117448	-0.0134357	0.124215	0.966932	0.365825	-0.224027	-1.20294	1.33686	0.961375
341	0.522633	0.353457	-0.36291	-0.626953	-0.451816	-1.65422	-0.34358	-0.799237	-1.56317	-2.35611	-0.712978	-0.803426	1.58221	-1.16319	-2.01846	1.04274	-1.86	-0.963851	-1.12844	-0.843174	-1.69567	-1.37144	-0.927754	-3.30213	-0.506088	0.539881	0.625618	2.35102	0.355517	-0.475443	0.262761	0.359773	1.58616	0.208413	0.420032	-1.78561	0.831904	-1.03977	3.34444	-4.01315	0.130673	0.138317	0.162002	1.04986	0.412193	-0.213239	-1.1863	1.37505	0.95742
342	0.634429	0.322879	-0.337274	-0.64427	-0.50215	-1.73311	-0.325032	-0.721546	-1.62406	-2.45883	-0.645236	-0.81784	1.57484	-1.13413	-2.06682	1.11967	-1.91071	-0.944473	-1.13793	-0.801066	-1.68808	-1.3799	-0.907985	-3.25149	-0.552076	0.636093	0.655645	2.37821	0.188832	-0.402764	0.216474	0.43369	1.54391	0.229837	0.441541	-1.78008	0.739558	-1.15582	3.30766	-3.99896	0.0772003	0.276927	0.113472	1.04858	0.420235	-0.205996	-1.1754	1.41302	0.91934
343	0.775411	0.283116	-0.265053	-0.696345	-0.560887	-1.80876	-0.315939	-0.649515	-1.66608	-2.53439	-0.614901	-0.864355	1.59135	-1.03107	-2.04591	1.09886	-1.87921	-1.02842	-1.14731	-0.823966	-1.7306	-1.32948	-0.901104	-3.14636	-0.628887	0.753196	0.712808	2.34886	0.0816008	-0.377793	0.179901	0.548893	1.48316	0.164093	0.472565	-1.7595	0.637447	-1.27496	3.28008	-3.96995	-0.026288	0.377314	0.0565657	1.03615	0.437031	-0.164249	-1.14351	1.38956	0.917173
344	0.827602	0.324079	-0.208147	-0.799409	-0.570361	-1.9133	-0.322439	-0.623991	-1.70499	-2.59429	-0.619246	-0.884161	1.58529	-0.919725	-2.04887	1.13257	-1.79909	-1.0865	-1.08756	-0.823235	-1.6865	-1.34298	-0.904665	-2.99833	-0.679159	0.828764	0.761783	2.30622	-0.0103883	-0.385838	0.0791184	0.62897	1.46541	0.140484	0.487824	-1.74585	0.548511	-1.37243	3.24232	-3.97025	-0.0990883	0.410138	0.0265083	1.03413	0.486895	-0.168925	-1.14587	1.39726	0.89253
345	0.893098	0.283819	-0.169177	-0.821049	-0.590087	-1.97807	-0.393411	-0.637571	-1.67102	-2.56974	-0.597217	-0.883669	1.58071	-0.836704	-2.02835	1.20636	-1.84876	-1.11346	-1.16074	-0.72589	-1.55792	-1.27482	-0.903902	-2.85475	-0.741166	0.932098	0.779301	2.26679	-0.0890026	-0.397548	0.0570922	0.639824	1.3958	0.106463	0.48217	-1.72212	0.496058	-1.49586	3.21337	-3.91995	-0.135943	0.448456	0.0535195	1.0471	0.474738	-0.230078	-1.13092	1.40572	0.844812
346	1.00891	0.269275	-0.119805	-0.857562	-0.634245	-2.0198	-0.461704	-0.605318	-1.66117	-2.49861	-0.552906	-0.911084	1.56574	-0.749182	-1.98688	1.19889	-1.83125	-1.18551	-1.20828	-0.72616	-1.48703	-1.10494	-0.848099	-2.70972	-0.790165	1.04859	0.839339	2.27787	-0.157327	-0.392468	0.031281	0.643213	1.36553	0.0330866	0.441288	-1.71472	0.476792	-1.55998	3.17565	-3.8427	-0.156322	0.521656	0.138944	1.02702	0.497659	-0.22687	-1.15046	1.39899	0.910016
347	1.0423	0.296253	-0.072414	-0.946171	-0.724199	-2.02493	-0.482959	-0.575449	-1.6325	-2.42346	-0.562806	-0.861816	1.50388	-0.651101	-1.9188	1.2158	-1.76506	-1.21519	-1.17653	-0.720046	-1.40021	-1.04473	-0.817053	-2.70074	-0.808499	1.10768	0.878546	2.2603	-0.153008	-0.383469	0.0167337	0.649075	1.32362	-0.00141769	0.383217	-1.71084	0.442059	-1.63571	3.12027	-3.76338	-0.146953	0.568905	0.278456	1.08059	0.546656	-0.232004	-1.17114	1.40212	0.997352
348	1.07261	0.379918	-0.0344766	-0.994465	-0.850328	-2.01921	-0.552139	-0.615123	-1.60976	-2.3643	-0.537129	-0.828311	1.35938	-0.630734	-1.89836	1.28494	-1.80254	-1.20713	-1.24013	-0.64907	-1.33071	-1.04637	-0.695076	-2.7265	-0.80355	1.17124	0.941173	2.29761	-0.189113	-0.36068	0.066646	0.630848	1.28041	-0.00104989	0.363523	-1.70334	0.469487	-1.70965	3.05934	-3.71185	-0.0941011	0.560687	0.431416	1.15891	0.527014	-0.268189	-1.20502	1.41434	0.996441
349	1.10075	0.414405	0.0295093	-0.975749	-0.897511	-1.99215	-0.599424	-0.602763	-1.58823	-2.25957	-0.507664	-0.839193	1.26543	-0.605263	-1.87382	1.24237	-1.76341	-1.26019	-1.29205	-0.705455	-1.20479	-0.973968	-0.61258	-2.8491	-0.831378	1.20799	0.973385	2.30772	-0.219932	-0.333476	0.0975648	0.659586	1.22331	-0.0335083	0.339026	-1.70536	0.468109	-1.76827	3.04927	-3.60779	-0.0650224	0.55866	0.501885	1.20744	0.492184	-0.309049	-1.19007	1.37624	1.01148
350	1.03472	0.506304	0.0664973	-1.00157	-0.922027	-1.90566	-0.575929	-0.582036	-1.55269	-2.23554	-0.495735	-0.815775	1.17776	-0.547109	-1.87727	1.26665	-1.67299	-1.28839	-1.25758	-0.773054	-1.14399	-0.887085	-0.641011	-2.8702	-0.850971	1.21754	1.03601	2.34922	-0.21081	-0.316022	0.0705451	0.686675	1.16179	-0.039692	0.297914	-1.73339	0.449662	-1.82746	3.01317	-3.56217	-0.0553029	0.581002	0.5066	1.24625	0.465397	-0.326897	-1.22031	1.36769	1.03446
351	0.982877	0.521469	0.0550624	-1.04278	-0.713926	-1.8518	-0.55863	-0.586825	-1.50912	-2.23989	-0.464024	-0.801298	1.04869	-0.519405	-1.89689	1.41359	-1.738	-1.28589	-1.29278	-0.741281	-1.10997	-0.88575	-0.644742	-2.81236	-0.870955	1.17129	1.06332	2.35501	-0.206107	-0.365094	0.0144535	0.719626	1.06669	-0.0648633	0.290422	-1.75082	0.436712	-1.89387	2.9634	-3.56816	-0.0177954	0.523414	0.422796	1.34038	0.430721	-0.343645	-1.21736	1.36493	0.957043
352	0.981971	0.561625	0.041068	-0.965576	-0.503641	-1.78962	-0.598671	-0.536533	-1.51308	-2.24289	-0.400584	-0.806958	0.985224	-0.512424	-1.94875	1.5029	-1.7305	-1.36987	-1.34251	-0.800289	-1.12201	-0.889799	-0.651397	-2.67665	-0.884703	1.12755	1.12251	2.36008	-0.203755	-0.381526	-0.074951	0.788552	1.0141	-0.125022	0.270085	-1.72945	0.451301	-1.90238	2.95136	-3.603	0.0496672	0.531489	0.297187	1.36826	0.3932	-0.368094	-1.24665	1.34423	0.914976
353	1.00156	0.539695	0.0341947	-0.903746	-0.38039	-1.69308	-0.558315	-0.473029	-1.48976	-2.24943	-0.325433	-0.784837	0.978936	-0.489542	-2.00958	1.59532	-1.69181	-1.39121	-1.28734	-0.830497	-1.16472	-0.839455	-0.767299	-2.41987	-0.895643	1.0837	1.14487	2.31668	-0.135097	-0.40365	-0.215796	0.829472	0.934885	-0.202513	0.232742	-1.71927	0.349899	-1.91899	2.9338	-3.64416	0.124156	0.555272	0.185448	1.36073	0.384013	-0.368919	-1.23293	1.31804	0.915604
354	1.00636	0.526206	0.00370854	-0.90007	-0.296087	-1.61659	-0.53644	-0.368527	-1.49717	-2.27359	-0.199528	-0.733037	0.95047	-0.513184	-2.07419	1.71305	-1.76964	-1.38631	-1.32697	-0.792869	-1.27711	-0.851433	-0.815838	-1.94158	-0.915236	1.02127	1.20684	2.28529	-0.0365541	-0.404451	-0.247763	0.840028	0.875945	-0.275061	0.249471	-1.66652	0.327502	-1.9147	2.86405	-3.67424	0.200032	0.542019	0.10119	1.36517	0.386766	-0.33793	-1.26552	1.34326	0.93444
355	1.04467	0.455017	0.0214595	-0.893804	-0.0770838	-1.58576	-0.497714	-0.216212	-1.51978	-2.27959	-0.0647249	-0.743124	0.92705	-0.573514	-2.15814	1.70999	-1.76683	-1.44614	-1.35237	-0.838581	-1.37268	-0.911604	-0.825362	-1.43837	-0.925974	0.971215	1.23129	2.25113	0.000718468	-0.428246	-0.290858	0.855278	0.773261	-0.325496	0.235499	-1.60642	0.283248	-1.89633	2.78976	-3.72265	0.246638	0.459049	0.0128002	1.36804	0.406006	-0.359934	-1.25388	1.32324	0.945522
356	1.02343	0.412999	0.0577456	-0.889689	-0.0625676	-1.53655	-0.388454	-0.0359028	-1.5331	-2.28478	0.0357377	-0.696859	0.925439	-0.604403	-2.22999	1.71684	-1.72245	-1.46285	-1.29468	-0.900099	-1.32843	-0.980112	-0.891523	-0.973209	-0.947709	0.914942	1.27633	2.21542	0.0495314	-0.449927	-0.301803	0.838242	0.66906	-0.310761	0.233822	-1.54959	0.272404	-1.88082	2.71691	-3.72012	0.20819	0.446857	0.0541352	1.34618	0.41343	-0.360423	-1.24389	1.30212	0.96103
357	0.988809	0.403337	0.0702745	-0.945565	-0.0939318	-1.51817	-0.259369	0.169108	-1.52864	-2.24775	0.154381	-0.684296	0.882424	-0.621521	-2.299	1.77226	-1.76503	-1.43745	-1.27954	-0.894188	-1.37581	-0.90882	-0.891042	-0.682714	-0.993668	0.84166	1.27378	2.17941	0.158497	-0.473364	-0.253441	0.815893	0.606994	-0.326944	0.238372	-1.51971	0.23264	-1.89055	2.63671	-3.68066	0.146527	0.373736	0.121072	1.35642	0.408883	-0.360026	-1.19859	1.30037	0.95833
358	0.906918	0.408944	0.0518837	-0.988178	-0.108931	-1.55782	-0.103024	0.360481	-1.55659	-2.17188	0.260303	-0.72778	0.829686	-0.605985	-2.3369	1.74806	-1.7285	-1.49928	-1.28846	-0.99043	-1.35083	-0.888309	-0.87393	-0.480053	-1.09036	0.723439	1.27512	2.15813	0.20726	-0.505119	-0.204942	0.777148	0.575432	-0.336576	0.192572	-1.47165	0.238845	-1.86224	2.57481	-3.62409	0.146384	0.337729	0.231644	1.33296	0.414482	-0.405012	-1.20634	1.34463	0.970856
359	0.844264	0.436915	0.0628439	-0.987133	-0.341358	-1.55699	0.0713259	0.510496	-1.53704	-2.11831	0.288139	-0.783513	0.797914	-0.564091	-2.40656	1.82306	-1.66938	-1.51774	-1.18899	-1.03283	-1.27044	-0.87851	-0.896525	-0.423243	-1.11289	0.661031	1.19656	2.12618	0.239713	-0.53672	-0.190212	0.695674	0.526079	-0.350507	0.188504	-1.46131	0.202175	-1.88228	2.54375	-3.57338	0.188831	0.238039	0.348341	1.32563	0.395211	-0.426038	-1.19114	1.3639	0.968439
360	0.801692	0.454314	0.0520076	-1.01982	-0.626388	-1.59116	0.18049	0.614809	-1.5053	-2.0778	0.330343	-0.836046	0.752288	-0.522031	-2.47225	1.93519	-1.70849	-1.48394	-1.18975	-1.03708	-1.10067	-0.827083	-0.888527	-0.537342	-1.11894	0.589065	1.18274	2.07896	0.291645	-0.541714	-0.0789185	0.67289	0.544514	-0.401654	0.224928	-1.45926	0.197722	-1.92395	2.52652	-3.51204	0.297561	0.0687899	0.41834	1.29678	0.403191	-0.405195	-1.19598	1.41086	0.957953
[truncated: 11 more columns]
