# Supplementary material for: TMEM251 loss-induced autophagy dysfunction in the anterior cingulate cortex contributes to chronic postoperative pain
Source: EMBO Rep. 2025 Dec 3;27(1):186–207. doi: 10.1038/s44319-025-00646-8 (PMC12796400; doi:10.1038/s44319-025-00646-8)
Supplement: Supplementary file 9 — Source data Fig. 7 [file 44319_2025_646_MOESM9_ESM.zip › Figure 7/7I and 7J/Raw data.xlsx]

## Sheet: Sheet2
7I/J	Sham+scramble-2g																				SMIR+scramble-2g																				SMIR+TMEM251-2g
1	0.143379	0.0756347	0.168454	-0.243991	-0.0208316	-0.410736	-0.766869	1.23915	-0.268252	-0.121817	-0.56086	1.10212	0.331513	0.212888	-0.79468	0.520806	0.266402	0.436331	0.315168	-0.265287	0.177351	-1.2627	0.810624	0.651743	0.036028	0.940511	0.27695	-1.00367	-0.778849	-1.12186	-0.18712	-0.223404	0.849802	-1.56148	0.643917	0.0774711	0.204581	-0.800043	0.516854	0.786693	0.0111109	0.202574	-0.189235	-0.316346	-0.508084	-0.748483	-1.07292	0.920829	0.51206
2	0.25284	0.132818	0.142322	-0.248825	-0.0623907	-0.470873	-0.673446	1.2551	-0.246601	-0.0435779	-0.539391	1.06497	0.352616	0.125641	-0.761561	0.546857	0.223551	0.404864	0.278319	-0.273665	0.243354	-1.1927	0.813926	0.537513	0.0297233	1.00035	0.256128	-1.09284	-0.813593	-1.06653	-0.18708	-0.201422	0.836709	-1.49945	0.629359	-0.0243604	0.211214	-0.746496	0.411773	0.735142	0.0897814	0.192822	-0.167865	-0.334158	-0.523749	-0.761539	-1.08043	0.815502	0.579723
3	0.252842	0.132819	0.142322	-0.248825	-0.0623914	-0.470874	-0.673444	1.2551	-0.2466	-0.0435765	-0.53939	1.06497	0.352616	0.125639	-0.76156	0.546857	0.223551	0.404863	0.278318	-0.273665	0.243355	-1.1927	0.813926	0.537511	0.0297232	1.00035	0.256128	-1.09284	-0.813594	-1.06653	-0.18708	-0.201422	0.836709	-1.49945	0.629359	-0.0243621	0.211214	-0.746495	0.411771	0.735142	0.0897827	0.192822	-0.167864	-0.334158	-0.523749	-0.761539	-1.08043	0.815501	0.608887
4	0.361632	0.122526	0.137959	-0.231076	-0.0427731	-0.391273	-0.553042	1.13498	-0.201209	-0.029406	-0.524234	0.997448	0.31891	0.142782	-0.734137	0.541347	0.210491	0.298847	0.192068	-0.226356	0.344943	-1.16944	0.82218	0.392385	-0.0188157	1.02557	0.249495	-1.18661	-0.809346	-0.989643	-0.206891	-0.18473	0.837313	-1.41714	0.576876	-0.126949	0.219113	-0.640692	0.319324	0.715594	0.128723	0.22768	-0.174857	-0.318771	-0.569055	-0.739844	-0.997416	0.767247	0.606695
5	0.351656	0.111752	0.17402	-0.204661	-0.090974	-0.300878	-0.409906	1.0065	-0.15989	-0.0474629	-0.428326	0.906656	0.320134	0.160083	-0.667851	0.534157	0.231813	0.222905	0.16787	-0.203416	0.458296	-1.135	0.824172	0.274638	-0.0885322	1.09724	0.21417	-1.18603	-0.809	-0.888837	-0.252684	-0.17421	0.806666	-1.367	0.518483	-0.239399	0.250556	-0.493676	0.186271	0.630951	0.136854	0.240788	-0.175566	-0.329672	-0.599658	-0.708268	-0.914652	0.750286	0.629668
6	0.295022	0.113125	0.083194	-0.205945	-0.119956	-0.218507	-0.310578	0.723176	-0.0317898	-0.0429716	-0.332577	0.793642	0.273576	0.121619	-0.602176	0.514311	0.252241	0.179035	0.13188	-0.0550266	0.548141	-1.10651	0.809076	0.186323	-0.137253	1.16551	0.170176	-1.11111	-0.79531	-0.777711	-0.282391	-0.131755	0.7986	-1.3022	0.457551	-0.325306	0.229428	-0.305247	0.028424	0.53519	0.162409	0.263727	-0.152934	-0.395418	-0.54396	-0.684285	-0.843786	0.686659	0.716855
7	0.150154	0.0806212	0.0365426	-0.191489	-0.142578	-0.105139	-0.213302	0.346555	0.11046	-0.0751439	-0.216089	0.700175	0.286293	0.12774	-0.536772	0.473991	0.335442	0.124088	0.0360378	0.082467	0.57092	-1.08939	0.811067	0.0687237	-0.138344	1.24502	0.139574	-1.03725	-0.755298	-0.643859	-0.285716	-0.103936	0.75266	-1.24861	0.420698	-0.402515	0.212039	-0.168962	-0.0975481	0.396947	0.170725	0.265867	-0.112375	-0.389576	-0.518995	-0.658014	-0.687845	0.641397	0.899122
8	-0.0322762	0.00424553	0.0237359	-0.178246	-0.103552	-0.00659357	-0.14712	0.0121081	0.188208	-0.129571	-0.131576	0.616072	0.283482	0.151229	-0.44616	0.439966	0.401062	0.0876264	-0.00818808	0.213865	0.552493	-1.01383	0.814726	-0.00342295	-0.132928	1.2961	0.116255	-0.956974	-0.723598	-0.515926	-0.259475	-0.0391274	0.672409	-1.19405	0.345981	-0.442868	0.1638	-0.0794481	-0.224159	0.288605	0.154674	0.31341	-0.11503	-0.37758	-0.477742	-0.628272	-0.550254	0.705353	1.98152
9	-0.228697	-0.0062078	-0.0351561	-0.178807	-0.11437	0.0248284	-0.094356	-0.191247	0.147428	-0.129901	-0.053674	0.546323	0.247872	0.107954	-0.296362	0.435262	0.453599	0.141413	-0.0543818	0.363565	0.472913	-0.912021	0.77885	-0.0506328	-0.0762661	1.3768	0.10364	-0.867595	-0.667617	-0.413982	-0.196555	-0.0199867	0.605388	-1.22342	0.298001	-0.492009	0.0889697	-0.0353378	-0.39198	0.189832	0.163491	0.351915	-0.090137	-0.310504	-0.406249	-0.612789	-0.518622	0.627508	1.8158
10	-0.340781	0.00198102	-0.10011	-0.185696	-0.0892609	0.0894818	-0.0782137	-0.326478	0.165947	-0.107573	-0.0183467	0.477413	0.240709	0.101563	-0.203399	0.408585	0.508936	0.152212	-0.117995	0.411992	0.377467	-0.791053	0.752743	-0.108905	-0.0329812	1.37636	0.107964	-0.839934	-0.617962	-0.31162	-0.145834	-0.00237408	0.519975	-1.23254	0.290959	-0.505227	-0.0165755	-0.0463244	-0.511953	0.107399	0.212542	0.382544	-0.0610385	-0.220296	-0.376115	-0.620146	-0.540796	0.551603	1.54863
11	-0.406417	0.00365081	-0.0753923	-0.135576	-0.0939778	0.108851	-0.00111883	-0.440709	0.14654	-0.158444	0.0360346	0.457119	0.226339	0.1094	-0.0632989	0.367033	0.551856	0.145128	-0.183124	0.445357	0.298636	-0.673375	0.734805	-0.178887	-0.0106316	1.38273	0.115079	-0.814845	-0.523591	-0.253686	-0.078187	0.000407885	0.386458	-1.26263	0.297544	-0.533187	-0.0945122	-0.0866996	-0.609529	0.022846	0.191264	0.393009	-0.0614328	-0.12109	-0.384869	-0.593658	-0.534032	0.557321	1.30334
12	-0.395142	0.0103528	-0.0851094	-0.133241	-0.0767296	0.0697979	0.0563578	-0.326239	0.115246	-0.134667	0.0247755	0.440747	0.176131	0.0786154	0.06769	0.255864	0.558627	0.189579	-0.223822	0.517387	0.280355	-0.546244	0.667308	-0.262337	-0.0443986	1.39119	0.0863446	-0.779124	-0.444843	-0.221171	-0.00416956	0.00452207	0.300071	-1.3077	0.324163	-0.539536	-0.209222	-0.113665	-0.710052	-0.0148421	0.172177	0.374722	-0.0935016	-0.0721392	-0.335277	-0.561135	-0.557019	0.609079	1.15891
13	-0.42115	0.0259528	-0.0710527	-0.0759272	-0.107424	0.0350244	0.128411	-0.109447	0.0524149	-0.0694611	0.037858	0.398367	0.163869	0.0966841	0.154097	0.0918547	0.565513	0.209319	-0.290875	0.517019	0.263573	-0.458295	0.591046	-0.360938	-0.111549	1.38169	0.0624377	-0.74899	-0.403171	-0.204629	0.0451687	0.0113007	0.183757	-1.34916	0.363038	-0.580087	-0.325523	-0.0858432	-0.792045	-0.0643445	0.22466	0.383443	-0.0392738	-0.0158601	-0.343746	-0.527488	-0.538032	0.495611	0.970981
14	-0.388367	-0.0541513	-0.0638592	-0.0137091	-0.126761	0.0488866	0.197411	0.115784	0.0305892	-0.0815051	0.0191231	0.378413	0.158224	0.138603	0.248732	-0.0690413	0.568084	0.192923	-0.308251	0.481151	0.231695	-0.484616	0.519056	-0.472006	-0.227783	1.32289	0.0184019	-0.699816	-0.345732	-0.123116	0.0708494	0.0759325	0.054527	-1.35487	0.379124	-0.60672	-0.418127	-0.00503823	-0.849192	-0.111548	0.260749	0.34581	0.0071209	-0.0738865	-0.306129	-0.497943	-0.511299	0.507279	0.755653
15	-0.354145	-0.112457	-0.0548261	-0.00235849	-0.122021	0.081882	0.220897	0.27515	0.00956411	-0.0736591	0.0138354	0.393696	0.164798	0.157011	0.301883	-0.173222	0.545476	0.154581	-0.340582	0.491399	0.21485	-0.564399	0.426286	-0.553514	-0.306209	1.28726	-0.0528992	-0.634057	-0.294509	-0.0530219	0.124855	0.149145	-0.0526487	-1.38811	0.372559	-0.652077	-0.509542	0.0946243	-0.880535	-0.110746	0.238177	0.309684	0.06863	-0.222043	-0.234611	-0.468299	-0.414273	0.524978	0.609209
16	-0.30823	-0.19789	-0.0315476	0.0129625	-0.148562	0.175125	0.216121	0.508628	0.0122967	-0.0266746	-0.018643	0.369615	0.183407	0.138174	0.332449	-0.239076	0.512218	0.123043	-0.308105	0.367364	0.206751	-0.664256	0.363571	-0.647212	-0.362609	1.21855	-0.0959485	-0.620662	-0.254916	0.0287385	0.142423	0.254057	-0.120449	-1.41448	0.366926	-0.684807	-0.575131	0.141504	-0.845146	-0.0652532	0.251403	0.288225	0.10083	-0.281869	-0.169483	-0.466998	-0.353335	0.466941	0.60369
17	-0.258139	-0.248579	-0.024873	0.0729853	-0.136312	0.330536	0.205052	0.585716	0.0560351	-0.0101026	-0.0277825	0.350182	0.197778	0.161189	0.355034	-0.209128	0.481004	0.0898094	-0.304432	0.261115	0.19482	-0.763529	0.344442	-0.712828	-0.380937	1.11179	-0.0721885	-0.607441	-0.220118	0.122374	0.112696	0.386044	-0.213812	-1.45651	0.347845	-0.725429	-0.600075	0.153146	-0.772097	-0.0502137	0.240606	0.283547	0.109347	-0.307479	-0.164417	-0.445066	-0.323048	0.351693	0.572538
18	-0.204289	-0.268868	-0.0753216	0.0340289	-0.168931	0.508573	0.184228	0.60549	0.0755285	0.0060477	-0.0546085	0.353742	0.201541	0.129953	0.381214	-0.0950472	0.430463	0.050329	-0.27382	0.188481	0.179204	-0.806301	0.301367	-0.747385	-0.37338	0.960557	-0.0721675	-0.584574	-0.171173	0.212405	0.0952682	0.511428	-0.270566	-1.5394	0.352923	-0.709181	-0.597582	0.124523	-0.710744	-0.061137	0.192135	0.234921	0.0886335	-0.277514	-0.107733	-0.414653	-0.307957	0.383178	0.489232
19	-0.185844	-0.258689	-0.00187753	0.00203228	-0.185428	0.62515	0.113913	0.531204	0.143512	0.083133	-0.0590757	0.32957	0.24284	0.122816	0.330391	0.0139267	0.390159	0.0146573	-0.298557	0.118232	0.195632	-0.781817	0.280978	-0.774523	-0.324558	0.819318	-0.0607283	-0.618265	-0.141879	0.264838	0.0716106	0.61871	-0.338619	-1.64638	0.371686	-0.686045	-0.6361	0.0605714	-0.592918	-0.0681044	0.113754	0.211876	0.0688402	-0.18947	-0.0638551	-0.418677	-0.218876	0.432826	0.477311
20	-0.232641	-0.246909	0.0513541	-0.01107	-0.194815	0.706545	0.110547	0.493758	0.187372	0.157029	-0.10728	0.293267	0.25168	0.0878078	0.323813	0.107176	0.314854	0.0171886	-0.274651	0.0956156	0.224158	-0.724398	0.278885	-0.801976	-0.285052	0.654477	0.0070466	-0.667265	-0.0746515	0.328274	0.0463305	0.761159	-0.385476	-1.73939	0.393782	-0.691712	-0.661139	0.00163023	-0.456475	-0.131078	0.0970691	0.183705	0.0202639	-0.0564395	-0.0462159	-0.405245	-0.0996352	0.4665	0.486484
21	-0.239416	-0.182977	0.0453635	-0.0762075	-0.146285	0.712619	0.0804382	0.468062	0.227734	0.250686	-0.0980269	0.292156	0.214778	0.0540872	0.315629	0.154618	0.202113	0.00703985	-0.32379	0.128642	0.216162	-0.627797	0.22468	-0.79872	-0.281677	0.499105	0.0959788	-0.701884	0.0113156	0.351645	0.0418635	0.820286	-0.436716	-1.86927	0.400824	-0.665474	-0.697567	-0.0742554	-0.39285	-0.214847	0.0688212	0.154344	-0.0163261	-0.0262396	-0.0371234	-0.370967	-0.0282504	0.53785	0.535296
22	-0.218419	-0.125884	0.0772741	-0.137398	-0.149852	0.650687	0.0208635	0.468476	0.186067	0.314591	-0.0870184	0.31304	0.153238	-0.00854337	0.302109	0.163421	0.139684	-0.0248696	-0.357127	0.15597	0.200712	-0.499998	0.161369	-0.760815	-0.289679	0.359133	0.12358	-0.721271	0.112157	0.389641	0.0422641	0.860428	-0.482774	-1.88779	0.39529	-0.668559	-0.728129	-0.146679	-0.357266	-0.266399	0.0709596	0.0931118	-0.00959695	-0.0178421	-0.00171499	-0.378008	0.0445129	0.634982	0.533849
23	-0.182643	-0.0907951	0.144138	-0.169955	-0.073984	0.531026	-0.0127833	0.493933	0.174336	0.353344	-0.135861	0.333901	0.111009	-0.0209882	0.287233	0.162861	0.113863	-0.0723158	-0.38768	0.139228	0.216891	-0.442429	0.115673	-0.70998	-0.319344	0.273228	0.195637	-0.719764	0.222679	0.400435	0.0208101	0.849281	-0.471123	-1.8205	0.382615	-0.689973	-0.798281	-0.224478	-0.287482	-0.293003	0.0791171	0.0254842	-0.0289434	-0.0731302	-0.0113789	-0.376213	0.111348	0.621733	0.558928
24	-0.176866	-0.0338394	0.14843	-0.185183	-0.0118438	0.45605	0.00154285	0.547777	0.180532	0.376002	-0.112203	0.387324	0.0681914	-0.0544604	0.302403	0.156769	0.105944	-0.118787	-0.393117	0.154026	0.208729	-0.375824	0.0828778	-0.673684	-0.380089	0.190948	0.245948	-0.703005	0.308117	0.393075	0.0342514	0.852161	-0.444139	-1.71082	0.364804	-0.70154	-0.833482	-0.296282	-0.250727	-0.30243	0.074154	-0.0417734	-0.0293114	-0.12967	-0.032837	-0.370257	0.0505765	0.559622	0.516979
25	-0.152342	0.00669303	0.145482	-0.193941	0.0681312	0.274599	-0.0900973	0.464082	0.162953	0.39734	-0.047976	0.389229	-0.0166282	-0.0823313	0.252056	0.183111	0.114528	-0.197817	-0.457269	0.162478	0.168439	-0.325068	0.0556134	-0.581392	-0.435922	0.151137	0.264902	-0.692355	0.323302	0.374902	0.0509378	0.782122	-0.409284	-1.57172	0.327515	-0.68418	-0.908504	-0.369271	-0.260542	-0.266132	0.0473844	-0.0730105	-0.0414292	-0.185349	-0.0599324	-0.373314	0.00233853	0.617812	0.525984
26	-0.200299	-0.00453801	0.164916	-0.194408	0.119289	0.206217	-0.0679897	0.344087	0.0880252	0.361465	-0.0675314	0.369025	-0.0763329	-0.0892426	0.139402	0.200963	0.145996	-0.246959	-0.485883	0.209271	0.190385	-0.300016	0.0906894	-0.475262	-0.499395	0.133308	0.270653	-0.653715	0.278477	0.364942	0.081947	0.705441	-0.379767	-1.33444	0.315316	-0.730021	-0.993113	-0.458621	-0.258376	-0.212281	0.0313597	-0.0747547	-0.0300737	-0.207517	-0.0847937	-0.392347	0.150383	0.651005	0.44436
27	-0.276862	-0.0136647	0.1531	-0.142139	0.187742	0.217577	-0.0169324	0.278335	0.0460099	0.311327	-0.049298	0.347053	-0.0865784	-0.0961764	0.0432285	0.225491	0.110076	-0.253159	-0.51183	0.221212	0.185221	-0.270889	0.136266	-0.378919	-0.537506	0.143112	0.253609	-0.648979	0.194078	0.36682	0.0979324	0.620983	-0.302673	-1.159	0.316209	-0.734612	-1.09051	-0.514337	-0.241978	-0.170566	-0.0317362	-0.0720327	-0.0169307	-0.139841	-0.140491	-0.370494	0.327662	0.672032	0.302404
28	-0.354772	-0.0233174	0.110718	-0.0680098	0.197457	0.256961	0.0793736	0.134156	0.0441998	0.266323	0.00843372	0.328958	-0.0941265	-0.0853578	-0.00872398	0.27067	0.0927699	-0.286416	-0.513229	0.230665	0.135937	-0.16861	0.180924	-0.244337	-0.604151	0.159796	0.214947	-0.622266	0.0682807	0.38321	0.132888	0.572867	-0.284243	-0.988366	0.29451	-0.741033	-1.21274	-0.561618	-0.25197	-0.156364	-0.0596409	-0.0530843	-0.0096758	0.0143137	-0.145141	-0.37219	0.50765	0.785957	0.217519
29	-0.465023	0.00742499	0.0525805	-0.0290534	0.226767	0.302701	0.19594	0.0425804	-0.0578101	0.220805	0.0298124	0.233881	-0.143744	-0.0698414	-0.0914003	0.285051	0.0130115	-0.314819	-0.522996	0.225217	0.118571	-0.00809358	0.216732	-0.0734422	-0.642627	0.167857	0.192257	-0.569652	-0.0577716	0.384197	0.175155	0.526259	-0.23912	-0.798286	0.282629	-0.759595	-1.35191	-0.533122	-0.279052	-0.13131	-0.0480513	-0.0386814	-0.0544407	0.148022	-0.155714	-0.327241	0.748553	0.936314	0.242086
30	-0.508641	0.0232079	0.0172264	0.0296614	0.192036	0.37571	0.368933	0.0171231	-0.0977194	0.166561	0.0359434	0.202521	-0.15739	-0.0708351	-0.0726811	0.278421	-0.0409487	-0.328776	-0.531479	0.174934	0.133292	0.205801	0.190557	0.0652644	-0.68581	0.188115	0.161697	-0.501902	-0.171592	0.37033	0.180263	0.475655	-0.207733	-0.675315	0.255713	-0.73854	-1.46138	-0.516724	-0.279904	-0.133359	-0.0514041	-0.0466096	-0.0551504	0.296335	-0.137192	-0.230717	0.994587	0.927958	0.234835
31	-0.461891	0.0168261	-0.0123493	0.0304789	0.154278	0.282986	0.412961	-0.00701269	-0.11039	0.162491	0.0938347	0.176875	-0.162966	-0.00621703	0.0164384	0.269103	-0.0384928	-0.347355	-0.549453	0.061706	0.117697	0.418609	0.133033	0.193279	-0.700946	0.202775	0.079586	-0.467883	-0.286944	0.39188	0.166802	0.423306	-0.138666	-0.612625	0.236949	-0.668469	-1.518	-0.48801	-0.285246	-0.126605	-0.0556545	-0.11207	-0.0497618	0.382293	-0.149246	-0.123918	1.04944	0.946106	0.14262
32	-0.409851	0.0274396	-0.00614643	-0.0184735	0.0819297	0.258503	0.457176	0.0270418	-0.118866	0.177065	0.102176	0.101525	-0.181643	0.030372	0.0713525	0.229836	0.00332579	-0.410617	-0.595209	-0.0913068	0.149554	0.630349	0.0611786	0.320645	-0.732935	0.178153	0.0536851	-0.364065	-0.411065	0.330095	0.161934	0.409259	-0.0935434	-0.511127	0.249604	-0.603222	-1.51685	-0.407952	-0.28585	-0.12951	-0.021097	-0.146901	-0.0853793	0.398592	-0.0957565	-0.0174735	1.13043	0.916875	0.125677
33	-0.363286	0.0490782	-0.00796249	-0.0575	0.0442419	0.237277	0.392199	0.0722089	-0.111226	0.212537	0.124376	0.0221392	-0.211586	0.004579	0.138294	0.139118	-0.00858632	-0.412893	-0.604873	-0.191637	0.194508	0.775801	-0.0684546	0.440187	-0.734733	0.126216	-0.00481243	-0.268249	-0.481337	0.259565	0.181124	0.388414	-0.0304186	-0.421982	0.27773	-0.548181	-1.46183	-0.307032	-0.26331	-0.0709376	-0.037069	-0.176896	-0.0593036	0.296361	-0.0343697	0.0921858	1.1894	0.853794	0.0580571
34	-0.22937	-0.017416	-0.0502742	-0.127028	0.00824378	0.199939	0.345276	0.0568613	-0.00288036	0.188688	0.151498	-0.0201048	-0.175637	0.0100674	0.208491	0.0792214	-0.0199017	-0.40207	-0.540677	-0.322372	0.238025	0.850857	-0.230798	0.525838	-0.762297	0.0957502	-0.0700056	-0.143981	-0.565499	0.225476	0.191681	0.324488	0.0252247	-0.3612	0.308632	-0.47359	-1.38571	-0.224806	-0.228667	-0.0513897	-0.0620169	-0.210803	-0.0263674	0.2224	0.00550698	0.182635	1.21857	0.850281	-0.0107245
35	-0.0822746	-0.0998989	-0.117209	-0.145549	-0.0334333	0.288933	0.343193	0.188478	0.0847705	0.0783301	0.188785	-0.0843211	-0.178651	0.0686325	0.252915	0.0201761	-0.0617203	-0.407412	-0.456628	-0.429343	0.264135	0.876376	-0.299827	0.544041	-0.765186	0.0514336	-0.163304	-0.0101441	-0.605384	0.184709	0.259769	0.300626	0.0472014	-0.23608	0.365379	-0.433955	-1.33937	-0.150068	-0.181689	-0.00438212	-0.0630993	-0.238684	-0.000870021	0.177518	0.0609967	0.203541	1.07622	0.776117	-0.0726133
36	-0.0635977	-0.17218	-0.159568	-0.107176	-0.096606	0.467773	0.338997	0.398807	0.147219	0.0216297	0.188444	-0.135953	-0.165754	0.0576331	0.244753	-0.0904553	-0.17733	-0.435907	-0.22853	-0.439061	0.276295	0.898923	-0.393074	0.517384	-0.709999	0.016621	-0.264221	0.166642	-0.630084	0.118163	0.300934	0.26158	0.0344791	-0.104091	0.39644	-0.378626	-1.38214	-0.0424618	-0.110291	0.016324	-0.090872	-0.269868	-0.0238965	0.193113	0.129346	0.240265	0.957074	0.598814	-0.118626
37	-0.0672866	-0.268502	-0.26655	-0.0505869	-0.125893	0.47424	0.348971	0.372506	0.177608	-0.00491473	0.241822	-0.157721	-0.107749	0.0766053	0.240503	-0.132007	-0.228903	-0.456391	0.0325248	-0.398334	0.24373	0.858255	-0.484261	0.499754	-0.643354	0.00437142	-0.343057	0.298333	-0.641605	0.0814939	0.375733	0.181177	0.00500137	0.00988066	0.394159	-0.276488	-1.45882	0.025644	-0.00265195	0.0380994	-0.11091	-0.241088	-0.0022106	0.210873	0.151401	0.27764	0.803372	0.406113	-0.144238
38	-0.00220753	-0.326075	-0.334404	0.0439081	-0.182448	0.435832	0.347937	0.309237	0.194247	-0.0311109	0.252808	-0.195793	-0.0665861	0.124171	0.170035	-0.17629	-0.284906	-0.474552	0.262007	-0.333827	0.251954	0.845028	-0.546806	0.471395	-0.529464	-0.03375	-0.345408	0.411236	-0.692427	0.0945831	0.419783	0.1024	-0.00343475	0.131847	0.389339	-0.123774	-1.4374	0.0987784	0.0830332	0.0706198	-0.105286	-0.250153	-0.0203479	0.235597	0.16917	0.304917	0.614197	0.188079	-0.100608
39	-0.0223461	-0.359585	-0.349475	0.160707	-0.253435	0.4026	0.245118	0.250537	0.172404	0.00157473	0.244352	-0.20611	-0.0451206	0.136322	0.122853	-0.18263	-0.324682	-0.521557	0.448881	-0.255348	0.231757	0.855049	-0.567603	0.45432	-0.375198	-0.0712202	-0.322592	0.476743	-0.691351	0.0305976	0.39256	0.0114966	-0.0476611	0.284787	0.309346	0.0466593	-1.30643	0.114283	0.241164	0.0975271	-0.120942	-0.237574	-0.0286542	0.235179	0.182471	0.323161	0.368107	-0.103349	-0.0630745
40	-0.00951588	-0.333898	-0.329428	0.213957	-0.250079	0.390217	0.119784	0.11209	0.138917	0.107496	0.269537	-0.240939	0.0399484	0.13709	0.0927167	-0.163276	-0.315753	-0.570884	0.611456	-0.198513	0.231279	0.85393	-0.648392	0.506636	-0.221398	-0.139878	-0.262814	0.562527	-0.684934	-0.00694392	0.325674	-0.0919653	-0.0241062	0.407637	0.228044	0.255204	-1.06164	0.15639	0.356505	0.122136	-0.0930632	-0.242383	-0.057411	0.232258	0.147946	0.381876	0.253759	-0.273956	-0.116134
41	0.109204	-0.255853	-0.298319	0.237312	-0.224688	0.476852	0.0607731	-0.110832	0.141719	0.112464	0.259987	-0.253184	0.0977718	0.150709	0.0945932	-0.108868	-0.218047	-0.585654	0.666833	-0.188869	0.199234	0.899541	-0.71417	0.598946	-0.136748	-0.229426	-0.177408	0.624265	-0.651867	-0.0287973	0.305261	-0.163356	0.0033648	0.553526	0.138609	0.413514	-0.726806	0.155442	0.450745	0.12169	-0.045253	-0.22835	-0.0421126	0.215855	0.160831	0.436054	0.168303	-0.409935	-0.137616
42	0.227321	-0.214703	-0.273389	0.277576	-0.195261	0.559206	-0.0484498	-0.244248	0.133713	0.0717306	0.25413	-0.305518	0.1077	0.13045	0.132235	-0.100647	-0.199019	-0.556625	0.640944	-0.148319	0.161776	0.941278	-0.801562	0.675625	-0.0589481	-0.339021	-0.0928631	0.680262	-0.580356	-0.030884	0.267101	-0.176404	0.059729	0.693972	0.0274356	0.55735	-0.375621	0.159724	0.525622	0.184664	-0.025717	-0.269445	-0.0357777	0.206753	0.154467	0.45134	-0.00258566	-0.552778	-0.174733
43	0.324511	-0.166988	-0.237729	0.242847	-0.149125	0.648012	-0.136473	-0.318454	0.0968146	0.0299341	0.297502	-0.310189	0.102554	0.108519	0.183916	-0.0711917	-0.163054	-0.498379	0.659734	-0.159744	0.0534623	0.938856	-0.844263	0.750399	0.00597915	-0.410951	-0.0436429	0.745073	-0.41296	-0.0684823	0.199413	-0.170664	0.0563779	0.860872	-0.105139	0.667433	-0.0706614	0.175684	0.591536	0.150914	-0.00562665	-0.262204	0.000496847	0.17757	0.13093	0.487196	-0.161761	-0.666526	-0.207019
44	0.486083	-0.11845	-0.20287	0.232828	-0.107471	0.780797	-0.107884	-0.363749	0.103811	-0.0192685	0.296021	-0.347286	0.085985	0.0659447	0.219727	-0.13559	-0.0924301	-0.432493	0.67934	-0.175529	-0.0217244	0.916025	-0.932863	0.784881	0.0460106	-0.541349	-0.00197885	0.824188	-0.25756	-0.0570814	0.166321	-0.166393	0.0943697	1.0057	-0.210581	0.766038	0.169303	0.236338	0.612531	0.0809373	-0.022153	-0.275735	0.0177404	0.167138	0.168157	0.508477	-0.113452	-0.761068	-0.326725
45	0.508426	-0.0660686	-0.228813	0.24523	-0.0488745	0.776942	-0.091068	-0.401815	0.122748	-0.0943007	0.242711	-0.374202	0.0339643	-0.00693978	0.21048	-0.274669	-0.107188	-0.342873	0.715344	-0.180034	-0.0969736	0.848235	-1.00395	0.756171	0.101097	-0.657808	0.0582818	0.855483	-0.111838	-0.0609703	0.136453	-0.155343	0.0744971	1.17374	-0.295195	0.815502	0.39205	0.274819	0.651203	-0.065966	-0.0722865	-0.281734	0.0446309	0.154542	0.221361	0.548475	0.0162824	-0.879436	-0.439919
46	0.503461	-0.0253074	-0.249851	0.305322	-0.0322365	0.611713	-0.11388	-0.40043	0.128457	-0.138242	0.222722	-0.452205	0.0130428	-0.0427383	0.169945	-0.396232	-0.157476	-0.239063	0.758054	-0.181919	-0.173035	0.751434	-1.00165	0.709867	0.194638	-0.777153	0.112728	0.872454	0.0452942	-0.0340519	0.0538224	-0.166021	0.0520527	1.33385	-0.374594	0.881286	0.604636	0.361089	0.704002	-0.159714	-0.138049	-0.256786	0.0466024	0.139051	0.253652	0.571432	0.0198919	-0.983128	-0.5955
47	0.420656	-0.00712275	-0.232139	0.312633	-0.0260882	0.57439	-0.13461	-0.370499	0.127256	-0.166308	0.182677	-0.488916	-0.0481126	-0.0595874	0.106259	-0.4863	-0.197964	-0.154342	0.80107	-0.212574	-0.187298	0.678632	-0.938377	0.582297	0.234407	-0.874181	0.112099	0.879045	0.19931	-0.00271363	-0.00517115	-0.251576	-0.00980567	1.51507	-0.454805	0.96983	0.810224	0.450658	0.707995	-0.281474	-0.194281	-0.271268	0.0496778	0.153499	0.309245	0.575259	0.148367	-0.976335	-0.699125
48	0.324719	-0.0229972	-0.224733	0.369222	0.00918246	0.49685	-0.11637	-0.311751	0.169898	-0.209718	0.107077	-0.522634	-0.0843344	-0.0716256	0.0540802	-0.584791	-0.241871	-0.0685071	0.879756	-0.175602	-0.176408	0.608002	-0.807553	0.417081	0.295333	-0.986451	0.0770253	0.885482	0.327823	0.0307683	-0.0417291	-0.357702	-0.020268	1.61631	-0.554772	1.04175	1.01439	0.48544	0.724394	-0.36143	-0.210332	-0.292172	0.0559864	0.218332	0.320702	0.562873	0.308921	-0.985694	-0.854385
49	0.195698	0.0281487	-0.214851	0.391666	0.00249441	0.222596	-0.135878	-0.335187	0.145113	-0.26079	0.0504846	-0.547577	-0.164711	-0.0700898	-0.0151446	-0.661084	-0.332141	0.00409043	0.868561	-0.16503	-0.227566	0.520571	-0.605368	0.302035	0.384024	-1.04995	0.0440929	0.852951	0.454294	0.0571365	-0.0892846	-0.424254	-0.0735344	1.75917	-0.589879	1.09399	1.26277	0.498813	0.682333	-0.397496	-0.207982	-0.263076	0.0495201	0.236796	0.292334	0.606638	0.355374	-1.01824	-1.02699
50	0.11171	0.02808	-0.164591	0.387112	-0.00752593	0.0379668	-0.121208	-0.387677	0.0804193	-0.269883	0.0198752	-0.572451	-0.258915	-0.0703608	-0.0773609	-0.660166	-0.356011	0.0630324	0.873808	-0.174586	-0.322492	0.502183	-0.375612	0.17896	0.438605	-1.10254	0.0214034	0.873672	0.558509	0.0406137	-0.128687	-0.491295	-0.103655	1.87232	-0.675783	1.1794	1.46503	0.510984	0.601741	-0.356993	-0.210649	-0.212098	0.0425806	0.236535	0.279033	0.597605	0.346275	-1.05716	-1.19312
51	-0.0057109	0.093156	-0.150605	0.343485	0.00312801	-0.148567	-0.11352	-0.503342	0.0198678	-0.280607	-0.0115319	-0.580501	-0.328571	-0.146227	-0.0957636	-0.664287	-0.382796	0.0783369	0.841346	-0.165929	-0.373422	0.460346	-0.1858	0.0261387	0.52473	-1.16791	0.0224318	0.898877	0.632718	0.0185706	-0.186599	-0.532281	-0.101317	2.00149	-0.765773	1.22685	1.64435	0.47653	0.525639	-0.318895	-0.173398	-0.18168	0.041792	0.199972	0.24139	0.582004	0.369318	-1.01956	-1.33121
52	-0.0298865	0.21791	-0.118388	0.337506	-0.0130641	-0.389259	-0.0601612	-0.623336	-0.0080496	-0.317729	-0.0363978	-0.585354	-0.359942	-0.177937	-0.0732915	-0.685029	-0.399666	0.0755732	0.827804	-0.115852	-0.505139	0.419812	-0.0500742	-0.0404953	0.651008	-1.26455	0.02218	0.921531	0.72563	0.0128417	-0.25669	-0.537884	-0.125223	2.08451	-0.826725	1.18928	1.78176	0.389002	0.45866	-0.266274	-0.14845	-0.107181	0.0570904	0.104887	0.203696	0.572596	0.310746	-1.03163	-1.46517
53	-0.0247358	0.304304	-0.085133	0.294556	-0.0143782	-0.603218	-0.0431577	-0.757484	-0.0963792	-0.370616	-0.0355317	-0.656123	-0.384512	-0.227716	-0.0613999	-0.67141	-0.402994	0.0798929	0.701715	-0.125761	-0.6395	0.385591	-0.0273539	-0.0990451	0.76401	-1.36547	-0.000131786	0.94865	0.790252	0.00102344	-0.315123	-0.536493	-0.166527	2.22072	-0.86814	1.13897	1.88857	0.315303	0.384724	-0.230974	-0.19597	-0.0433062	0.0509658	-0.00915768	0.204839	0.605573	0.235799	-1.02719	-1.58964
54	0.0227569	0.314918	-0.0155097	0.197048	-0.019494	-0.709033	-0.036801	-0.830911	-0.146766	-0.382074	-0.0168424	-0.69254	-0.391403	-0.301369	-0.025951	-0.575608	-0.400401	0.116517	0.535569	-0.0700746	-0.740485	0.389282	-0.0541928	-0.153766	0.851549	-1.45609	-0.0282576	1.04883	0.869237	0.0239581	-0.312398	-0.555163	-0.174729	2.29797	-0.943155	1.06666	1.90648	0.209264	0.345449	-0.220692	-0.209012	-0.0343473	0.0787237	-0.0700789	0.23713	0.606322	0.188143	-1.04054	-1.7376
55	0.132173	0.325394	0.0301746	0.119929	-0.0482409	-0.844665	-0.0407779	-0.868484	-0.223069	-0.385483	-0.0261415	-0.742425	-0.343984	-0.318466	-0.074015	-0.464864	-0.388947	0.177595	0.202082	-0.0302165	-0.802991	0.343553	-0.128753	-0.218513	0.930117	-1.52181	-0.0946052	1.08492	0.985391	0.0878108	-0.339241	-0.562275	-0.197388	2.41632	-0.993595	0.974637	1.9129	0.100764	0.359327	-0.189294	-0.200617	-0.0284012	0.0838232	-0.0958192	0.249054	0.58723	0.0133343	-1.02525	-1.87822
56	0.309499	0.336007	0.120694	0.0304322	-0.0192593	-1.03411	-0.0525519	-0.886968	-0.279948	-0.275217	-0.025093	-0.791041	-0.348608	-0.289331	-0.109373	-0.293507	-0.416352	0.289302	-0.135691	0.0256762	-0.860126	0.297474	-0.207278	-0.228965	0.939614	-1.57402	-0.137403	1.11544	1.10798	0.103082	-0.30685	-0.593895	-0.274131	2.50697	-0.97733	0.867082	1.9327	0.0563808	0.342307	-0.1631	-0.196815	-0.0299339	0.108164	-0.0757121	0.30127	0.607427	-0.164566	-1.11155	-1.96426
57	0.460191	0.348382	0.2352	-0.0472004	0.0381875	-1.23597	-0.0906296	-0.877527	-0.328473	-0.136519	-0.0192128	-0.826981	-0.307649	-0.284678	-0.17003	-0.138458	-0.433589	0.45289	-0.408451	-0.0450878	-0.880489	0.249124	-0.233334	-0.240138	0.972472	-1.60428	-0.164395	1.1789	1.25574	0.144057	-0.270752	-0.651788	-0.280054	2.58342	-0.989568	0.803306	1.94741	0.120752	0.337178	-0.090147	-0.158931	-0.0321803	0.107034	-0.0347936	0.374997	0.653263	-0.269161	-1.23577	-2.09549
58	0.567125	0.341977	0.359211	-0.11855	0.146722	-1.42285	-0.133749	-0.91174	-0.37068	-0.0974354	-0.00578838	-0.823036	-0.263947	-0.270697	-0.198018	-0.015036	-0.46081	0.608257	-0.561405	-0.112171	-0.877845	0.257174	-0.242422	-0.244966	1.04653	-1.60042	-0.182362	1.19904	1.39536	0.161433	-0.2253	-0.716282	-0.272962	2.6238	-0.966084	0.750256	1.90795	0.24707	0.334871	-0.00131718	-0.104494	-0.0329467	0.0755431	0.0509812	0.452022	0.636222	-0.354402	-1.37805	-2.19617
59	0.659303	0.35776	0.438716	-0.149403	0.368882	-1.61473	-0.148529	-0.860444	-0.418682	-0.00971767	-0.0263922	-0.859996	-0.191526	-0.200049	-0.227205	0.0988434	-0.460099	0.775561	-0.584378	-0.141398	-0.87291	0.207654	-0.26567	-0.263503	1.14519	-1.57874	-0.25465	1.20503	1.52912	0.180555	-0.21909	-0.788241	-0.264467	2.67253	-0.937324	0.718421	1.88728	0.395871	0.330594	0.134164	-0.044329	-0.0174602	0.100042	0.127211	0.513357	0.607861	-0.450169	-1.45568	-2.32409
60	0.614478	0.34813	0.578929	-0.207861	0.608244	-1.78548	-0.147684	-0.816964	-0.454728	0.155067	-0.0212184	-0.87884	-0.15807	-0.203595	-0.177988	0.141963	-0.511947	0.93476	-0.454806	-0.111022	-0.878511	0.187195	-0.21783	-0.215516	1.28426	-1.59347	-0.302338	1.29834	1.64338	0.170861	-0.196715	-0.899736	-0.253109	2.6437	-0.918877	0.709006	1.91516	0.592791	0.297921	0.228179	-0.00079546	-0.0416941	0.179846	0.133314	0.582979	0.627031	-0.528884	-1.53464	-2.45193
61	0.439611	0.285799	0.631642	-0.215568	0.829959	-1.8487	-0.141483	-0.731693	-0.491922	0.0864511	-0.0227227	-0.875484	-0.0882784	-0.162195	-0.162456	0.123528	-0.508137	1.08513	-0.327929	-0.108033	-0.891858	0.154778	-0.248515	-0.191282	1.49842	-1.57056	-0.4038	1.4206	1.74916	0.193834	-0.22498	-1.01946	-0.194446	2.64396	-0.973403	0.71383	1.87894	0.786851	0.298542	0.315049	-0.0122794	-0.0113027	0.218039	0.082824	0.614673	0.60078	-0.494766	-1.58946	-2.5909
62	0.331749	0.180511	0.678034	-0.243617	1.0903	-1.87187	-0.141797	-0.565018	-0.510649	0.0617581	-0.0793832	-0.939745	-0.0568394	-0.139338	-0.11975	0.0836117	-0.510938	1.17963	-0.208954	0.0272075	-0.894523	0.132882	-0.268887	-0.165161	1.7259	-1.48398	-0.532403	1.51763	1.79213	0.196584	-0.267167	-1.15152	-0.168046	2.65304	-0.987783	0.663523	1.85881	0.952524	0.251564	0.341047	-0.0558393	-0.0235385	0.285252	0.0271447	0.652679	0.626065	-0.446711	-1.62632	-2.63627
63	0.283978	0.10608	0.714733	-0.248779	1.25964	-1.8729	-0.121615	-0.197472	-0.523198	0.191694	-0.138893	-0.973509	-0.0463672	-0.0994288	-0.120383	-0.00251463	-0.507265	1.24707	-0.190004	0.173006	-0.867205	0.0823275	-0.289088	-0.112882	1.87765	-1.38347	-0.635062	1.61841	1.84887	0.237616	-0.32574	-1.27589	-0.133581	2.69014	-1.05266	0.595318	1.87074	1.14636	0.226451	0.478524	-0.104283	-0.0635495	0.394128	-0.0612381	0.678423	0.661665	-0.409604	-1.60092	-2.72738
64	0.174469	-0.00746586	0.792351	-0.219421	1.40114	-1.84704	-0.10721	0.204733	-0.515036	0.152831	-0.184909	-0.990357	-0.0575874	-0.117972	-0.154385	-0.136419	-0.50279	1.299	-0.212598	0.276295	-0.829747	0.0499436	-0.333984	-0.0515577	2.05144	-1.28341	-0.662243	1.75354	1.8764	0.285022	-0.410775	-1.35927	-0.129431	2.71403	-1.10725	0.507958	1.86408	1.37284	0.190654	0.611154	-0.142801	-0.100389	0.457241	-0.126697	0.671045	0.682393	-0.397429	-1.58864	-2.638
65	0.179527	-0.0716955	0.881149	-0.19623	1.52453	-1.82137	-0.133451	0.575193	-0.461846	-0.0793053	-0.198835	-1.00852	-0.0631408	-0.0733647	-0.16648	-0.287056	-0.43134	1.33428	-0.216446	0.368321	-0.758433	0.074361	-0.37614	0.0103034	2.18259	-1.13176	-0.733271	1.82709	1.86502	0.416787	-0.45851	-1.4212	-0.113747	2.72284	-1.16711	0.40078	1.82066	1.6027	0.164849	0.759518	-0.181899	-0.140136	0.500508	-0.182272	0.715884	0.660304	-0.295376	-1.58153	-2.3926
66	0.271125	-0.146561	1.08396	-0.13289	1.66615	-1.80447	-0.141452	0.95366	-0.435339	-0.148105	-0.166562	-1.04126	-0.106299	-0.0863064	-0.17783	-0.46137	-0.395626	1.37464	-0.202861	0.415894	-0.651285	0.115797	-0.370268	0.114509	2.2848	-0.99027	-0.743451	1.8798	1.84864	0.561186	-0.491462	-1.45872	-0.0964853	2.67299	-1.19258	0.310156	1.8206	1.7894	0.0889077	0.940813	-0.171233	-0.207605	0.569298	-0.154133	0.748331	0.659436	-0.220644	-1.57437	-2.12349
67	0.268851	-0.189564	1.29068	0.0218608	1.73141	-1.87522	-0.111125	1.17249	-0.402861	-0.258059	-0.146391	-1.02242	-0.197964	-0.100761	-0.204054	-0.548885	-0.33804	1.39903	-0.192599	0.427291	-0.533519	0.115597	-0.402707	0.268996	2.38204	-0.92948	-0.706468	1.90395	1.85662	0.727534	-0.529282	-1.46091	-0.0890234	2.70055	-1.1971	0.331534	1.81801	1.90846	0.0730591	1.1356	-0.17683	-0.250708	0.605756	-0.105808	0.785844	0.579282	-0.169936	-1.53241	-1.92066
68	0.218435	-0.236456	1.52663	0.220964	1.81432	-1.88151	-0.0407466	1.1606	-0.405472	-0.38035	-0.104636	-1.04158	-0.300872	-0.147785	-0.21563	-0.5761	-0.246209	1.40235	-0.183663	0.411565	-0.417647	0.0789037	-0.416083	0.486527	2.49039	-0.863639	-0.63374	1.96244	1.81271	0.921767	-0.554102	-1.46175	-0.0972646	2.6885	-1.16612	0.425404	1.8045	1.90907	0.0246083	1.25896	-0.147025	-0.235327	0.624735	-0.0922985	0.767217	0.562557	-0.109802	-1.5289	-1.6339
69	0.299546	-0.250866	1.79519	0.404138	1.87405	-1.93067	-0.0375526	1.11731	-0.424408	-0.289461	-0.0611953	-1.03723	-0.395619	-0.156639	-0.19049	-0.537909	-0.196426	1.39485	-0.141828	0.342524	-0.275352	0.0813087	-0.369196	0.738689	2.52113	-0.783982	-0.568294	1.96375	1.80033	1.12897	-0.553361	-1.49615	-0.0158844	2.69442	-1.135	0.546141	1.78774	1.88292	0.00316925	1.37142	-0.154839	-0.228271	0.627968	-0.0615771	0.73477	0.535162	0.0726397	-1.53009	-1.43756
70	0.319917	-0.30112	2.05944	0.633883	1.88116	-1.93531	-0.0167132	1.14243	-0.434677	-0.0952723	-0.0684203	-1.02784	-0.462917	-0.201088	-0.159336	-0.461706	-0.167162	1.41347	-0.334606	0.272187	-0.152796	-0.0247949	-0.368107	1.00959	2.60083	-0.682061	-0.451404	2.01795	1.81447	1.32628	-0.590319	-1.52352	0.0376158	2.72447	-1.05498	0.653695	1.75831	1.8309	-0.0186957	1.44879	-0.165003	-0.214872	0.607702	-0.0552137	0.660862	0.503467	0.271249	-1.52961	-1.23206
71	0.304233	-0.278452	2.25265	0.790176	1.83547	-1.94469	0.0330603	1.16502	-0.378721	0.0248561	-0.106711	-1.05507	-0.453125	-0.245875	-0.130466	-0.361378	-0.082928	1.37371	-0.628021	0.153687	-0.0504998	-0.0998675	-0.371221	1.29635	2.60907	-0.575106	-0.35097	2.11305	1.79415	1.50098	-0.596509	-1.50709	0.100643	2.76772	-0.980186	0.782125	1.74257	1.80846	-0.0324501	1.54286	-0.205263	-0.225655	0.621186	-0.0968885	0.632857	0.458953	0.394863	-1.49133	-1.10836
72	0.282517	-0.247961	2.41119	0.858956	1.81953	-1.89523	0.089394	1.23504	-0.326906	0.0812998	-0.10646	-1.06013	-0.404573	-0.247682	-0.116178	-0.309165	-0.0156555	1.33419	-0.822388	0.0105987	0.0821961	-0.187984	-0.377536	1.52853	2.5805	-0.403999	-0.270769	2.23641	1.78416	1.65615	-0.596169	-1.47564	0.165833	2.7309	-0.954957	0.86814	1.74309	1.75939	-0.0941406	1.60491	-0.235491	-0.247933	0.611539	-0.141015	0.573263	0.467631	0.418672	-1.49338	-0.940299
73	0.179225	-0.211958	2.59999	0.882825	1.81322	-1.86282	0.105442	1.36628	-0.238246	0.140622	-0.172511	-1.07552	-0.313338	-0.21543	-0.132931	-0.302467	0.0179692	1.32216	-0.999816	-0.0767005	0.188532	-0.260852	-0.401805	1.72	2.57629	-0.225959	-0.170713	2.36047	1.79125	1.80967	-0.599414	-1.44155	0.254247	2.73289	-0.916775	0.911471	1.7603	1.73838	-0.134144	1.67977	-0.294495	-0.302823	0.624709	-0.167355	0.569964	0.398482	0.451245	-1.46479	-0.803146
74	-0.0382621	-0.210791	2.75633	0.870634	1.81848	-1.68392	0.162168	1.47788	-0.106718	0.102326	-0.196009	-1.10571	-0.25683	-0.182274	-0.107542	-0.328899	0.102708	1.29338	-1.10754	-0.221483	0.277565	-0.363214	-0.440335	1.9394	2.61849	-0.0357388	-0.0304825	2.51127	1.75137	1.93119	-0.538237	-1.33927	0.241602	2.70195	-0.863122	1.01302	1.79232	1.7267	-0.114533	1.7965	-0.333646	-0.329435	0.668501	-0.236022	0.613322	0.359076	0.372505	-1.47948	-0.644831
75	-0.243708	-0.175726	2.84411	0.846555	1.84786	-1.35552	0.23981	1.55064	-0.0128359	-0.0144839	-0.21267	-1.1472	-0.265171	-0.122128	-0.0678431	-0.367269	0.210399	1.26157	-0.962908	-0.349332	0.325267	-0.473994	-0.487835	2.12285	2.69152	0.14114	0.136236	2.61921	1.70703	2.08354	-0.481647	-1.22117	0.295979	2.71557	-0.817344	1.10402	1.80114	1.71107	-0.102837	1.9554	-0.385231	-0.330941	0.723228	-0.24129	0.664187	0.366847	0.264046	-1.50409	-0.512421
76	-0.402172	-0.190479	2.98329	0.910898	1.96672	-1.00306	0.272987	1.57997	0.0918891	-0.0956572	-0.23708	-1.1357	-0.353345	-0.040412	0.0373279	-0.352172	0.296584	1.26187	-0.647598	-0.367266	0.354834	-0.621902	-0.521975	2.32536	2.90313	0.309079	0.30283	2.70969	1.69927	2.26258	-0.449816	-1.10511	0.367384	2.73612	-0.760398	1.22689	1.81692	1.69735	-0.0746538	2.10323	-0.452182	-0.3311	0.755586	-0.235057	0.733419	0.395189	0.211569	-1.52132	-0.424503
77	-0.50472	-0.188238	3.1115	0.919586	2.09771	-0.576013	0.27103	1.67925	0.178739	-0.133292	-0.315301	-1.15874	-0.426582	0.0747532	0.177563	-0.308515	0.354377	1.27859	-0.400143	-0.416017	0.324934	-0.750936	-0.589319	2.51333	3.1431	0.480238	0.483989	2.83827	1.66042	2.45535	-0.377341	-0.976808	0.420222	2.76734	-0.640974	1.31531	1.8766	1.70291	-0.00735505	2.26749	-0.481089	-0.321216	0.845826	-0.25339	0.786909	0.425937	0.218668	-1.54507	-0.311083
78	-0.519546	-0.203357	3.1407	0.996565	2.16121	-0.177487	0.245306	1.76461	0.345582	-0.204658	-0.329546	-1.18192	-0.499524	0.171037	0.39107	-0.241697	0.410013	1.32102	-0.0997885	-0.428901	0.257722	-0.881624	-0.606117	2.69436	3.40014	0.660092	0.682675	2.94274	1.63144	2.61551	-0.331709	-0.835652	0.485217	2.7822	-0.511572	1.42643	2.01879	1.67667	0.10378	2.4213	-0.493392	-0.324414	0.907335	-0.258841	0.854998	0.490845	0.177068	-1.62278	-0.284689
79	-0.486716	-0.171219	3.13468	1.15839	2.19535	0.15198	0.199791	1.86329	0.557417	-0.321854	-0.393637	-1.2016	-0.513351	0.307884	0.615203	-0.167241	0.436982	1.37594	0.125802	-0.358152	0.214975	-1.06153	-0.610423	2.82373	3.71649	0.830987	0.854033	3.01401	1.59041	2.7966	-0.3005	-0.730153	0.580781	2.79516	-0.37743	1.51286	2.20986	1.62664	0.186484	2.53421	-0.538773	-0.349097	0.926655	-0.300411	0.881002	0.565969	0.111483	-1.69194	-0.250634
80	-0.390153	-0.138579	3.13704	1.32125	2.19167	0.252571	0.114304	1.94304	0.880016	-0.387885	-0.427141	-1.22509	-0.471078	0.459842	0.85498	-0.0816523	0.45594	1.41614	0.312603	-0.283442	0.210124	-1.24713	-0.541836	2.96464	3.95329	0.989157	1.02713	3.09359	1.52502	2.91714	-0.218129	-0.589213	0.663213	2.7831	-0.223235	1.69348	2.43328	1.51178	0.291514	2.6786	-0.538113	-0.40174	0.959433	-0.355021	0.899888	0.656694	-0.0542578	-1.69177	-0.180076
81	-0.321803	-0.14034	3.05909	1.44377	2.10017	0.29839	0.0841802	2.05573	1.18002	-0.483614	-0.458115	-1.26529	-0.399903	0.602246	1.03758	-0.0407731	0.385867	1.44204	0.401711	-0.189693	0.246749	-1.4296	-0.43865	3.03765	4.12305	1.16209	1.211	3.17017	1.44972	3.07076	-0.0438525	-0.4901	0.70931	2.74655	-0.0731858	1.85727	2.6881	1.3615	0.394325	2.7799	-0.514934	-0.422169	0.981251	-0.410492	0.876924	0.729077	-0.180932	-1.72849	-0.0715607
82	-0.242641	-0.155162	3.00959	1.63024	1.98777	0.254742	0.0999781	2.11778	1.45072	-0.50112	-0.414172	-1.2216	-0.355861	0.717456	1.20648	-0.0370548	0.367506	1.504	0.458516	-0.110522	0.263677	-1.64546	-0.260156	3.1586	4.28595	1.36773	1.38362	3.16611	1.37161	3.21009	0.147551	-0.400921	0.823227	2.76609	0.0828339	2.05382	2.92711	1.31916	0.489221	2.90177	-0.520214	-0.437787	0.965874	-0.452532	0.833644	0.828422	-0.292954	-1.82101	-0.0525563
83	-0.148305	-0.0772081	2.97572	1.68776	1.87353	0.213738	0.230181	2.21047	1.57055	-0.452651	-0.373694	-1.20106	-0.244046	0.865484	1.37281	-0.0507633	0.372463	1.52239	0.428269	-0.108107	0.301239	-1.81149	-0.061613	3.30574	4.43504	1.59502	1.50408	3.18088	1.2568	3.37691	0.425412	-0.325102	0.952652	2.73976	0.267177	2.26055	3.09368	1.40696	0.577764	2.98459	-0.517891	-0.461466	0.9429	-0.432242	0.787584	0.894237	-0.374466	-1.79019	0.191564
84	-0.0774255	-0.0122236	3.01244	1.65812	1.83598	0.13003	0.347295	2.24462	1.60146	-0.340827	-0.246789	-1.20198	-0.11192	0.923371	1.51635	-0.0700045	0.359932	1.50829	0.368082	-0.116294	0.32839	-1.8736	0.116456	3.44513	4.5228	1.79393	1.6513	3.15782	1.1852	3.49083	0.663309	-0.292933	1.13149	2.73178	0.464037	2.47322	3.21238	1.52774	0.657805	3.07273	-0.481433	-0.465324	0.935592	-0.36308	0.808107	0.941907	-0.452791	-1.69313	0.328659
85	-0.107889	0.079203	3.07202	1.64516	1.81158	0.110991	0.434786	2.28772	1.53094	-0.0653181	-0.12989	-1.17473	0.0371604	0.967888	1.58819	-0.07771	0.307647	1.49694	0.274208	-0.184716	0.38363	-1.81296	0.207814	3.59703	4.62572	1.97398	1.75777	3.11193	1.11328	3.62917	0.907316	-0.312622	1.25968	2.744	0.656473	2.69644	3.3227	1.76455	0.736356	3.15962	-0.45337	-0.460198	0.905705	-0.278739	0.786129	0.928594	-0.433548	-1.70714	0.310312
86	-0.149813	0.229438	3.11808	1.6088	1.79534	0.132972	0.491621	2.37123	1.46635	0.393216	0.0314535	-1.1531	0.183475	0.996617	1.63847	-0.0575056	0.373221	1.48224	0.215609	-0.238121	0.428459	-1.69359	0.312497	3.78802	4.75767	2.16193	1.82223	3.05922	1.04976	3.73806	1.11144	-0.249049	1.38638	2.72753	0.870588	2.92724	3.3916	2.05843	0.839966	3.27863	-0.411473	-0.455176	0.877395	-0.17377	0.760229	0.899562	-0.448058	-1.69422	0.449111
87	-0.101207	0.373429	3.14582	1.5981	1.76868	0.15552	0.53222	2.45489	1.44195	0.891805	0.175361	-1.1821	0.330108	1.0321	1.66033	-0.00128265	0.397825	1.48122	0.176893	-0.196216	0.505124	-1.50787	0.403446	3.94783	4.87518	2.28434	1.88715	3.01519	0.973798	3.88326	1.3242	-0.155441	1.46907	2.64953	1.04063	3.16861	3.46149	2.28842	0.962602	3.36222	-0.370949	-0.431815	0.849453	-0.0482506	0.782752	0.855324	-0.493371	-1.55137	0.524369
88	-0.0604423	0.455775	3.2123	1.68286	1.77947	0.24527	0.568669	2.49899	1.45222	1.39652	0.375314	-1.15863	0.400783	1.04012	1.65276	0.0869716	0.408085	1.46359	0.110336	-0.0738587	0.61375	-1.36745	0.49688	4.05102	4.95947	2.35206	1.95816	2.95995	0.927059	3.97291	1.48383	-0.0242968	1.5493	2.62952	1.14857	3.38902	3.53295	2.50704	1.0331	3.4706	-0.338266	-0.348119	0.838387	-0.0137476	0.783194	0.8015	-0.552103	-1.48818	0.399056
89	-0.049097	0.571264	3.15747	1.7745	1.72921	0.351227	0.730969	2.60308	1.53527	1.84654	0.528725	-1.1548	0.424221	1.04389	1.63605	0.166938	0.470744	1.4968	0.128411	0.0479685	0.770058	-1.25882	0.685025	4.19699	5.02217	2.40097	2.00767	2.9349	0.852011	4.08919	1.67772	0.105888	1.6156	2.64573	1.24207	3.59291	3.58728	2.78096	1.10533	3.61585	-0.295208	-0.304699	0.856918	0.00265624	0.772699	0.757735	-0.570477	-1.49322	0.299136
90	-0.0163138	0.668364	3.06624	1.80904	1.66911	0.45037	0.918132	2.6691	1.63436	2.1811	0.721043	-1.13654	0.453915	1.04161	1.63264	0.213596	0.519747	1.49894	0.253392	0.221978	0.885263	-1.14237	0.902033	4.31541	5.04141	2.42876	2.01769	2.87805	0.804962	4.15354	1.85907	0.27214	1.67151	2.59971	1.30221	3.74411	3.67118	3.03026	1.16026	3.69096	-0.2352	-0.215322	0.874819	-0.00550658	0.791715	0.773631	-0.625281	-1.43829	0.222577
91	0.0380232	0.718572	2.99907	1.78492	1.63128	0.577663	1.0961	2.69254	1.6883	2.29663	0.949166	-1.11255	0.477012	1.12714	1.61186	0.214761	0.565329	1.47376	0.44703	0.350578	0.983229	-0.980496	1.0335	4.41917	4.97592	2.42543	2.10169	2.80114	0.700475	4.17991	1.97892	0.409514	1.72741	2.61333	1.31673	3.88443	3.69992	3.25881	1.21156	3.7377	-0.196261	-0.169021	0.88005	0.0232067	0.798235	0.814734	-0.650898	-1.41593	0.146033
92	-0.0198172	0.789343	2.86855	1.73898	1.61009	0.773338	1.24347	2.6674	1.73193	2.19591	1.14226	-1.08444	0.490204	1.15973	1.58869	0.239244	0.623949	1.47172	0.62335	0.46173	1.08746	-0.729675	1.15638	4.49844	4.89058	2.47413	2.16982	2.77947	0.63496	4.16467	2.03611	0.505277	1.78598	2.67195	1.33055	4.00146	3.70868	3.51562	1.26774	3.79771	-0.152701	-0.137097	0.897372	0.0281618	0.83632	0.833431	-0.63575	-1.42614	0.0542562
93	-0.10645	0.87528	2.70808	1.63481	1.54025	0.904581	1.28054	2.634	1.75698	1.92792	1.29829	-1.09101	0.558568	1.15499	1.5732	0.248181	0.653786	1.45606	0.825734	0.518845	1.15857	-0.378045	1.21375	4.54848	4.82547	2.55296	2.22779	2.75409	0.56312	4.18674	2.11305	0.529198	1.80164	2.68838	1.40164	4.11846	3.74475	3.72414	1.34091	3.84174	-0.11751	-0.0966894	0.937958	0.0830848	0.865753	0.889642	-0.561752	-1.41294	-0.00728174
94	-0.187352	0.943833	2.60359	1.58551	1.37331	1.02228	1.23113	2.57379	1.71038	1.71283	1.492	-1.05382	0.642163	1.23966	1.49939	0.233106	0.673342	1.45251	1.06822	0.607749	1.16563	0.0433633	1.22168	4.59034	4.77622	2.65106	2.28354	2.75537	0.510403	4.19654	2.14205	0.606172	1.82726	2.68599	1.53442	4.20086	3.8895	3.88963	1.39914	3.82122	-0.0789657	-0.0508908	0.934567	0.162496	0.845412	0.949619	-0.48569	-1.29363	-0.106763
95	-0.15153	1.06234	2.49633	1.53883	1.25206	1.21441	1.30819	2.48191	1.67596	1.35193	1.66936	-1.03328	0.689628	1.32558	1.45908	0.224371	0.712865	1.4863	1.16252	0.755241	1.25691	0.393557	1.29047	4.65337	4.75309	2.74169	2.34833	2.8374	0.445854	4.21094	2.14177	0.635833	1.88953	2.70366	1.70065	4.27046	4.07687	4.13994	1.50096	3.8045	-0.0738177	-0.0310968	0.952336	0.255443	0.867701	1.03782	-0.374529	-1.19049	-0.207267
96	-0.157655	1.18936	2.40477	1.52136	1.14397	1.36479	1.43675	2.38379	1.62157	0.983225	1.74079	-1.03244	0.74013	1.35682	1.37252	0.230194	0.703156	1.56173	1.2456	0.840935	1.395	0.740444	1.41366	4.71699	4.73435	2.82911	2.37642	2.93888	0.447076	4.25509	2.16279	0.637694	1.95022	2.71923	1.89263	4.28232	4.31329	4.47961	1.63429	3.84265	-0.0615417	0.0198287	0.977492	0.28014	0.911085	1.07943	-0.247409	-1.09858	-0.376597
97	-0.176912	1.27772	2.37267	1.51827	0.996104	1.43323	1.56898	2.33512	1.56681	0.806433	1.86474	-1.0236	0.781792	1.39889	1.25163	0.205577	0.674374	1.61257	1.31286	0.960818	1.5263	1.04513	1.5785	4.84062	4.69244	2.86911	2.42799	3.01504	0.421081	4.26313	2.21814	0.67435	2.06182	2.745	2.13144	4.26538	4.51127	4.75548	1.75331	3.87259	-0.0491865	0.0849193	0.975941	0.350319	0.90098	1.12164	-0.0519232	-1.03559	-0.48993
98	-0.164685	1.39339	2.35133	1.49305	0.93976	1.56974	1.77876	2.30718	1.54746	0.717982	1.91793	-1.02838	0.7703	1.54141	1.1374	0.203785	0.65397	1.69799	1.35793	1.06165	1.70661	1.34071	1.76294	5.00741	4.65528	2.90306	2.5033	3.07241	0.422193	4.28474	2.23927	0.796247	2.21643	2.80602	2.32727	4.24541	4.64998	5.00589	1.89327	3.8651	-0.0127546	0.0685608	0.992895	0.36701	0.905967	1.17063	0.158367	-1.04365	-0.641512
99	-0.0600247	1.48649	2.29654	1.4614	0.946706	1.73143	1.99596	2.30659	1.52225	0.58141	1.90941	-0.993667	0.739155	1.67241	1.04746	0.183043	0.608227	1.74625	1.35028	1.11199	1.91148	1.58996	1.93901	5.14212	4.61907	2.92752	2.57225	3.18125	0.462279	4.27808	2.2951	0.85986	2.33717	2.86626	2.45633	4.20868	4.70715	5.24787	2.04891	3.85377	0.00224053	0.142319	1.0195	0.410563	0.965847	1.20878	0.371111	-1.09665	-0.811047
100	0.00628408	1.51842	2.23548	1.45124	0.93678	1.78355	2.05558	2.29591	1.528	0.710246	1.89952	-0.947954	0.710459	1.72792	0.876051	0.198521	0.587478	1.73977	1.40724	1.09459	2.04482	1.87114	2.06632	5.33619	4.59945	2.99333	2.67094	3.27993	0.541355	4.33946	2.32843	0.94806	2.41964	2.96356	2.58387	4.17386	4.65734	5.40964	2.20115	3.86853	-0.00404265	0.232331	1.03306	0.452237	0.980785	1.18892	0.594381	-1.126	-0.971964
101	0.186974	1.58123	2.16449	1.45998	0.985802	1.8353	2.06381	2.28498	1.5678	0.932281	1.91221	-0.872241	0.689311	1.75977	0.724986	0.207347	0.569369	1.75999	1.39776	1.17688	2.18349	2.12435	2.23785	5.54647	4.52876	3.09888	2.76371	3.36778	0.562774	4.38253	2.37444	1.01647	2.51916	3.05076	2.68116	4.17813	4.58475	5.55753	2.36498	3.84475	0.0676596	0.310054	1.04371	0.505856	0.997463	1.20199	0.833013	-1.17436	-1.08662
102	0.430656	1.65816	2.04507	1.40853	1.05132	1.91015	2.08645	2.23499	1.61516	1.06046	1.91951	-0.785599	0.712839	1.75887	0.618052	0.170029	0.545017	1.74873	1.3729	1.21742	2.32757	2.37659	2.33329	5.71204	4.47171	3.29014	2.83963	3.46547	0.656962	4.44621	2.37426	1.06661	2.56428	3.07189	2.74378	4.18213	4.54001	5.73587	2.52691	3.7839	0.13065	0.446525	1.1207	0.540125	1.04726	1.23467	1.03427	-1.16223	-1.27766
103	0.701737	1.70649	1.92885	1.43305	1.04764	1.87647	2.05257	2.20312	1.77962	1.18953	1.97885	-0.691723	0.716738	1.70879	0.493687	0.10012	0.533219	1.71812	1.33398	1.33459	2.4569	2.56318	2.39527	5.87194	4.36597	3.45445	2.92592	3.58862	0.796431	4.48005	2.38945	1.07789	2.61398	3.09634	2.75649	4.13143	4.50063	5.92669	2.70779	3.73057	0.147229	0.635031	1.17395	0.608061	1.10044	1.27862	1.19049	-1.09522	-1.46338
104	0.948435	1.75194	1.85677	1.3901	1.10009	1.83807	1.97432	2.10096	2.00322	1.30735	2.05869	-0.628097	0.751667	1.63422	0.382389	0.088674	0.548437	1.69172	1.22964	1.44483	2.59451	2.73332	2.39168	6.0207	4.21843	3.62193	2.97527	3.65379	0.888633	4.51361	2.37803	1.14194	2.67475	3.08816	2.7774	4.11644	4.45846	6.11258	2.9042	3.67166	0.165128	0.774039	1.25815	0.647676	1.11346	1.28816	1.37762	-1.03508	-1.57379
105	1.21891	1.77422	1.78071	1.35159	1.16035	1.83383	1.97659	2.07808	2.02666	1.25193	2.08634	-0.551363	0.823159	1.58376	0.347799	0.0421501	0.532485	1.73187	1.09845	1.52259	2.74798	2.92032	2.38254	6.09458	4.09898	3.80435	3.07251	3.69999	0.952634	4.4842	2.39069	1.20759	2.79671	3.07474	2.76192	4.12279	4.48199	6.29183	3.15712	3.61054	0.206418	0.860456	1.32439	0.700564	1.13439	1.32424	1.51156	-0.967979	-1.55385
106	1.41898	1.74254	1.70939	1.35299	1.08509	1.79549	1.94582	2.03178	2.03827	1.08154	2.16278	-0.494947	0.845622	1.54518	0.320534	0.0740695	0.550617	1.74971	1.02251	1.55495	2.89475	3.0715	2.33241	6.07272	4.03008	3.99223	3.19647	3.80267	1.08168	4.43215	2.43105	1.34126	2.89703	3.03664	2.75635	4.08693	4.51727	6.41385	3.40413	3.49877	0.154383	0.963787	1.43263	0.817322	1.15476	1.34721	1.57705	-0.798399	-1.56143
107	1.62943	1.6809	1.67939	1.35635	1.08457	1.82446	1.92384	2.02567	2.01584	0.919431	2.2356	-0.421412	0.891386	1.51858	0.313752	0.147383	0.544535	1.75403	0.929783	1.56702	3.09387	3.15808	2.32165	6.04204	3.98117	4.12661	3.39474	3.89674	1.17422	4.35325	2.50006	1.51876	3.02088	3.0315	2.75671	4.06896	4.57551	6.53288	3.68362	3.44706	0.143744	0.972164	1.50755	0.897046	1.17323	1.30228	1.60566	-0.67291	-1.59836
108	1.84845	1.56371	1.66597	1.33159	1.11229	1.89191	1.91557	2.01651	1.90668	0.761392	2.28331	-0.297786	0.957166	1.43849	0.271838	0.21727	0.540633	1.76722	0.900338	1.5129	3.22361	3.23671	2.32182	6.0276	3.91487	4.22246	3.57055	3.96426	1.29887	4.2692	2.54219	1.70697	3.11002	2.98612	2.81115	4.08448	4.63769	6.60669	3.9331	3.40811	0.162594	1.0084	1.54508	0.987489	1.18433	1.24369	1.64538	-0.510804	-1.47248
109	2.01879	1.47645	1.62394	1.33799	1.02396	1.92225	1.8911	2.06107	1.66743	0.615929	2.31697	-0.204772	0.995473	1.37091	0.256916	0.279608	0.532944	1.79288	0.942509	1.4712	3.31593	3.29189	2.4205	6.00499	3.85312	4.31517	3.81493	4.04751	1.46601	4.20043	2.58145	1.87506	3.18676	2.953	2.84775	4.10548	4.69513	6.67896	4.14101	3.40526	0.172388	1.02338	1.58651	1.12099	1.18051	1.23002	1.64545	-0.37035	-1.27577
110	2.13633	1.39408	1.62849	1.34178	1.03013	1.97148	1.85415	2.04609	1.56967	0.474957	2.37958	-0.117223	1.03883	1.34083	0.226984	0.35608	0.562828	1.80098	0.95605	1.48326	3.40355	3.30833	2.51851	5.96849	3.7695	4.35467	4.02111	4.14578	1.64812	4.13449	2.68041	2.11016	3.25645	2.93086	2.91035	4.06547	4.72886	6.75387	4.27481	3.44084	0.188492	1.08371	1.63995	1.21094	1.17926	1.22205	1.66436	-0.250459	-1.1965
111	2.27062	1.3307	1.59151	1.29098	1.02159	2.05642	1.82832	2.03032	1.45382	0.400567	2.42614	-0.0269981	1.10713	1.31607	0.297859	0.334352	0.593055	1.75247	0.925658	1.51396	3.43253	3.28934	2.6238	5.99039	3.71148	4.34152	4.23597	4.20907	1.8093	4.04594	2.79573	2.33195	3.35059	2.91628	2.94797	4.06107	4.78127	6.75992	4.35728	3.55852	0.246229	1.11709	1.65977	1.22617	1.1645	1.18095	1.75725	-0.161162	-1.07369
112	2.36878	1.24945	1.57969	1.2658	0.941567	2.07759	1.75863	2.00274	1.28158	0.381172	2.45835	0.0443156	1.12606	1.28278	0.30168	0.305166	0.627828	1.72915	0.888312	1.55396	3.40813	3.28129	2.72316	6.03844	3.64843	4.25118	4.46889	4.29632	1.93858	4.0091	2.94633	2.53986	3.45502	2.89282	2.99385	4.04836	4.80493	6.72792	4.4071	3.63352	0.295861	1.18192	1.62878	1.28618	1.1531	1.17797	1.83921	-0.0141403	-0.968616
113	2.46423	1.19275	1.50297	1.21786	0.874522	2.04715	1.67657	1.93683	1.09881	0.31613	2.44087	0.0971717	1.16656	1.276	0.331522	0.30427	0.666571	1.75159	0.825938	1.57023	3.42391	3.24635	2.85834	6.01733	3.59901	4.22244	4.66466	4.43288	1.97482	3.94037	3.12109	2.76604	3.54597	2.89896	3.08535	4.08267	4.80024	6.70553	4.37711	3.79826	0.313575	1.22262	1.60444	1.32738	1.12639	1.21316	1.70652	0.104316	-0.825995
114	2.53829	1.10539	1.41148	1.18598	0.842631	2.04111	1.59548	1.90133	0.99541	0.243408	2.37981	0.181977	1.19428	1.21929	0.316058	0.288008	0.684611	1.70221	0.732487	1.61594	3.41546	3.22739	2.93673	5.93984	3.61036	4.25817	4.87435	4.55143	2.01869	3.87889	3.31207	3.0498	3.64512	2.93787	3.18676	4.13195	4.79117	6.64269	4.31833	3.94554	0.373344	1.25843	1.52069	1.31914	1.15892	1.27183	1.67193	0.205121	-0.78428
115	2.63585	1.05182	1.29304	1.14359	0.716778	1.96698	1.45571	1.90446	0.893487	0.194975	2.31838	0.251568	1.15663	1.12775	0.275229	0.290942	0.664	1.65693	0.616776	1.58836	3.41898	3.17881	3.0253	5.83426	3.61964	4.35329	5.09935	4.67005	2.07792	3.80288	3.47355	3.28584	3.69862	2.982	3.31966	4.26598	4.82115	6.52127	4.25972	4.01653	0.418726	1.24709	1.44675	1.30451	1.13372	1.28739	1.66239	0.418993	-0.855934
116	2.72044	1.03039	1.24033	1.10491	0.657829	1.94173	1.30209	1.94401	0.853491	0.241153	2.22305	0.36932	1.17658	1.04644	0.235462	0.390755	0.58998	1.69546	0.524418	1.48123	3.40863	3.13158	3.11604	5.70307	3.58698	4.49084	5.28847	4.78945	2.18226	3.7049	3.62122	3.48003	3.75629	3.07647	3.49684	4.40133	4.83386	6.45129	4.1649	4.03881	0.421762	1.26236	1.35753	1.31778	1.10075	1.33392	1.55563	0.663547	-0.985567
117	2.74833	1.04615	1.13745	1.06747	0.581327	1.91567	1.15114	1.953	0.84665	0.343005	2.16395	0.453128	1.1769	0.945234	0.249569	0.447448	0.556401	1.69882	0.457656	1.33908	3.3861	3.06202	3.2018	5.5547	3.55168	4.6794	5.41077	4.91047	2.34752	3.61417	3.77432	3.59244	3.77608	3.18128	3.61607	4.50648	4.82955	6.41709	4.05359	4.05126	0.375008	1.28123	1.26062	1.2452	1.0569	1.35597	1.45863	0.882062	-1.01778
118	2.72304	1.05315	1.06007	1.04113	0.488141	1.91784	1.012	1.93216	0.799675	0.50119	2.1409	0.485417	1.15113	0.88703	0.253005	0.534045	0.514628	1.65416	0.339293	1.16781	3.38069	2.97258	3.2523	5.45251	3.56017	4.84488	5.56251	4.97747	2.5419	3.55724	3.95369	3.64818	3.84408	3.28981	3.70005	4.614	4.87903	6.37311	3.97995	3.99626	0.350297	1.24318	1.18749	1.13958	1.02949	1.35654	1.59108	1.1122	-1.22892
119	2.75216	1.08384	1.02075	0.917835	0.434402	1.91238	0.964023	1.83892	0.75578	0.635672	2.14309	0.512787	1.13966	0.828736	0.308055	0.631886	0.46395	1.64613	0.305897	0.989928	3.47445	2.88954	3.30112	5.37343	3.52234	4.95405	5.68817	5.03932	2.67805	3.48919	4.16755	3.62285	3.90204	3.37186	3.80057	4.6449	4.88644	6.37012	3.87986	3.948	0.319462	1.18942	1.17419	1.04606	0.97907	1.34226	1.61866	1.39027	-1.50724
120	2.77661	1.11719	0.944027	0.842328	0.39554	1.86927	0.939958	1.68764	0.726209	0.750723	2.09847	0.497095	1.14417	0.783203	0.345403	0.713017	0.46434	1.61763	0.312632	0.875978	3.51228	2.82729	3.3283	5.37609	3.4683	5.00493	5.76837	5.04184	2.83764	3.44979	4.35945	3.54863	3.9855	3.4267	3.86354	4.623	4.85062	6.41962	3.76167	3.91892	0.29264	1.15734	1.14246	0.99453	0.942311	1.35494	1.59817	1.71092	-1.5817
121	2.801	1.09576	0.851786	0.811078	0.359003	1.77406	0.986349	1.44832	0.689868	0.79065	2.02414	0.4556	1.10663	0.761137	0.3244	0.783509	0.45151	1.54659	0.310256	0.775648	3.52329	2.7591	3.37793	5.39837	3.45418	5.06857	5.87069	5.01058	2.93535	3.46973	4.5278	3.44613	4.0361	3.45761	3.92509	4.62394	4.8209	6.46767	3.67571	3.90411	0.299319	1.09156	1.11039	0.932357	0.893368	1.4009	1.62684	1.91663	-1.61472
122	2.86805	1.08462	0.85221	0.713641	0.387961	1.63668	1.01804	1.24889	0.699492	0.639339	1.93443	0.394603	1.10631	0.793909	0.28174	0.883119	0.386418	1.44571	0.381318	0.706887	3.51707	2.64659	3.41813	5.40225	3.46317	5.15291	5.96219	4.98725	2.95635	3.43001	4.68038	3.4466	4.09759	3.49257	4.03559	4.68959	4.81569	6.48653	3.53713	3.91393	0.369041	1.03297	1.11817	0.935409	0.81855	1.49129	1.68852	2.11676	-1.67169
123	2.93795	1.09434	0.833035	0.579979	0.411498	1.56782	1.03963	1.20906	0.714287	0.412391	1.82173	0.362064	1.11599	0.778505	0.260579	0.964587	0.315198	1.4	0.486693	0.656471	3.48365	2.60567	3.43037	5.36314	3.45331	5.18107	6.03976	4.98483	2.98088	3.41022	4.77934	3.47297	4.16444	3.51197	4.10721	4.71192	4.78148	6.53995	3.40681	3.89688	0.445548	0.958105	1.11105	1.01545	0.757553	1.62655	1.7943	2.28962	-1.52689
124	3.02932	1.07266	0.873177	0.562159	0.439494	1.46627	1.0085	1.26112	0.739941	0.187423	1.71221	0.328731	1.09958	0.759375	0.179508	1.09067	0.233581	1.35827	0.444464	0.61573	3.39445	2.54265	3.48156	5.36259	3.46252	5.17796	6.05901	4.96753	3.04744	3.40979	4.8308	3.5472	4.2466	3.61682	4.15142	4.7951	4.74477	6.57185	3.28478	3.89281	0.554474	0.87071	1.09105	1.07256	0.705908	1.7568	1.90088	2.34867	-1.18916
125	3.0799	1.04029	1.01721	0.55249	0.493468	1.43539	0.969299	1.44693	0.670687	-0.0604968	1.67613	0.328187	1.0491	0.774576	0.159636	1.21833	0.0967635	1.32313	0.447861	0.565314	3.34285	2.45384	3.52673	5.26416	3.50229	5.14691	6.06804	4.98373	3.07733	3.41925	4.85824	3.65901	4.34549	3.71278	4.20912	4.96348	4.71246	6.55735	3.12777	3.85744	0.653263	0.812253	1.0932	1.06534	0.69453	1.93279	2.00021	2.33271	-0.82655
126	3.09275	1.04306	1.07936	0.507111	0.524608	1.4199	0.875389	1.71343	0.585195	-0.327848	1.65829	0.28871	1.00975	0.702436	0.1354	1.2843	-0.0010351	1.25722	0.440689	0.528416	3.33351	2.35187	3.50969	5.14027	3.55136	5.01262	5.99938	5.01474	3.18639	3.40009	4.86986	3.85177	4.41896	3.80449	4.22148	5.09958	4.63572	6.47603	2.99045	3.83057	0.715884	0.766745	1.07909	1.06661	0.684736	2.13222	2.12246	2.39705	-0.57268
127	3.0966	1.08	1.09773	0.516056	0.54364	1.37383	0.820495	2.01653	0.500329	-0.407811	1.64817	0.28719	0.947532	0.64683	0.0951584	1.37687	-0.0529756	1.19967	0.37486	0.539503	3.35495	2.32682	3.46626	5.0013	3.59531	4.83034	5.87332	4.9845	3.32605	3.39193	4.8593	4.00531	4.50964	3.89605	4.17324	5.30007	4.51775	6.39368	2.86688	3.74379	0.777343	0.684767	1.09478	1.0404	0.680346	2.30334	2.19194	2.39604	-0.213422
128	3.13804	1.07218	1.17554	0.551462	0.61702	1.29	0.749288	2.20194	0.426602	-0.437656	1.65334	0.310795	0.849566	0.635108	0.0379835	1.48468	-0.116805	1.13481	0.285096	0.595675	3.39385	2.21547	3.44141	4.9072	3.63332	4.66844	5.75699	4.98781	3.42184	3.35988	4.88571	4.16674	4.59557	4.00156	4.1452	5.51057	4.40275	6.27756	2.72422	3.67971	0.829086	0.645258	1.11728	0.974241	0.660083	2.43306	2.13984	2.3616	0.165886
129	3.1437	1.05381	1.17389	0.596748	0.712366	1.23468	0.670627	2.20954	0.341701	-0.460919	1.64726	0.325988	0.7856	0.604233	0.0768688	1.48067	-0.156581	1.05264	0.256555	0.617055	3.44161	2.13805	3.36459	4.75861	3.70538	4.52231	5.69344	5.00666	3.54705	3.31317	4.87034	4.26444	4.6542	4.0382	4.1036	5.69365	4.32019	6.18359	2.61247	3.55597	0.872356	0.646051	1.136	0.92795	0.624077	2.4841	2.00855	2.43044	0.601264
130	3.16442	1.03622	1.07429	0.622836	0.767795	1.18134	0.603568	2.10357	0.317839	-0.432559	1.61432	0.35728	0.750375	0.601568	0.0355645	1.4869	-0.145817	1.00924	0.158978	0.670739	3.51628	2.1136	3.28443	4.64995	3.78223	4.43754	5.62117	5.00617	3.62451	3.23532	4.89011	4.3529	4.66184	4.11362	4.08849	5.85727	4.21495	6.08429	2.52614	3.47046	0.943266	0.634053	1.13862	0.940572	0.577472	2.48296	1.90527	2.34042	0.87677
131	3.19992	1.03917	1.07403	0.628511	0.882947	1.0981	0.555862	1.91527	0.214263	-0.289846	1.57651	0.395306	0.653542	0.563782	0.0546906	1.54086	-0.126307	0.968597	0.045571	0.726043	3.57803	2.15046	3.21116	4.53207	3.85005	4.40752	5.59036	5.00271	3.64671	3.14318	4.88793	4.36896	4.73893	4.16557	4.12853	5.9767	4.12921	5.97118	2.41763	3.33597	1.05148	0.633392	1.15453	0.943519	0.576381	2.43189	1.78919	2.19761	1.19976
132	3.24432	0.97485	1.07176	0.61994	0.941004	1.03853	0.482368	1.69213	0.17364	-0.216391	1.53346	0.396916	0.571443	0.526109	0.0937793	1.5427	-0.173198	0.978166	-0.0163073	0.7131	3.66715	2.19817	3.20148	4.41963	3.8848	4.33071	5.60694	4.99759	3.6783	3.05691	4.8551	4.33017	4.73973	4.19467	4.16475	6.03778	4.04675	5.84067	2.36828	3.26281	1.11885	0.61677	1.12569	0.988219	0.540401	2.36896	1.7994	2.06468	1.47897
133	3.17539	0.954652	1.0666	0.585094	0.968577	0.993371	0.418456	1.40479	0.163475	-0.132101	1.49211	0.395034	0.511647	0.471541	0.184798	1.49452	-0.15867	0.982392	-0.0763053	0.688967	3.7429	2.32597	3.20401	4.26065	3.94397	4.24945	5.64512	4.97586	3.74547	2.95595	4.78737	4.24015	4.69663	4.21277	4.17959	6.09584	3.95154	5.69928	2.32153	3.15329	1.1687	0.575754	1.14223	1.07355	0.539413	2.27857	1.89869	1.93071	1.72186
134	3.07099	0.955338	1.06981	0.582081	0.991317	0.95287	0.410315	1.1887	0.161909	-0.0168121	1.44056	0.316759	0.404093	0.422485	0.197006	1.54191	-0.188484	1.02348	-0.101217	0.657855	3.82529	2.41036	3.19232	4.1089	3.9896	4.18829	5.61834	4.93191	3.75207	2.82648	4.77503	4.20831	4.643	4.23344	4.20625	6.14171	3.83451	5.56174	2.24346	3.07169	1.1593	0.543222	1.14194	1.14657	0.545025	2.25088	2.02416	1.74648	1.46573
135	3.01635	0.914006	1.10811	0.520587	0.973975	0.934838	0.371282	0.988129	0.172578	0.119778	1.39516	0.243495	0.225591	0.313576	0.263767	1.49935	-0.241435	1.00822	-0.0622825	0.6181	3.90412	2.50269	3.18415	3.90426	3.99497	4.11045	5.65564	4.8798	3.79845	2.69534	4.72675	4.16006	4.60105	4.23615	4.17929	6.12408	3.70855	5.42553	2.15811	2.94186	1.15161	0.493962	1.15905	1.19169	0.524736	2.23236	2.21916	1.6651	1.08684
136	2.98122	0.856043	1.16054	0.561622	0.86835	0.937733	0.299275	0.786142	0.251996	0.172226	1.38925	0.171592	0.0715688	0.353282	0.251242	1.44284	-0.282037	1.03209	-0.0358402	0.572397	3.95978	2.52024	3.17016	3.73662	4.00423	3.9797	5.68485	4.82046	3.8181	2.59201	4.681	4.09854	4.51788	4.27345	4.12088	6.137	3.58166	5.36475	2.04838	2.8311	1.13934	0.444358	1.17266	1.2313	0.458335	2.19989	2.2802	1.63206	0.490321
137	2.87844	0.826399	1.25047	0.592404	0.800132	0.981979	0.249189	0.604105	0.296883	0.184251	1.35682	0.147783	-0.109835	0.363988	0.223638	1.43142	-0.317842	1.04707	-0.0584488	0.527562	3.97271	2.49612	3.0682	3.56847	4.01779	3.89886	5.69591	4.7529	3.85627	2.48631	4.65835	4.07425	4.47047	4.31634	4.08022	6.07424	3.49491	5.28376	1.89126	2.66691	1.14684	0.413728	1.20989	1.24035	0.466129	2.16873	2.13803	1.62907	-0.202151
138	2.85431	0.772348	1.32844	0.673843	0.714854	1.04907	0.170794	0.574731	0.307291	0.203408	1.29129	0.160345	-0.306493	0.352604	0.166079	1.42411	-0.377747	1.06913	-0.0880688	0.502884	3.96586	2.44971	2.92586	3.42773	4.0284	3.84747	5.64944	4.67493	3.92379	2.35984	4.64038	4.01487	4.36546	4.35432	4.07189	5.97307	3.42579	5.22562	1.76474	2.50089	1.13527	0.40218	1.21254	1.22984	0.441033	2.14139	1.99501	1.59641	-0.942814
139	2.77295	0.709399	1.35238	0.721208	0.632861	1.06326	0.0717486	0.624467	0.300747	0.239467	1.27001	0.211024	-0.448071	0.396714	0.0880596	1.38986	-0.391472	1.07559	-0.143388	0.488587	3.93392	2.40889	2.81583	3.26836	4.05853	3.81602	5.63515	4.60604	4.00002	2.28415	4.61838	3.9154	4.24188	4.36236	4.01736	5.8811	3.39573	5.14376	1.63129	2.34744	1.15953	0.363358	1.19406	1.20163	0.41825	2.13305	1.87107	1.63954	-1.30555
140	2.64859	0.723032	1.40887	0.750659	0.567459	1.0812	0.00525355	0.779886	0.296292	0.263738	1.25752	0.25549	-0.522327	0.486222	0.0545324	1.43059	-0.433084	1.15743	-0.20512	0.445814	3.89319	2.33248	2.70458	3.11805	4.07308	3.76915	5.54114	4.57623	4.03608	2.19768	4.62507	3.81872	4.1139	4.33663	3.98003	5.73352	3.38361	5.06682	1.49148	2.24206	1.18153	0.341476	1.1826	1.18141	0.395701	2.14364	1.63836	1.65216	-1.38269
141	2.50365	0.703498	1.38755	0.729756	0.568726	1.05252	-0.0318221	1.01997	0.348785	0.258385	1.2123	0.351792	-0.566369	0.472942	0.0911342	1.42801	-0.500035	1.19533	-0.205645	0.409371	3.83893	2.28388	2.64983	2.9863	4.09102	3.83968	5.44782	4.53898	4.08291	2.12638	4.62267	3.74613	3.98662	4.28251	3.89693	5.56569	3.35027	5.0138	1.37939	2.13354	1.14467	0.283072	1.19001	1.15278	0.422381	2.16522	1.59666	1.62674	-1.2322
142	2.40983	0.627671	1.30816	0.70584	0.539697	1.04652	-0.096	1.19279	0.394177	0.198697	1.19871	0.39678	-0.629111	0.470954	0.0952036	1.42414	-0.498153	1.23727	-0.224784	0.363948	3.7951	2.23668	2.63194	2.93095	4.11157	3.9363	5.33637	4.55891	4.04995	2.04822	4.61714	3.64649	3.86777	4.21932	3.83921	5.39975	3.29346	5.02366	1.31578	2.04095	1.0392	0.252574	1.19125	1.13619	0.434591	2.10597	1.70293	1.60725	-0.983951
143	2.32398	0.607176	1.24278	0.660017	0.467279	1.01411	-0.158252	1.36026	0.480992	0.0803832	1.25018	0.353039	-0.691105	0.489497	0.0919029	1.4669	-0.49611	1.21328	-0.242247	0.254076	3.73892	2.15764	2.66223	2.92013	4.13576	4.02076	5.20401	4.53572	3.97771	2.00927	4.61999	3.56466	3.83765	4.17326	3.77211	5.21879	3.21479	5.02706	1.24042	1.98592	0.969825	0.251094	1.21212	1.08683	0.429837	2.0171	1.73232	1.65523	-0.759238
144	2.34688	0.670033	1.25129	0.601279	0.394531	0.990963	-0.228239	1.46002	0.564344	-0.0507259	1.30873	0.341906	-0.802219	0.468402	0.161964	1.44015	-0.459961	1.22803	-0.237058	0.211288	3.63177	2.04512	2.63259	2.91371	4.1352	4.07923	5.041	4.53199	3.92679	1.93635	4.57682	3.53135	3.85366	4.09999	3.72329	5.01758	3.13287	4.99558	1.20876	1.92411	0.92014	0.248663	1.28335	1.07107	0.37866	1.90292	1.73312	1.69572	-0.552542
145	2.35786	0.701645	1.28302	0.58806	0.361115	0.985425	-0.285527	1.43869	0.658521	-0.258517	1.31655	0.249617	-0.881485	0.444867	0.137322	1.36446	-0.403453	1.20757	-0.255454	0.166483	3.44907	1.9173	2.58592	3.01105	4.18957	4.16923	4.8955	4.49843	3.85583	1.88373	4.50442	3.52853	3.88731	4.04091	3.62783	4.829	3.09518	4.98128	1.21403	1.84533	0.810976	0.239678	1.34266	1.04687	0.360631	1.73794	1.77795	1.69809	-0.313802
146	2.36721	0.711847	1.32964	0.550295	0.342458	1.04803	-0.38105	1.36247	0.686213	-0.4086	1.35436	0.112001	-1.0091	0.439515	0.0714881	1.25831	-0.355919	1.22822	-0.274156	0.116185	3.338	1.7858	2.4713	3.10188	4.17375	4.21063	4.75181	4.52607	3.85687	1.80681	4.43712	3.52001	3.88696	3.96034	3.58407	4.6878	3.05536	4.96894	1.16059	1.77113	0.706644	0.245809	1.37614	1.03005	0.328859	1.54559	1.65628	1.75138	-0.120417
147	2.40739	0.731861	1.43167	0.596117	0.341191	1.03954	-0.456	1.19027	0.634311	-0.463833	1.33638	0.026901	-1.06516	0.349352	0.064638	1.12582	-0.272948	1.22996	-0.265891	0.120941	3.28293	1.6916	2.29879	3.1626	4.19115	4.25688	4.66718	4.53948	3.91083	1.75908	4.41985	3.49374	3.92394	3.86069	3.50327	4.57365	3.03289	4.94128	1.11369	1.7393	0.658464	0.250936	1.41981	1.03305	0.273369	1.47097	1.43391	1.80148	0.102221
148	2.41143	0.729139	1.50231	0.638601	0.338117	0.963601	-0.536947	0.954281	0.585212	-0.42981	1.29747	-0.0449115	-1.12488	0.270527	0.0396113	0.92205	-0.175402	1.27441	-0.263442	0.15753	3.23115	1.66328	2.13216	3.21388	4.16201	4.37587	4.64493	4.58601	3.95797	1.68254	4.4034	3.47869	3.9014	3.78485	3.43367	4.38653	3.03776	4.88868	1.08841	1.70033	0.638611	0.220439	1.40398	1.07465	0.231155	1.38333	1.24511	1.87684	0.340128
149	2.39753	0.686045	1.55285	0.678398	0.315143	0.890451	-0.619349	0.630135	0.567877	-0.322715	1.24257	-0.0840263	-1.16514	0.228924	0.000115633	0.807969	-0.128947	1.29988	-0.265483	0.183533	3.18815	1.7305	2.01516	3.30498	4.10713	4.51424	4.63435	4.62699	3.95879	1.59958	4.42944	3.40926	3.88489	3.68281	3.36895	4.19359	3.0132	4.88805	1.09487	1.71188	0.576809	0.194831	1.36	1.10625	0.240922	1.35609	1.13794	1.92829	2.32177
150	2.37073	0.676941	1.59028	0.722702	0.266379	0.791213	-0.709502	0.38564	0.554179	-0.278554	1.15183	-0.0255695	-1.20218	0.20164	0.0295509	0.690595	-0.0771211	1.26686	-0.173474	0.184343	3.19442	1.76552	1.90074	3.33209	4.0269	4.6532	4.64351	4.68424	4.03356	1.53461	4.44142	3.3084	3.8636	3.55309	3.33723	4.05184	2.95179	4.81748	1.09175	1.73638	0.552125	0.167743	1.33041	1.17484	0.236844	1.29735	1.02299	2.08415	2.27718
151	2.3653	0.67884	1.6612	0.813881	0.168663	0.566429	-0.758101	0.185724	0.48409	-0.276776	1.04362	0.0551544	-1.16169	0.115363	-0.00506153	0.611189	0.00353236	1.2507	-0.115604	0.295216	3.19088	1.83034	1.79893	3.3331	4.02573	4.82142	4.61769	4.68766	4.02372	1.47719	4.45707	3.21909	3.86027	3.45408	3.27295	3.90309	2.91994	4.7155	1.1459	1.72872	0.598166	0.154423	1.33114	1.28057	0.235571	1.28067	1.02941	2.16544	2.27718
152	2.31709	0.746272	1.67642	0.839105	0.0898145	0.496221	-0.811006	0.136115	0.473995	-0.349645	0.935605	0.129733	-1.1713	0.0878982	-0.0373227	0.580232	0.0347701	1.2409	-0.0608248	0.368159	3.13705	1.85508	1.85812	3.26869	4.01435	5.00447	4.53323	4.67746	3.9975	1.37746	4.41103	3.10626	3.80891	3.34153	3.22701	3.75898	2.88223	4.60695	1.19137	1.70616	0.640855	0.139888	1.32786	1.40262	0.26064	1.26956	1.09054	2.15676	2.30411
153	2.23823	0.762764	1.73175	0.913514	0.0670282	0.480235	-0.753968	0.244917	0.428969	-0.373091	0.830968	0.28846	-1.11949	0.061676	-0.0300656	0.548694	0.0623814	1.20504	0.0221462	0.411359	3.08937	1.80222	1.95326	3.16874	4.03521	5.12033	4.41816	4.65198	3.98354	1.34637	4.35521	3.01199	3.77392	3.20263	3.16427	3.72681	2.8116	4.537	1.2464	1.71378	0.661817	0.141315	1.34431	1.51708	0.27711	1.26566	1.15075	2.04418	2.24795
154	2.08378	0.728339	1.83014	0.944436	0.0324616	0.471093	-0.683887	0.512035	0.350978	-0.438114	0.80364	0.425033	-1.01125	0.0248385	-0.0895239	0.498116	0.116135	1.17485	0.122187	0.465662	3.02741	1.65033	2.0903	3.09223	4.09367	5.22083	4.30782	4.63022	3.98948	1.37433	4.27167	2.91215	3.70509	3.11096	3.11885	3.7395	2.72917	4.41524	1.23359	1.66074	0.663137	0.149878	1.36931	1.62651	0.278773	1.19543	1.14869	1.86019	2.13889
155	1.9014	0.650362	1.87	1.00985	0.0812491	0.506039	-0.624172	0.757421	0.258297	-0.361854	0.828552	0.530224	-0.938334	-0.0729356	-0.139532	0.461739	0.153409	1.20032	0.145466	0.519964	2.9649	1.56317	2.31183	3.03815	4.15391	5.34038	4.1758	4.59428	3.99725	1.38084	4.21278	2.76126	3.6625	3.04909	3.05512	3.75331	2.70062	4.32352	1.24477	1.62299	0.696506	0.151437	1.3731	1.74572	0.313844	1.16199	1.18802	1.69283	2.04031
156	1.69927	0.639017	1.89838	1.04215	0.111498	0.763363	-0.540313	0.967878	0.24996	-0.30662	0.824973	0.582785	-0.924597	-0.0892878	-0.10449	0.407196	0.194815	1.21516	0.099024	0.452896	2.84803	1.4722	2.55913	3.03159	4.18278	5.4715	4.0516	4.565	4.03772	1.4283	4.13237	2.6048	3.63306	2.97839	3.05633	3.76716	2.70689	4.2239	1.26841	1.61505	0.661051	0.16909	1.39518	1.83105	0.321897	1.1477	1.04886	1.66908	1.1357
157	1.47241	0.559942	1.91847	1.07574	0.10021	0.993339	-0.441752	1.11467	0.244721	-0.196831	0.865566	0.557978	-0.938991	-0.0830767	-0.0535324	0.272955	0.239342	1.2193	0.0948551	0.412493	2.6931	1.36355	2.72182	3.10231	4.1998	5.58228	3.98177	4.5424	4.10609	1.48999	4.06597	2.50067	3.6407	2.93504	3.0331	3.82121	2.65384	4.05846	1.26346	1.59887	0.613241	0.162748	1.38716	1.90702	0.304517	1.09701	0.842311	1.67023	1.44477
158	1.26158	0.561131	1.9355	1.09622	0.13764	1.22133	-0.370639	1.08768	0.263414	-0.119379	0.909896	0.501902	-1.01595	-0.0660695	-0.0462527	0.210841	0.246893	1.28268	0.118674	0.418927	2.52692	1.31616	2.87342	3.17438	4.19612	5.75428	3.90976	4.52793	4.17915	1.52019	4.02266	2.38589	3.65346	2.83738	3.01232	3.86033	2.6336	3.93894	1.23616	1.54013	0.561048	0.166659	1.36539	1.91231	0.30579	1.11636	0.644324	1.7835	1.74881
159	1.19263	0.603311	1.94562	1.13284	0.162937	1.41652	-0.345666	0.985581	0.262439	-0.0960605	0.819298	0.449386	-1.12785	-0.0324166	0.0197165	0.162973	0.255569	1.34933	0.0711678	0.407502	2.38125	1.30535	2.99803	3.2478	4.19428	5.96502	3.8148	4.4698	4.22701	1.52706	3.94602	2.28676	3.68424	2.78037	3.02757	3.90176	2.65714	3.84724	1.27404	1.44592	0.531929	0.1688	1.34594	1.92058	0.283553	1.17819	0.39762	2.12986	2.02528
160	1.14889	0.608915	1.9638	1.10797	0.109315	1.55102	-0.302813	0.878403	0.288999	-0.113311	0.776267	0.364853	-1.29643	0.0202987	-0.0099674	0.097365	0.291007	1.39578	0.0258195	0.421519	2.20221	1.28957	3.04145	3.37276	4.15805	6.17876	3.74761	4.42492	4.25792	1.55191	3.89758	2.25122	3.68572	2.69456	3.03108	3.95474	2.67624	3.79613	1.25726	1.37896	0.437998	0.186268	1.33009	1.88876	0.238091	1.25941	0.094185	2.33282	2.22401
161	1.09068	0.586224	1.97564	1.06018	0.0887116	1.46481	-0.283351	0.890949	0.286058	-0.0971238	0.776381	0.316736	-1.48939	0.0653801	-0.0702395	0.102539	0.295322	1.46907	0.0423933	0.455576	2.03709	1.29353	3.04919	3.47505	4.13732	6.34923	3.7376	4.35307	4.27874	1.54206	3.88157	2.21366	3.66994	2.6299	3.02196	4.05307	2.67948	3.74071	1.20289	1.27872	0.412628	0.214678	1.2694	1.86177	0.196006	1.28035	-0.105292	2.38264	2.38202
162	1.04685	0.606604	2.04984	1.04902	0.112577	1.28208	-0.255873	0.906153	0.288146	-0.130616	0.702148	0.377733	-1.58729	0.109219	-0.129562	0.137617	0.312536	1.52307	0.0399736	0.461951	1.8984	1.29633	3.00394	3.55541	4.12845	6.56055	3.72119	4.27649	4.27885	1.53783	3.82144	2.15871	3.63349	2.54867	3.04138	4.11199	2.76257	3.71937	1.1787	1.18788	0.41796	0.274165	1.23554	1.80122	0.17156	1.24152	-0.213935	2.51283	2.4254
163	1.05105	0.544776	2.10484	1.02177	0.0580873	1.02089	-0.268101	0.886427	0.246514	-0.317656	0.701806	0.390068	-1.67109	0.106419	-0.171861	0.0740919	0.371086	1.51563	-0.00435439	0.432017	1.76125	1.30011	2.85851	3.64585	4.13932	6.72163	3.67705	4.19602	4.27876	1.50204	3.75015	2.15077	3.5915	2.5173	3.03108	4.14189	2.91147	3.65057	1.16819	1.06291	0.430315	0.305588	1.23778	1.79535	0.149011	1.1915	-0.334857	2.57331	2.344
164	0.953052	0.452778	2.14812	0.970594	0.00113333	0.785375	-0.234658	0.900246	0.2623	-0.469956	0.763299	0.332926	-1.75833	0.0116935	-0.223135	-0.0804651	0.380221	1.47759	-0.0614078	0.386579	1.63582	1.26483	2.66261	3.66015	4.1398	6.79162	3.62886	4.12448	4.29549	1.42229	3.74444	2.14356	3.54313	2.41437	3.00504	4.12983	3.01828	3.58174	1.13569	0.985665	0.438605	0.313172	1.23885	1.77915	0.145556	1.12527	-0.366681	2.45303	2.24422
165	0.856628	0.353666	2.26852	0.906274	-0.0486868	0.555194	-0.254621	0.989577	0.233338	-0.491826	0.764142	0.339978	-1.78172	-0.0644433	-0.184634	-0.183167	0.394291	1.43814	-0.0691335	0.2942	1.59193	1.23664	2.39555	3.60162	4.18972	6.82657	3.54912	4.02803	4.27805	1.35944	3.70421	2.12266	3.51205	2.35791	2.99859	4.06186	3.07804	3.52568	1.19142	0.876842	0.498375	0.335583	1.2373	1.74781	0.145062	1.03788	-0.346108	2.47678	2.2549
166	0.823613	0.24028	2.4288	0.834597	-0.0710741	0.366458	-0.317922	0.985311	0.209111	-0.555273	0.733305	0.295421	-1.73193	-0.187875	-0.137859	-0.317833	0.411367	1.32515	-0.0747019	0.221448	1.58102	1.16847	2.06982	3.5232	4.22948	6.84891	3.42805	3.99192	4.30364	1.29219	3.61605	2.13261	3.48064	2.25918	2.95	3.94482	3.18887	3.43297	1.30699	0.788119	0.547452	0.317533	1.28753	1.73119	0.200604	0.933545	-0.312116	2.5349	2.22858
167	0.767977	0.145491	2.55527	0.71983	-0.0892375	0.193141	-0.375696	1.00848	0.191097	-0.614374	0.707413	0.216512	-1.69362	-0.206983	-0.146066	-0.39005	0.395209	1.25207	-0.107631	0.178542	1.54729	1.11345	1.72635	3.40728	4.22245	6.82606	3.25239	3.94192	4.30311	1.26302	3.54907	2.15694	3.4696	2.15293	2.90529	3.82916	3.26723	3.35665	1.46905	0.728816	0.567886	0.2836	1.31829	1.71954	0.219542	0.843746	-0.326427	2.47805	2.31815
168	0.662667	0.122206	2.65808	0.630543	-0.027989	0.0513569	-0.432499	1.14485	0.209877	-0.583962	0.541603	0.134767	-1.58588	-0.245311	-0.148756	-0.398853	0.381116	1.22162	-0.038741	0.182002	1.51568	1.03836	1.48815	3.28741	4.20861	6.795	3.07839	3.87695	4.27781	1.26383	3.45894	2.14838	3.42266	2.03703	2.86828	3.7581	3.29789	3.26881	1.65217	0.750733	0.577126	0.267268	1.34105	1.6722	0.241234	0.751226	-0.362912	2.33784	2.60027
169	0.551487	0.094071	2.73565	0.568231	0.0300679	-0.0620265	-0.522433	1.26002	0.135958	-0.52497	0.414949	0.0130918	-1.45199	-0.193544	-0.164491	-0.380395	0.35681	1.19849	0.0228896	0.111164	1.48039	1.04992	1.26991	3.22953	4.18309	6.7723	2.95732	3.85099	4.28838	1.31074	3.35282	2.13226	3.379	1.97066	2.82536	3.71382	3.3695	3.22057	1.80588	0.772598	0.536232	0.253658	1.34557	1.66357	0.271265	0.619517	-0.265066	2.17513	2.92745
170	0.418498	0.1497	2.72428	0.527874	0.116942	-0.207414	-0.549128	1.30143	0.095109	-0.634979	0.286061	-0.151145	-1.30348	-0.170642	-0.178395	-0.382165	0.318985	1.19645	0.038924	0.0585109	1.44189	1.02448	1.20475	3.16776	4.11905	6.70976	2.83455	3.82994	4.30789	1.32512	3.23653	2.12121	3.33429	1.85259	2.78364	3.69531	3.46379	3.15986	1.88681	0.852251	0.490032	0.239361	1.36539	1.68133	0.293425	0.577763	-0.162399	1.92464	3.13064
171	0.27544	0.2207	2.71296	0.511852	0.226251	-0.302294	-0.569717	1.34074	0.00493442	-0.656996	0.220261	-0.235656	-1.18348	-0.0971928	-0.170505	-0.382859	0.301496	1.21428	0.0297698	0.0169595	1.42944	1.02163	1.1992	3.13139	4.02931	6.59563	2.73112	3.75638	4.30687	1.38412	3.13645	2.05442	3.31599	1.74886	2.75748	3.68973	3.51575	3.17589	1.95701	0.992561	0.445469	0.23648	1.3436	1.67371	0.27698	0.599754	-0.0770222	1.70275	3.39796
172	0.156001	0.315695	2.62899	0.539551	0.29475	-0.232086	-0.61902	1.39037	-0.0757023	-0.615511	0.198495	-0.441094	-1.03861	-0.189366	-0.123435	-0.428577	0.324907	1.22931	0.037306	-0.0100445	1.45665	1.02677	1.20793	3.13148	4.02361	6.43765	2.64579	3.72089	4.3096	1.41766	3.0149	1.97455	3.29168	1.69495	2.74925	3.68618	3.57787	3.18513	2.01569	1.08661	0.425643	0.241686	1.34465	1.65267	0.283371	0.684405	0.0299634	1.58224	3.58796
173	0.0184647	0.35696	2.58131	0.497092	0.353723	0.0051759	-0.667009	1.38747	-0.165999	-0.494539	0.274916	-0.584855	-0.958054	-0.228665	-0.0838946	-0.469254	0.300578	1.21988	-0.00084139	-0.0389332	1.53038	1.03076	1.22619	3.08159	3.95945	6.26405	2.57454	3.70523	4.32139	1.41017	2.89737	1.87281	3.32077	1.6238	2.73497	3.71176	3.59213	3.20564	2.03347	1.16327	0.400352	0.26193	1.30869	1.6795	0.286307	0.7602	0.202167	1.57369	3.59016
174	-0.061672	0.41984	2.53862	0.515752	0.537656	0.223714	-0.695739	1.36507	-0.187685	-0.366327	0.288454	-0.653266	-0.910952	-0.249828	-0.0474962	-0.50095	0.289836	1.2349	-0.0402861	-0.026933	1.63952	0.996994	1.26585	3.05147	3.88137	6.07356	2.53665	3.66261	4.27258	1.414	2.72903	1.72495	3.33785	1.53287	2.73509	3.76006	3.61661	3.19413	2.08416	1.22363	0.421973	0.277337	1.27989	1.63407	0.278877	0.866211	0.263679	1.51324	3.6079
175	-0.127563	0.385438	2.55343	0.528644	0.684933	0.475593	-0.773915	1.34249	-0.241396	-0.280167	0.355918	-0.703741	-0.890937	-0.249738	-0.0117082	-0.479021	0.280586	1.22243	-0.0792498	0.0294897	1.7215	0.957729	1.20667	3.03621	3.82563	5.8916	2.54992	3.61011	4.22382	1.41984	2.58071	1.60077	3.34999	1.47787	2.7481	3.83176	3.67753	3.16904	2.13122	1.2488	0.363207	0.305984	1.24251	1.59055	0.268382	0.90542	0.297543	1.44287	3.59307
176	-0.249531	0.31844	2.52168	0.524417	0.790018	0.716206	-0.840817	1.30965	-0.258244	-0.210286	0.39945	-0.8246	-0.877994	-0.300285	0.0631459	-0.432205	0.274343	1.24619	-0.050621	0.0932009	1.75942	0.904451	1.11867	2.98652	3.83843	5.72486	2.5101	3.58883	4.11162	1.34849	2.44091	1.46586	3.36263	1.46797	2.78005	3.84394	3.7244	3.12163	2.18237	1.24143	0.271784	0.371207	1.2041	1.54582	0.23939	0.898773	0.384824	1.32305	3.48889
177	-0.358623	0.202996	2.5118	0.486535	0.890315	0.831635	-0.848379	1.21896	-0.28825	-0.132962	0.421285	-0.83646	-0.868043	-0.316095	0.116364	-0.421969	0.244437	1.26103	-0.0832876	0.103449	1.80308	0.872786	1.1016	2.92436	3.80822	5.53997	2.50428	3.52927	4.01169	1.27034	2.32521	1.30329	3.31457	1.42549	2.79838	3.83246	3.79005	3.08357	2.16651	1.25964	0.199765	0.407227	1.17293	1.52217	0.212139	0.886821	0.526295	1.22376	3.48369
178	-0.435906	0.179276	2.52145	0.496601	0.958745	0.876258	-0.80706	1.11207	-0.333398	-0.121138	0.401137	-0.914349	-0.901364	-0.292989	0.165807	-0.389243	0.211156	1.31449	-0.132849	0.159106	1.79995	0.834406	0.987519	2.91243	3.8499	5.363	2.49045	3.49179	3.85149	1.21552	2.23773	1.17391	3.25049	1.38487	2.84436	3.78655	3.87303	3.001	2.17586	1.27446	0.154859	0.425277	1.16078	1.48667	0.179406	0.826982	0.589664	1.05406	3.46651
179	-0.539661	0.179345	2.49515	0.421421	0.907329	0.965505	-0.750085	0.961828	-0.393759	-0.145868	0.420259	-0.990969	-0.957532	-0.281651	0.251265	-0.328249	0.210055	1.32329	-0.142921	0.177702	1.76931	0.795108	0.884367	2.85945	3.86841	5.22963	2.37852	3.45462	3.7322	1.14432	2.21341	1.03554	3.1756	1.35006	2.86608	3.66637	3.95168	2.89691	2.22289	1.34	0.0997883	0.44478	1.17813	1.51807	0.144231	0.803591	0.550924	0.900491	3.34212
180	-0.600379	0.253753	2.44833	0.385174	0.888602	0.945711	-0.663345	0.859362	-0.409614	0.00780755	0.411416	-1.08661	-0.991624	-0.289963	0.336428	-0.324912	0.213796	1.29494	-0.104832	0.179057	1.75421	0.733947	0.768503	2.78214	3.8635	5.07537	2.24322	3.41705	3.60978	1.09767	2.19796	0.887935	3.05038	1.33279	2.84606	3.54602	3.96899	2.75638	2.22456	1.42751	0.13527	0.430695	1.16672	1.52702	0.120513	0.821321	0.525036	0.748754	3.17147
181	-0.657407	0.416294	2.39906	0.377934	0.819422	0.88337	-0.501562	0.825355	-0.430674	0.0928672	0.345935	-1.13471	-1.06588	-0.235283	0.377958	-0.325046	0.179529	1.31503	-0.144685	0.142821	1.74938	0.672336	0.719658	2.71495	3.84101	4.91983	2.13097	3.37715	3.52835	1.13165	2.2314	0.831727	2.91632	1.26158	2.823	3.43	3.99825	2.66543	2.18835	1.51214	0.235299	0.437777	1.18983	1.52298	0.106147	0.86769	0.471013	0.657003	3.05183
182	-0.629774	0.581054	2.34706	0.350234	0.783658	0.819551	-0.342832	0.768009	-0.480087	0.156424	0.335177	-1.21611	-1.1407	-0.163256	0.430453	-0.292768	0.143655	1.38941	-0.173838	0.121545	1.72527	0.589598	0.656671	2.62895	3.7796	4.82085	1.97755	3.33094	3.44911	1.1712	2.28618	0.807865	2.813	1.21641	2.78987	3.36483	4.04	2.60444	2.18285	1.64295	0.260062	0.464944	1.15913	1.45246	0.0882219	0.878616	0.343319	0.551563	2.86119
183	-0.535787	0.697802	2.24557	0.326132	0.6709	0.657784	-0.197833	0.757756	-0.520048	0.235159	0.270768	-1.23688	-1.11545	-0.170077	0.472639	-0.316221	0.130985	1.3932	-0.178649	0.0719982	1.7413	0.516095	0.627807	2.56776	3.68707	4.70371	1.84878	3.26641	3.41384	1.20569	2.31681	0.759004	2.69973	1.1879	2.75935	3.30326	4.06364	2.55297	2.17772	1.76295	0.247971	0.445653	1.13426	1.41793	0.0925084	0.921435	0.33845	0.567441	2.62129
184	-0.416162	0.731907	2.13043	0.361748	0.562789	0.424644	-0.0651714	0.854808	-0.536896	0.350466	0.188831	-1.25668	-1.09843	-0.147604	0.459368	-0.372914	0.0657783	1.4863	-0.162643	0.00194093	1.78861	0.419077	0.61072	2.53214	3.63752	4.60657	1.74499	3.18927	3.34347	1.24192	2.31637	0.774266	2.58766	1.16701	2.74068	3.31562	4.09827	2.50396	2.14265	1.86211	0.2141	0.441398	1.07974	1.33818	0.126696	0.912875	0.342251	0.620065	2.511
185	-0.278208	0.739616	1.99036	0.389027	0.442615	0.273356	0.0797337	0.920991	-0.585699	0.356754	0.13568	-1.23396	-1.03168	-0.118672	0.408298	-0.427434	-0.0305055	1.57704	-0.207642	-0.0642733	1.80508	0.352956	0.622531	2.54115	3.58686	4.56184	1.65656	3.13581	3.29032	1.24828	2.29792	0.760689	2.52039	1.13769	2.73312	3.27706	4.13008	2.56653	2.16333	1.90841	0.159822	0.446313	1.05354	1.27879	0.139165	0.838382	0.26109	0.688384	2.51199
186	-0.155706	0.646428	1.8587	0.415816	0.341942	0.170137	0.172204	0.964757	-0.635825	0.401887	0.109766	-1.22393	-0.92938	-0.0746973	0.331612	-0.491027	-0.117838	1.54819	-0.24595	-0.139749	1.85209	0.289007	0.625084	2.51688	3.49918	4.59112	1.60734	3.03899	3.24079	1.22388	2.19983	0.635265	2.44353	1.16464	2.70655	3.27064	4.16461	2.65233	2.17313	1.93742	0.0460644	0.352443	0.990924	1.25355	0.129657	0.789607	0.181888	0.801226	2.50791
187	-0.0579366	0.524876	1.73521	0.499707	0.262718	0.0398707	0.21072	1.09343	-0.675752	0.36493	0.0235219	-1.22414	-0.903744	-0.00244519	0.289223	-0.534975	-0.198009	1.47936	-0.286838	-0.136907	1.92372	0.189767	0.664091	2.53993	3.42562	4.62053	1.58602	2.98001	3.17877	1.1882	2.13278	0.517502	2.35726	1.18957	2.66757	3.29912	4.17429	2.70041	2.15325	1.90426	-0.0514305	0.265339	0.977255	1.24695	0.134489	0.764973	0.12765	0.928199	2.44724
188	-0.00234673	0.364622	1.62401	0.544573	0.284167	-0.0212582	0.213319	1.18833	-0.715713	0.405241	-0.0144037	-1.24922	-0.852993	0.100772	0.285651	-0.558651	-0.282611	1.43988	-0.333498	-0.188147	1.95091	0.0860018	0.765235	2.56444	3.35769	4.66798	1.56247	2.90063	3.09275	1.13764	2.04764	0.409103	2.25637	1.21191	2.61965	3.35405	4.20004	2.7924	2.11799	1.88184	-0.123555	0.219619	0.966268	1.20316	0.139295	0.703024	-0.0515009	0.991103	2.39268
189	0.0273043	0.280287	1.57467	0.55966	0.378949	0.107057	0.183117	1.21197	-0.740446	0.410118	-0.00305336	-1.28724	-0.757905	0.189083	0.265507	-0.564587	-0.32638	1.32392	-0.379677	-0.189487	1.95397	-0.00874494	0.852253	2.58629	3.256	4.74146	1.57815	2.85006	3.02093	1.08331	1.96159	0.284776	2.18633	1.27835	2.57484	3.42461	4.19521	2.86127	2.06937	1.83392	-0.173319	0.16687	0.953099	1.17609	0.109628	0.661803	-0.21031	1.09395	2.27038
190	0.0660269	0.23415	1.51389	0.570987	0.488281	0.326932	0.15185	1.1926	-0.755153	0.418385	-0.0198509	-1.35543	-0.735623	0.292458	0.285447	-0.560801	-0.381075	1.28212	-0.508171	-0.168638	1.90894	-0.0838342	1.00224	2.56357	3.17345	4.79178	1.59259	2.80726	2.91982	1.02456	1.93905	0.143268	2.09377	1.3269	2.54007	3.57033	4.21955	2.85342	2.02477	1.80436	-0.210992	0.161479	0.966136	1.16259	0.0939372	0.622377	-0.230134	1.20055	2.18556
191	0.266647	0.288544	1.48804	0.591937	0.613852	0.541993	0.106805	1.19247	-0.722049	0.494682	-0.0103012	-1.41883	-0.689564	0.344496	0.330934	-0.559032	-0.431615	1.28751	-0.559831	-0.0958565	1.8311	-0.156168	1.13827	2.58916	3.05841	4.8488	1.57905	2.79547	2.83571	0.933243	1.94751	0.0335172	2.02986	1.33522	2.54182	3.75801	4.19045	2.89186	2.04616	1.78647	-0.262076	0.188039	0.984957	1.08834	0.127657	0.574825	-0.274484	1.22273	2.1161
192	0.472835	0.383722	1.47196	0.567811	0.704575	0.763032	0.0730012	1.1523	-0.708282	0.545186	0.0710201	-1.44413	-0.622243	0.364371	0.30914	-0.590638	-0.479952	1.26874	-0.541771	-0.103204	1.76364	-0.154214	1.22099	2.58022	2.94325	4.89703	1.54047	2.76188	2.74548	0.869675	1.93727	-0.0576021	1.98714	1.34022	2.57262	3.89035	4.16227	2.92568	2.072	1.80217	-0.27084	0.224033	1.0006	1.04705	0.133866	0.507313	-0.372529	1.24342	2.0879
193	0.743731	0.486906	1.49429	0.538384	0.771643	0.944436	0.0473707	1.1108	-0.723006	0.49811	0.142267	-1.45375	-0.654158	0.383298	0.255198	-0.571665	-0.54649	1.26839	-0.571974	-0.0849165	1.66609	-0.111826	1.32126	2.54202	2.83463	4.9896	1.48008	2.74131	2.65741	0.811134	1.99502	-0.0525083	1.96288	1.34446	2.61961	4.01503	4.13284	2.8837	2.08867	1.80081	-0.279711	0.238885	0.989347	1.00874	0.111862	0.497905	-0.395684	1.25742	2.05225
194	1.01825	0.530343	1.50476	0.542938	0.757469	0.947725	0.0182175	1.09835	-0.756946	0.496571	0.108991	-1.42926	-0.701442	0.390503	0.255515	-0.591713	-0.641718	1.30174	-0.621185	0.0390309	1.56986	-0.0562937	1.40947	2.45702	2.70445	5.06725	1.38357	2.72455	2.51302	0.722848	2.04819	-0.0123265	1.92103	1.2797	2.71246	4.0836	4.11205	2.83616	2.10388	1.84472	-0.269969	0.301069	1.0159	0.938069	0.0791555	0.512106	-0.361709	1.23102	2.03687
195	1.27119	0.559278	1.52722	0.546371	0.682704	0.842838	-0.0322918	1.03865	-0.794749	0.420108	0.0998061	-1.37423	-0.721094	0.34165	0.226328	-0.570142	-0.715624	1.25437	-0.539817	0.111518	1.53806	0.0748954	1.51771	2.41112	2.58175	5.17285	1.30035	2.70298	2.4048	0.640879	2.06403	0.0809087	1.9005	1.21144	2.81617	4.09337	4.02628	2.85876	2.14713	1.93662	-0.25962	0.31008	0.999441	0.87999	0.0359536	0.546305	-0.440233	1.17234	2.03314
196	1.3503	0.473685	1.52712	0.506691	0.619179	0.755244	-0.06633	0.885997	-0.875612	0.211291	0.085812	-1.31919	-0.787712	0.287512	0.210797	-0.556478	-0.77243	1.2396	-0.523622	0.118703	1.53079	0.229049	1.62253	2.37424	2.4989	5.25379	1.17706	2.64312	2.25787	0.559289	2.09043	0.206999	1.87379	1.17017	2.86635	4.08654	3.98015	2.71314	2.15105	1.97307	-0.226383	0.308336	1.01132	0.873236	-0.0320317	0.566442	-0.487977	1.17145	2.06315
197	1.39315	0.365766	1.6258	0.446598	0.571894	0.617708	-0.0967202	0.779376	-0.917558	0.148303	0.0396357	-1.254	-0.805369	0.255259	0.20684	-0.595722	-0.87856	1.21426	-0.536902	0.0899174	1.49973	0.401407	1.74142	2.34138	2.43098	5.34158	1.05427	2.62795	2.14316	0.454291	2.12491	0.330835	1.88016	1.08142	2.91235	4.00418	3.93026	2.574	2.21123	2.00657	-0.203389	0.292374	1.02226	0.860378	-0.0805852	0.587033	-0.490822	1.1456	2.11441
198	1.38566	0.28907	1.66182	0.367541	0.526368	0.548649	-0.13605	0.638748	-0.93317	0.0689625	0.00784113	-1.23251	-0.84889	0.216999	0.219297	-0.675106	-0.920999	1.16217	-0.57658	0.0841014	1.51299	0.525247	1.76772	2.33557	2.35199	5.39991	0.959463	2.62195	2.06069	0.371942	2.13627	0.387552	1.8689	1.01263	2.94809	3.90237	3.88302	2.44103	2.33285	2.07996	-0.208273	0.314494	1.06045	0.871097	-0.118851	0.583029	-0.535346	1.14061	2.2232
199	1.37002	0.261942	1.71724	0.281523	0.526298	0.532694	-0.15249	0.542396	-0.972522	-0.0915509	0.0167527	-1.1884	-0.836514	0.150258	0.233924	-0.71827	-0.930088	1.09124	-0.54868	0.0187853	1.55057	0.65019	1.79229	2.41799	2.30507	5.44361	0.87901	2.58772	2.02194	0.324385	2.19742	0.402461	1.87248	0.982878	2.92862	3.80636	3.81024	2.35037	2.39682	2.15134	-0.234092	0.317586	1.10982	0.91152	-0.150597	0.549224	-0.610675	1.16359	2.27062
200	1.33441	0.23351	1.80139	0.152346	0.598294	0.681732	-0.182661	0.60506	-1.00926	-0.116611	0.0127642	-1.19121	-0.818108	0.152471	0.250473	-0.808272	-0.893571	1.06228	-0.560793	-0.0362534	1.58845	0.681438	1.76522	2.49256	2.22106	5.4435	0.747616	2.55529	1.9873	0.265331	2.23989	0.396172	1.90788	0.961828	2.94661	3.75887	3.76311	2.17322	2.4529	2.17965	-0.287816	0.297316	1.14709	0.878112	-0.149765	0.499976	-0.627432	1.25134	2.30467
201	1.36469	0.298837	1.91045	0.0730086	0.653723	0.790709	-0.213959	0.822442	-1.03504	-0.093989	-0.0128083	-1.17974	-0.757542	0.185582	0.221535	-0.905889	-0.905024	1.0117	-0.550225	-0.0851227	1.614	0.692344	1.74631	2.54156	2.15371	5.48455	0.708072	2.55198	1.98344	0.230389	2.28298	0.372291	1.89775	0.956183	3.01273	3.69989	3.68335	2.03888	2.52288	2.27855	-0.354396	0.270598	1.15119	0.861213	-0.159455	0.47051	-0.650149	1.30871	2.37853
202	1.36561	0.383791	1.93951	0.0913658	0.679043	0.894951	-0.269401	1.06417	-1.00815	0.0201449	-0.0615372	-1.20246	-0.686255	0.196175	0.226871	-0.913684	-0.879364	0.945583	-0.522179	-0.116735	1.64667	0.614015	1.67536	2.61713	2.08921	5.63314	0.746882	2.53491	1.95918	0.201611	2.31595	0.384457	1.83445	0.959056	3.06889	3.68776	3.58613	1.90028	2.51809	2.39711	-0.400781	0.246047	1.13345	0.844288	-0.174029	0.452207	-0.677981	1.36599	2.40757
203	1.38912	0.431162	2.04213	0.087302	0.713	1.00346	-0.356563	1.33546	-0.98441	0.116735	-0.0675998	-1.14303	-0.60683	0.216773	0.260082	-0.911086	-0.870183	0.875842	-0.456278	-0.152265	1.69206	0.594541	1.62427	2.65624	2.01802	5.81407	0.808591	2.51611	1.94403	0.205405	2.31311	0.407594	1.79196	0.921855	3.07601	3.67546	3.47614	1.81316	2.45368	2.48668	-0.423696	0.19602	1.13836	0.775569	-0.180472	0.445423	-0.728999	1.4052	2.49027
204	1.38796	0.485579	2.07548	0.11019	0.649944	1.18629	-0.397271	1.50676	-0.96201	0.150722	-0.0488421	-1.08879	-0.541028	0.249342	0.266434	-0.967286	-0.855126	0.819292	-0.442955	-0.211426	1.70409	0.581698	1.61346	2.67509	1.96416	5.9693	0.863016	2.47219	1.94899	0.189262	2.23897	0.464801	1.74506	0.833112	3.08801	3.68557	3.38131	1.73368	2.431	2.57993	-0.464194	0.168139	1.09612	0.698113	-0.163118	0.45347	-0.719749	1.45346	2.68339
205	1.39153	0.506303	2.11291	0.199687	0.512053	1.20294	-0.398445	1.51923	-0.90245	0.0971202	-0.0600557	-1.00924	-0.507073	0.235451	0.281129	-0.984355	-0.84645	0.747577	-0.429165	-0.231981	1.70903	0.58908	1.5623	2.71858	1.90938	6.17138	0.962233	2.43113	1.97651	0.206525	2.19221	0.525926	1.67816	0.748588	3.05274	3.65345	3.26106	1.68707	2.34203	2.67368	-0.434256	0.130903	1.07554	0.659933	-0.177017	0.435404	-0.700394	1.48919	2.87989
206	1.34958	0.493585	2.13477	0.261134	0.37327	1.33273	-0.404317	1.39898	-0.780999	0.203573	-0.00191377	-0.947047	-0.482162	0.21264	0.322795	-0.961642	-0.829236	0.682968	-0.403495	-0.229124	1.67103	0.611727	1.54189	2.78046	1.83762	6.32221	1.02222	2.38169	1.99383	0.237977	2.15926	0.583172	1.6299	0.623689	2.97921	3.64115	3.19114	1.61686	2.1872	2.78225	-0.385126	0.16695	1.05911	0.637583	-0.163482	0.408797	-0.669718	1.51165	2.91976
207	1.33838	0.508293	2.12989	0.259733	0.302706	1.51837	-0.39713	1.21535	-0.638453	0.195745	0.0215162	-0.848205	-0.507209	0.190099	0.364326	-0.98048	-0.822511	0.644649	-0.388467	-0.198852	1.60044	0.670265	1.56215	2.75658	1.7553	6.32264	1.07304	2.29987	2.06676	0.287754	2.14556	0.56936	1.56607	0.551999	2.89609	3.7144	3.15868	1.63167	2.08984	2.82178	-0.332167	0.17686	1.05398	0.639017	-0.144154	0.432169	-0.621982	1.49669	2.98198
208	1.27348	0.543244	2.07946	0.358736	0.167325	1.60576	-0.332514	1.00157	-0.505184	0.273949	-0.0333665	-0.808501	-0.513238	0.0958258	0.350331	-1.00819	-0.79933	0.609047	-0.377724	-0.212619	1.47878	0.673388	1.55319	2.74892	1.6879	6.19669	1.10039	2.2124	2.1112	0.361566	2.21293	0.510547	1.50872	0.537356	2.82337	3.79254	3.14441	1.62066	1.97311	2.85947	-0.291512	0.186427	1.0282	0.669895	-0.13753	0.465994	-0.513387	1.54571	3.10163
209	1.28548	0.55157	1.97708	0.406941	0.17047	1.63685	-0.297474	0.915339	-0.348262	0.491181	-0.0571839	-0.822696	-0.528674	0.0301913	0.391003	-0.972595	-0.786913	0.573932	-0.352243	-0.255245	1.38125	0.633288	1.50503	2.70437	1.57426	6.08576	1.13021	2.17201	2.16924	0.440405	2.30155	0.404401	1.46624	0.5753	2.75609	3.85387	3.13021	1.60904	1.81681	2.86303	-0.188657	0.169936	0.993132	0.68922	-0.14418	0.445679	-0.439707	1.49366	3.10936
210	1.25497	0.645101	1.84312	0.432234	0.216535	1.6822	-0.298131	0.876317	-0.221485	0.734573	-0.0191672	-0.868318	-0.523393	-0.0216432	0.391184	-0.952816	-0.78891	0.553403	-0.319912	-0.361965	1.34009	0.569823	1.42739	2.62845	1.49217	5.96645	1.17416	2.09498	2.20884	0.536298	2.35195	0.283816	1.37793	0.625697	2.68366	3.98175	3.17589	1.58311	1.74644	2.82949	-0.141322	0.183573	0.914143	0.734102	-0.115578	0.403196	-0.444878	1.46103	3.02143
211	1.30107	0.715141	1.69142	0.474787	0.298036	1.69029	-0.283821	0.838744	-0.146697	0.812923	0.0191003	-0.884758	-0.502698	-0.0788983	0.412593	-0.954743	-0.756754	0.49957	-0.314388	-0.4116	1.34706	0.435127	1.30889	2.55939	1.42682	5.85775	1.19864	2.04045	2.25782	0.642036	2.42641	0.226982	1.29331	0.669888	2.61489	4.12182	3.21846	1.57577	1.67818	2.7923	-0.096812	0.174904	0.86483	0.750637	-0.116487	0.332923	-0.384434	1.51244	3.10567
212	1.28573	0.722414	1.52736	0.456711	0.396456	1.71304	-0.279452	0.854012	-0.129013	0.824252	0.172489	-0.860971	-0.454757	-0.135385	0.390415	-0.936465	-0.693085	0.444715	-0.259973	-0.448734	1.36543	0.24712	1.17965	2.56243	1.35933	5.75845	1.17939	1.9578	2.28026	0.729165	2.45305	0.191894	1.27745	0.683447	2.59638	4.23249	3.25753	1.51291	1.61365	2.82019	-0.0786225	0.194487	0.822957	0.734728	-0.0827414	0.193167	-0.319686	1.50381	3.09681
213	1.31023	0.740027	1.37486	0.392437	0.492106	1.80863	-0.289708	0.954631	-0.140292	0.72922	0.371166	-0.818183	-0.417742	-0.0762106	0.372939	-0.930775	-0.60931	0.435983	-0.211024	-0.492288	1.41823	0.0735593	1.06029	2.58355	1.31156	5.72003	1.13976	1.86405	2.30545	0.729924	2.40371	0.172949	1.23167	0.645342	2.65922	4.36117	3.27247	1.47891	1.60185	2.84168	-0.0119626	0.206221	0.797985	0.712926	-0.074844	0.0630551	-0.407716	1.50479	3.05393
214	1.30292	0.779851	1.30108	0.38793	0.517756	1.82743	-0.282772	1.02987	-0.0959267	0.545095	0.490845	-0.739636	-0.39639	-0.0522696	0.340316	-0.92699	-0.515367	0.403307	-0.154976	-0.504244	1.44938	-0.0985147	0.950333	2.61543	1.29917	5.63839	1.09858	1.7669	2.3286	0.72484	2.395	0.157041	1.18941	0.559271	2.70986	4.48941	3.26932	1.42595	1.60828	2.85369	-0.016741	0.244065	0.789101	0.718507	-0.0443714	-0.0225817	-0.475643	1.58211	3.12639
215	1.32787	0.73129	1.26519	0.356564	0.54371	1.84458	-0.278685	1.13473	-0.0812718	0.45745	0.598035	-0.662359	-0.322518	-0.0165613	0.35734	-0.954675	-0.446855	0.424487	-0.133242	-0.51355	1.41461	-0.269136	0.890562	2.65738	1.27126	5.53874	1.03559	1.67748	2.34413	0.681607	2.42733	0.163858	1.19097	0.46183	2.81223	4.60146	3.23194	1.40906	1.62276	2.89259	-0.00464985	0.271285	0.81444	0.6996	-0.0535158	-0.0106099	-0.273313	1.60535	3.2168
216	1.29183	0.679778	1.29016	0.291963	0.544273	1.82132	-0.291086	1.25311	-0.0670172	0.38746	0.635801	-0.649275	-0.295477	0.0214506	0.311763	-0.98702	-0.320527	0.441487	-0.0315984	-0.569442	1.34134	-0.376091	0.79141	2.65322	1.22689	5.42203	1.01798	1.5705	2.35259	0.652792	2.4225	0.0839649	1.19983	0.401068	2.94823	4.63158	3.18951	1.41689	1.68157	2.87099	0.00770532	0.267823	0.801771	0.670991	-0.0331228	0.102442	-0.0670942	1.60223	3.13452
217	1.30425	0.620283	1.37729	0.326576	0.500367	1.79226	-0.267256	1.26295	-0.0925153	0.304288	0.650502	-0.671882	-0.304317	0.0379157	0.286691	-0.991299	-0.18876	0.476439	0.0193037	-0.63763	1.22016	-0.424909	0.63892	2.68813	1.2047	5.3118	0.969538	1.50858	2.31318	0.64418	2.41499	0.0028568	1.18064	0.361297	3.04298	4.65068	3.16491	1.381	1.67703	2.79867	0.00649092	0.21325	0.807974	0.63401	-0.0319797	0.308171	0.0811973	1.683	3.19811
218	1.26429	0.508819	1.49111	0.370787	0.480021	1.78224	-0.267913	1.1211	-0.138795	0.288853	0.608542	-0.700363	-0.284574	0.0326758	0.28556	-1.02521	-0.0945417	0.474186	0.0897969	-0.659701	1.12946	-0.456992	0.474449	2.68463	1.15153	5.25434	0.951529	1.44294	2.27506	0.67125	2.40207	-0.0743135	1.18951	0.349124	3.10068	4.65568	3.15941	1.35334	1.64544	2.72616	-0.0329242	0.242743	0.822852	0.611191	-0.00979425	0.460728	0.326347	1.70088	3.40192
219	1.22177	0.441158	1.61486	0.346498	0.499381	1.774	-0.327692	0.976809	-0.263588	0.250759	0.61424	-0.755101	-0.257238	0.0428168	0.224791	-1.06338	-0.0340631	0.508697	0.233801	-0.689621	1.04282	-0.458028	0.316922	2.70874	1.09061	5.19633	0.962422	1.35737	2.22743	0.776457	2.37719	-0.113026	1.19408	0.383774	3.18464	4.62908	3.21556	1.31546	1.68313	2.65898	0.00369253	0.265973	0.865198	0.596925	-0.0260827	0.633204	0.539569	1.70821	3.29489
220	1.17692	0.375762	1.73271	0.351402	0.563305	1.82156	-0.35315	0.76215	-0.361351	0.12097	0.621579	-0.787594	-0.298673	0.0468371	0.143358	-1.08175	0.0274254	0.547945	0.375662	-0.664487	0.944251	-0.489426	0.117256	2.64856	1.04843	5.14805	0.973106	1.28697	2.16667	0.872767	2.29139	-0.138377	1.17934	0.441483	3.2374	4.58878	3.2925	1.26871	1.70411	2.57443	0.0304621	0.317771	0.880733	0.595517	-0.00568968	0.694917	0.480654	1.77747	3.12768
221	1.1259	0.302955	1.79995	0.335988	0.638586	1.88057	-0.342957	0.570528	-0.466859	0.0267627	0.617112	-0.775372	-0.281899	0.0553068	0.113674	-1.10684	0.0638733	0.621518	0.500118	-0.665606	0.873978	-0.564482	-0.0174148	2.61053	1.01505	5.10808	0.983601	1.21507	2.10264	0.937777	2.24235	-0.131599	1.19155	0.458597	3.27519	4.59547	3.38673	1.20037	1.71252	2.5233	0.0508164	0.37784	0.955964	0.58991	-0.0056637	0.648983	0.340267	1.81876	3.16952
222	1.07388	0.27347	1.88774	0.304692	0.722973	1.90472	-0.343129	0.515633	-0.504053	-0.0208634	0.58885	-0.776007	-0.247695	0.0431556	0.0963566	-1.15562	0.0675685	0.662763	0.582696	-0.657316	0.889032	-0.647805	-0.0734922	2.51396	1.01562	5.04948	1.06854	1.13019	2.05699	0.992259	2.23388	-0.149701	1.20527	0.502325	3.3315	4.56601	3.47318	1.16626	1.7411	2.49212	0.0884363	0.473903	0.98154	0.619797	-0.0353309	0.567567	0.288013	1.78771	3.04453
223	1.05138	0.261004	1.89156	0.294229	0.74874	1.91498	-0.303783	0.565736	-0.495211	-0.0456114	0.625066	-0.795871	-0.244408	-0.0585936	0.0836285	-1.15293	0.0504922	0.680901	0.699222	-0.707127	0.889448	-0.742469	-0.151711	2.39179	1.01572	4.97503	1.12186	1.09383	2.00878	1.03206	2.22509	-0.161064	1.27975	0.502486	3.36728	4.52607	3.55524	1.13631	1.7786	2.46469	0.143744	0.505352	0.987244	0.643034	-0.088015	0.581116	0.211609	1.71518	2.6578
224	1.0402	0.162166	1.9	0.299227	0.802549	1.98478	-0.23865	0.552681	-0.468913	-0.0409184	0.698342	-0.773966	-0.289311	-0.12023	0.132845	-1.15795	0.0519611	0.6698	0.706788	-0.738019	0.947124	-0.860664	-0.240091	2.25937	1.03542	4.87184	1.19746	1.06602	1.97126	0.994763	2.18805	-0.190392	1.34858	0.481817	3.38184	4.51213	3.58929	1.16067	1.76193	2.44456	0.157921	0.501097	0.972655	0.656647	-0.0904829	0.584785	0.116758	1.64614	2.38659
225	0.997575	0.0377557	1.84771	0.254361	0.805295	2.00331	-0.188736	0.613164	-0.435826	-0.0625133	0.759173	-0.770905	-0.270271	-0.149479	0.17467	-1.13678	0.0541645	0.621797	0.706788	-0.783634	1.01275	-0.856873	-0.237368	2.20528	1.06892	4.73966	1.25428	1.03981	1.9171	0.996755	2.1943	-0.274831	1.46653	0.445741	3.42561	4.47983	3.63142	1.1221	1.7028	2.42408	0.133818	0.488465	0.984563	0.688855	-0.119085	0.615257	0.0691497	1.47239	2.14641
226	1.013	-0.0356921	1.79859	0.24266	0.823505	2.02257	-0.175287	0.654319	-0.42319	-0.136207	0.84813	-0.793626	-0.251571	-0.260805	0.166327	-1.10919	0.0321765	0.566361	0.661235	-0.803335	1.06547	-0.774569	-0.257212	2.10248	1.13379	4.6108	1.23142	1.04006	1.84288	0.966668	2.16611	-0.329118	1.55783	0.410911	3.47232	4.43722	3.63531	1.07019	1.66411	2.45015	0.113516	0.463623	0.980489	0.714413	-0.116877	0.701091	-0.00953371	1.23676	1.90785
227	1.03187	-0.118953	1.65672	0.202653	0.820196	1.9912	-0.271045	0.648937	-0.444128	-0.251404	0.941212	-0.807594	-0.249894	-0.304305	0.159048	-1.13206	-0.0365419	0.551893	0.609488	-0.84094	1.05948	-0.674945	-0.286552	2.02973	1.13411	4.48191	1.16608	1.04317	1.76387	0.902246	2.07982	-0.383563	1.68889	0.333758	3.49267	4.42425	3.58628	1.07766	1.58694	2.50725	0.108949	0.441266	0.957751	0.730608	-0.132542	0.801658	-0.133268	1.09283	1.69343
228	1.06089	-0.178493	1.52472	0.130439	0.920728	1.91392	-0.36984	0.618991	-0.463987	-0.399837	1.01141	-0.807458	-0.225051	-0.31413	0.141391	-1.14863	-0.127455	0.569961	0.571107	-0.845902	1.06146	-0.560157	-0.223259	1.99591	1.1676	4.31899	1.11896	1.00994	1.73024	0.837123	1.98875	-0.488533	1.80509	0.329982	3.50519	4.40983	3.56751	1.05492	1.51977	2.52717	0.0963827	0.423242	0.926418	0.73804	-0.121527	0.82856	-0.142439	0.945817	1.68562
229	1.06827	-0.168246	1.40217	0.0799918	0.976087	1.76084	-0.46458	0.638955	-0.490634	-0.517381	1.02246	-0.843806	-0.169063	-0.413304	0.0985043	-1.10961	-0.214535	0.641978	0.509754	-0.923336	0.96678	-0.414738	-0.174568	1.91183	1.18756	4.21593	1.0345	0.990653	1.63769	0.777481	1.89328	-0.561021	1.89878	0.329439	3.51312	4.39873	3.5562	0.978341	1.44865	2.55162	0.0978875	0.382121	0.91091	0.721976	-0.155455	0.832031	-0.13369	0.757095	1.71427
230	1.12571	-0.152486	1.3704	0.0494199	1.04625	1.62343	-0.544431	0.609964	-0.528211	-0.535181	1.04804	-0.855938	-0.161085	-0.502315	0.0681422	-1.11651	-0.299985	0.705449	0.456286	-0.956981	0.889948	-0.307833	-0.164663	1.8143	1.15939	4.09693	0.980116	0.982438	1.58871	0.717593	1.79022	-0.631354	1.98063	0.343882	3.46596	4.36684	3.53214	0.96003	1.42491	2.5755	0.0814139	0.36941	0.875319	0.684917	-0.202605	0.893941	-0.121165	0.667805	1.68646
231	1.13896	-0.13421	1.35479	0.0771425	1.15012	1.4703	-0.61163	0.532207	-0.520187	-0.460644	1.05084	-0.825643	-0.132071	-0.50419	0.0892126	-1.10052	-0.425579	0.781483	0.440324	-1.00024	0.813054	-0.285971	-0.186277	1.74436	1.12898	3.96067	1.03057	0.949095	1.54819	0.69997	1.68245	-0.682252	2.07066	0.398397	3.40927	4.36225	3.54297	0.978614	1.31356	2.55618	0.0783251	0.327205	0.795357	0.660637	-0.236013	0.903191	-0.0532698	0.574595	1.58365
232	1.14274	-0.167217	1.35151	0.124717	1.25912	1.37838	-0.618378	0.447811	-0.527114	-0.377527	1.05034	-0.82782	-0.085309	-0.556634	0.104382	-1.03025	-0.495835	0.840286	0.37365	-1.07249	0.71792	-0.283966	-0.210699	1.68466	1.10336	3.81966	1.12056	0.91811	1.49102	0.750772	1.63183	-0.692969	2.17287	0.424148	3.3479	4.33947	3.60941	0.924374	1.21428	2.47927	0.0791171	0.287749	0.772225	0.606705	-0.24256	0.863351	-0.0148005	0.402721	1.52263
233	1.13486	-0.260656	1.39221	0.170376	1.32225	1.28957	-0.590775	0.437669	-0.529464	-0.272248	1.06773	-0.82256	-0.026443	-0.588232	0.0639145	-0.989619	-0.545549	0.931416	0.295825	-1.12903	0.570212	-0.331048	-0.232092	1.63667	1.03497	3.7065	1.23549	0.908735	1.41122	0.79647	1.59739	-0.659526	2.24233	0.393235	3.30137	4.31472	3.62927	0.953271	1.11741	2.41129	0.0314389	0.286216	0.749304	0.562709	-0.240871	0.825858	-0.0636281	0.283399	1.26345
234	1.14128	-0.320448	1.37078	0.240115	1.42949	1.30287	-0.528993	0.501718	-0.513504	-0.186803	1.05973	-0.795145	0.0301336	-0.591507	-0.0143081	-0.949098	-0.590719	0.994352	0.28721	-1.16375	0.458463	-0.388016	-0.193765	1.68192	0.983323	3.54206	1.3705	0.878678	1.35699	0.822004	1.57191	-0.609784	2.33705	0.366178	3.24337	4.30785	3.67471	0.998438	1.05856	2.35448	-0.0204634	0.335345	0.713923	0.554468	-0.229649	0.762843	-0.111731	0.21808	1.07032
235	1.1191	-0.383443	1.30828	0.329168	1.42332	1.31436	-0.528774	0.627381	-0.504993	-0.185245	0.983855	-0.770815	0.0790035	-0.668818	-0.0942489	-0.870722	-0.629531	1.08323	0.254062	-1.19274	0.341841	-0.477168	-0.153634	1.74012	1.00941	3.43146	1.50357	0.852815	1.25259	0.838413	1.56115	-0.511083	2.44696	0.304411	3.1969	4.33013	3.7198	1.0541	0.968423	2.30897	-0.00726344	0.368485	0.706432	0.531336	-0.207255	0.651645	-0.155769	0.0858788	1.03215
236	1.14755	-0.469974	1.24863	0.390709	1.39574	1.33308	-0.579847	0.812826	-0.534494	-0.284768	1.01481	-0.752085	0.0843529	-0.728941	-0.21832	-0.83925	-0.662788	1.16154	0.212898	-1.21188	0.252287	-0.540533	0.00179954	1.80899	0.973543	3.33825	1.60012	0.868356	1.17038	0.87861	1.55719	-0.506518	2.60864	0.21828	3.13095	4.31646	3.74323	1.12348	0.959975	2.28807	0.0130909	0.440922	0.699623	0.496051	-0.203696	0.536858	-0.123977	0.0129575	0.87373
237	1.20796	-0.45689	1.21559	0.448723	1.36873	1.3328	-0.556236	1.05444	-0.579277	-0.389608	1.04521	-0.711179	0.115339	-0.741251	-0.284199	-0.830492	-0.701853	1.24099	0.244427	-1.17041	0.210394	-0.5893	0.189603	1.82955	1.00222	3.30501	1.65304	0.823589	1.08804	0.879483	1.56398	-0.499955	2.73193	0.170413	3.09096	4.32335	3.72607	1.24043	1.01842	2.26435	0.000418937	0.514152	0.681644	0.523695	-0.182108	0.44773	-0.0847033	-0.0169311	0.685929
238	1.24643	-0.376832	1.19195	0.557652	1.29695	1.28435	-0.526535	1.25802	-0.60293	-0.535548	1.06524	-0.688685	0.0986784	-0.768986	-0.29713	-0.82366	-0.754459	1.32552	0.307209	-1.14	0.202295	-0.63735	0.35096	1.8163	1.04397	3.23654	1.68429	0.766278	0.989857	0.907179	1.60783	-0.500229	2.86522	0.15585	3.06369	4.35414	3.75587	1.29894	1.06674	2.21918	-0.00520425	0.520891	0.694866	0.53217	-0.137192	0.347854	0.00711133	-0.0486001	0.504597
239	1.27058	-0.36153	1.23627	0.642431	1.27566	1.21567	-0.509234	1.36723	-0.648391	-0.685099	1.11593	-0.621657	0.121028	-0.769686	-0.270815	-0.90067	-0.777365	1.37336	0.296233	-1.07102	0.198422	-0.649442	0.483589	1.76789	1.07709	3.21169	1.6514	0.746175	0.890911	0.990476	1.66147	-0.510808	2.99217	0.14177	3.03057	4.38811	3.75063	1.34644	1.07528	2.18113	-0.0124906	0.511192	0.674336	0.523851	-0.0839623	0.274701	0.0869979	-0.0342131	0.317373
240	1.33668	-0.269806	1.28719	0.68447	1.31553	1.18807	-0.471187	1.44469	-0.723511	-0.75278	1.20876	-0.581317	0.133948	-0.803362	-0.22933	-0.995756	-0.780165	1.36695	0.269033	-1.05761	0.194841	-0.638119	0.609682	1.70867	1.07393	3.20708	1.59007	0.693039	0.819637	1.06486	1.68882	-0.483145	3.04812	0.111961	3.01043	4.42529	3.72973	1.42012	1.07558	2.15601	-0.0274858	0.470362	0.627731	0.555903	-0.0177956	0.240344	0.108997	-0.0310214	0.0682903
241	1.36921	-0.23012	1.30613	0.707031	1.31849	1.13747	-0.418471	1.51073	-0.789527	-0.779562	1.1885	-0.551953	0.0951197	-0.80806	-0.138537	-1.03265	-0.766646	1.37109	0.205434	-1.01009	0.186949	-0.637267	0.653506	1.67978	1.12666	3.15683	1.49253	0.616668	0.748417	1.11038	1.75029	-0.403056	3.01225	0.0740174	2.9618	4.48126	3.73951	1.46337	1.07709	2.10961	-0.0939872	0.429875	0.61635	0.581669	0.0654649	0.261467	0.12173	-0.0446545	-0.177854
242	1.38267	-0.22248	1.35295	0.713781	1.35416	1.08326	-0.397021	1.45728	-0.815687	-0.702	1.15591	-0.50599	0.0609607	-0.870781	-0.110866	-1.0262	-0.734192	1.38823	0.153468	-0.969599	0.149575	-0.692765	0.655582	1.66622	1.08479	3.08855	1.38901	0.629387	0.666405	1.1369	1.75436	-0.347593	2.95384	0.0195223	2.89158	4.50225	3.70446	1.47181	1.14361	2.11233	-0.10893	0.383892	0.578472	0.531884	0.0664521	0.270185	0.156391	-0.030043	-0.371123
243	1.3922	-0.172615	1.38479	0.680687	1.4458	1.07086	-0.419723	1.35104	-0.830377	-0.597637	1.17651	-0.442159	0.0477912	-0.890814	-0.0894334	-1.00893	-0.705525	1.33934	0.0790684	-0.92341	0.0799265	-0.643045	0.602772	1.6649	1.04979	3.06586	1.28054	0.641313	0.618208	1.15379	1.74358	-0.283862	2.85329	-0.058414	2.79112	4.50878	3.62277	1.4764	1.2606	2.21884	-0.105577	0.36978	0.517515	0.532744	0.0930799	0.235137	0.129403	-0.0558738	-0.454742
244	1.43341	-0.121629	1.41733	0.616483	1.42006	1.03832	-0.466913	1.20298	-0.838157	-0.429516	1.11612	-0.480435	0.0774849	-0.964534	-0.0382948	-0.953802	-0.744842	1.29529	0.0876542	-0.884391	0.0304128	-0.656239	0.553656	1.65403	0.994316	3.01118	1.19702	0.646648	0.575571	1.16409	1.78282	-0.241173	2.73361	-0.157421	2.74641	4.45592	3.57206	1.45769	1.41106	2.2708	-0.118856	0.365736	0.436896	0.487392	0.108745	0.228136	0.136041	-0.119517	-0.491655
245	1.4835	-0.0934714	1.46094	0.594389	1.42444	0.981586	-0.465222	0.933393	-0.785716	-0.252413	1.09446	-0.470458	0.125629	-0.924535	-0.0765471	-0.946836	-0.776516	1.27898	0.146107	-0.821696	-0.00885668	-0.735504	0.503875	1.70052	0.921508	2.92606	1.14579	0.686099	0.529142	1.1761	1.81722	-0.307529	2.60564	-0.227524	2.68887	4.38289	3.53814	1.38676	1.56481	2.31489	-0.154733	0.36349	0.419915	0.426836	0.120357	0.211983	0.132861	-0.0971742	-0.558631
246	1.54354	-0.0226083	1.50361	0.567391	1.46995	0.943634	-0.439717	0.632937	-0.675909	-0.139892	1.11427	-0.477374	0.165727	-0.908476	-0.147106	-0.976851	-0.790379	1.2157	0.196994	-0.796812	-0.0801081	-0.769926	0.422814	1.73137	0.815155	2.84744	1.11919	0.705757	0.482968	1.1903	1.83112	-0.396708	2.50394	-0.278986	2.66834	4.27523	3.44431	1.29544	1.73341	2.35363	-0.186625	0.372739	0.390212	0.38211	0.105783	0.24281	0.0353019	-0.0382469	-0.644926
247	1.57709	-0.00810633	1.50755	0.528294	1.50569	0.879924	-0.418799	0.360852	-0.571671	-0.0956572	1.1269	-0.511999	0.153328	-0.861001	-0.17688	-1.03359	-0.817278	1.14761	0.257401	-0.760502	-0.110279	-0.726702	0.309893	1.74171	0.733314	2.77748	1.08292	0.713431	0.439438	1.22897	1.86514	-0.456109	2.4278	-0.332697	2.64323	4.16463	3.38681	1.21733	1.79086	2.3581	-0.290165	0.375514	0.361692	0.343252	0.155506	0.238825	-0.0961851	-0.000924214	-0.620622
248	1.65618	0.0270507	1.49757	0.529462	1.55717	0.856511	-0.400042	0.0892122	-0.436418	-0.0252447	1.11283	-0.592134	0.155074	-0.805101	-0.217574	-1.08285	-0.825243	1.09463	0.250579	-0.706244	-0.119627	-0.824773	0.206248	1.75586	0.683583	2.7224	1.01689	0.726324	0.384806	1.27349	1.8666	-0.497192	2.3752	-0.344147	2.6235	4.05393	3.32243	1.13387	1.78245	2.31084	-0.362184	0.375092	0.323341	0.274663	0.18603	0.268863	-0.122926	0.0700002	-0.677489
249	1.67233	0.089542	1.49245	0.546768	1.63757	0.82778	-0.396801	-0.189162	-0.294655	-0.0337873	1.15491	-0.623652	0.0818142	-0.68517	-0.246489	-1.15383	-0.803507	1.02617	0.1858	-0.599112	-0.162499	-0.853282	0.0891237	1.77904	0.685301	2.68957	0.949996	0.737245	0.351611	1.29221	1.78633	-0.490688	2.3429	-0.324361	2.55971	3.97369	3.20289	1.17921	1.774	2.26314	-0.428184	0.361587	0.327415	0.246446	0.219724	0.258943	-0.135977	0.0836173	-0.811581
250	1.67113	0.128542	1.48571	0.524184	1.75866	0.802211	-0.413398	-0.312181	-0.180915	-0.166125	1.14702	-0.714104	0.0467938	-0.599683	-0.207604	-1.17618	-0.765453	0.945908	0.146909	-0.518261	-0.214949	-0.848338	-0.057971	1.79462	0.674106	2.64313	0.837262	0.754235	0.318872	1.34038	1.72371	-0.462144	2.37586	-0.288848	2.48154	3.87021	3.11487	1.25098	1.79379	2.2164	-0.468629	0.319303	0.314009	0.211291	0.25547	0.255156	-0.0550705	0.0339285	-0.956738
251	1.70045	0.219694	1.47264	0.436111	1.8583	0.804241	-0.392417	-0.385974	-0.11354	-0.292706	1.10454	-0.751155	0.0343044	-0.562552	-0.190264	-1.20887	-0.744314	0.878466	0.101473	-0.423939	-0.238498	-0.881758	-0.14681	1.84116	0.654646	2.6059	0.72541	0.756942	0.270858	1.36661	1.62578	-0.446745	2.43297	-0.274767	2.41825	3.83533	3.02529	1.40117	1.80866	2.19867	-0.428131	0.294647	0.284569	0.199164	0.271499	0.176245	0.0361306	-0.0538609	-1.06973
252	1.71781	0.329008	1.47335	0.373216	1.98605	0.846441	-0.399604	-0.457665	-0.0810455	-0.409131	1.06429	-0.791041	0.0643154	-0.519074	-0.204235	-1.24791	-0.733756	0.799087	0.0590545	-0.312154	-0.303065	-0.917231	-0.209899	1.93941	0.677884	2.57347	0.609485	0.772386	0.256256	1.41994	1.54335	-0.453112	2.43907	-0.229372	2.35984	3.83592	2.9696	1.60904	1.87312	2.21185	-0.364217	0.314969	0.304336	0.226599	0.3273	0.174016	0.133443	-0.117889	-1.25145
253	1.73869	0.350509	1.51021	0.249644	2.07609	0.804886	-0.4113	-0.421254	-0.115733	-0.507445	0.983263	-0.783082	0.0891583	-0.505771	-0.180949	-1.26625	-0.749616	0.72138	0.105656	-0.239564	-0.277372	-0.918434	-0.254148	2.05535	0.690514	2.49217	0.556151	0.781896	0.243915	1.43354	1.41889	-0.47237	2.45904	-0.183895	2.26138	3.80425	2.90615	1.80108	1.94237	2.24997	-0.324327	0.325725	0.30862	0.232024	0.341433	0.193285	0.0898903	-0.190096	-1.38274
254	1.78866	0.354993	1.50849	0.180326	2.15846	0.791622	-0.40344	-0.240793	-0.148785	-0.529571	0.937679	-0.805871	0.129709	-0.503986	-0.242103	-1.27317	-0.752875	0.656284	0.118542	-0.18211	-0.255946	-0.985991	-0.304099	2.19868	0.637388	2.41009	0.556697	0.782998	0.226015	1.47053	1.31853	-0.587469	2.44793	-0.168871	2.17279	3.7765	2.88667	1.92818	1.97879	2.27155	-0.241325	0.32628	0.31782	0.265171	0.395182	0.264584	0.103268	-0.222631	-1.47094
255	1.83551	0.379971	1.53156	0.172502	2.15506	0.786713	-0.357471	-0.0465598	-0.155886	-0.471881	0.870785	-0.773468	0.124065	-0.525375	-0.291207	-1.28023	-0.751291	0.623144	0.122157	-0.137393	-0.192274	-1.03476	-0.336265	2.30331	0.585737	2.29069	0.598172	0.78926	0.220109	1.48868	1.18482	-0.679176	2.38251	-0.113692	2.10145	3.74779	2.79114	2.0133	1.9713	2.30409	-0.180447	0.370546	0.309514	0.288564	0.442644	0.309493	0.0546162	-0.216873	-1.55461
256	1.81282	0.356502	1.57347	0.270757	2.14051	0.72217	-0.369261	0.13863	-0.153572	-0.372541	0.82062	-0.783966	0.134039	-0.540304	-0.317975	-1.27826	-0.735822	0.613622	0.157273	-0.056396	-0.137992	-1.08752	-0.336248	2.35936	0.560761	2.19688	0.633476	0.825174	0.208515	1.52734	1.05647	-0.742378	2.29889	-0.0659063	2.02808	3.72688	2.73466	2.03491	1.92665	2.31227	-0.148899	0.381408	0.325627	0.322049	0.477871	0.361364	-0.0640026	-0.235583	-1.61048
257	1.79604	0.322466	1.62007	0.337786	2.06647	0.678302	-0.300777	0.311418	-0.155799	-0.311606	0.762729	-0.803263	0.0979984	-0.490909	-0.371668	-1.23039	-0.772407	0.58919	0.136078	-0.0859767	-0.0569753	-1.20815	-0.230628	2.39766	0.532894	2.06754	0.689707	0.852139	0.215187	1.51505	0.937664	-0.749548	2.24139	-0.0403962	1.97219	3.67255	2.67591	2.04254	1.85026	2.30863	-0.0914528	0.355086	0.266142	0.375799	0.436202	0.384144	-0.0957469	-0.284036	-1.64691
258	1.7598	0.334909	1.6096	0.418291	1.98547	0.666375	-0.256906	0.351857	-0.171951	-0.300809	0.777794	-0.798229	0.0659701	-0.484472	-0.394773	-1.17278	-0.736097	0.605935	0.12207	-0.091027	-0.0440243	-1.31265	-0.133926	2.45053	0.523478	1.95281	0.738717	0.88092	0.171055	1.54404	0.835362	-0.768963	2.13322	-0.0701647	1.96455	3.69164	2.66427	2.06178	1.77462	2.30004	0.00371893	0.326941	0.217855	0.448091	0.417081	0.408955	-0.106926	-0.366509	-1.67002
259	1.71718	0.288361	1.60509	0.468131	1.90068	0.72217	-0.180563	0.302853	-0.212557	-0.367995	0.755732	-0.771518	0.0368657	-0.489622	-0.422784	-1.11723	-0.695334	0.648086	0.121924	-0.17815	-0.000423941	-1.43496	-0.121179	2.50366	0.504159	1.8379	0.749463	0.938676	0.131535	1.51016	0.759321	-0.699218	2.03587	-0.0882828	1.93888	3.705	2.60967	2.04296	1.79699	2.37768	0.047622	0.316238	0.177165	0.513498	0.387492	0.410691	-0.222278	-0.417729	-1.65508
260	1.66166	0.224818	1.62649	0.482121	1.85067	0.828708	-0.0930408	0.21255	-0.284804	-0.543614	0.791743	-0.753808	-0.0244257	-0.460012	-0.432731	-1.0884	-0.730129	0.6247	0.108499	-0.277876	0.00446913	-1.60122	-0.072369	2.56361	0.502765	1.78279	0.795388	0.991271	0.0783612	1.46983	0.710184	-0.627142	1.96039	-0.156357	1.92661	3.78877	2.59025	2.08245	1.83954	2.46282	0.0940859	0.303262	0.101514	0.563883	0.357903	0.433273	-0.302316	-0.524758	-1.70124
261	1.63477	0.187899	1.60035	0.457388	1.74087	0.935892	0.0706839	0.140939	-0.386361	-0.808087	0.858888	-0.732607	-0.025219	-0.445421	-0.400922	-1.04934	-0.735523	0.598294	0.127128	-0.379678	0.0049272	-1.71801	-0.13459	2.65143	0.483224	1.70936	0.892758	1.04758	0.0092193	1.44564	0.666735	-0.532712	1.93642	-0.168569	1.92421	3.89871	2.54682	2.10404	1.92301	2.54714	0.106811	0.275381	-0.0198222	0.603862	0.342212	0.470767	-0.32155	-0.571896	-1.65688
262	1.64078	0.219763	1.58472	0.524674	1.63076	1.02021	0.13054	0.176776	-0.471889	-1.05767	0.915138	-0.700227	-0.0104628	-0.472705	-0.367531	-1.08273	-0.664142	0.580946	0.152404	-0.438369	-0.0169354	-1.75684	-0.320692	2.72775	0.4887	1.63872	1.03912	1.10729	-0.0859169	1.41125	0.553996	-0.481265	1.90973	-0.15939	1.90372	4.01256	2.47406	2.07461	1.99611	2.65656	0.100976	0.259472	-0.0370132	0.650153	0.378971	0.488241	-0.338355	-0.659926	-1.65529
263	1.67971	0.179711	1.61611	0.577737	1.5495	1.13305	0.207698	0.222055	-0.569217	-1.2682	0.912038	-0.720271	0.000938634	-0.457482	-0.408496	-1.13696	-0.617619	0.521516	0.0483989	-0.515567	-0.0186636	-1.82745	-0.48261	2.7667	0.449174	1.57302	1.21635	1.15314	-0.121481	1.36857	0.492578	-0.419532	1.90171	-0.127532	1.90691	4.10725	2.38069	2.02757	2.07555	2.74337	0.0940859	0.287273	-0.0930547	0.697904	0.409314	0.4926	-0.272858	-0.721139	-1.74971
264	1.73328	0.129205	1.64722	0.645677	1.41142	1.13994	0.239873	0.251317	-0.650202	-1.47328	0.928448	-0.720566	0.0434618	-0.431508	-0.393891	-1.15034	-0.565219	0.475208	0.105817	-0.570768	0.00567678	-1.86007	-0.593625	2.76462	0.447699	1.57187	1.42159	1.18466	-0.178683	1.38042	0.412351	-0.342832	1.9245	-0.0969	1.91153	4.20516	2.30588	2.00579	2.11183	2.78983	0.0951683	0.297686	-0.1456	0.713787	0.430304	0.491022	-0.123499	-0.804534	-1.77361
265	1.83226	0.0768927	1.64762	0.735034	1.27458	1.11426	0.221163	0.291708	-0.73968	-1.6148	0.909987	-0.741065	0.100718	-0.443321	-0.40671	-1.14588	-0.491061	0.496086	0.228495	-0.577084	0.00496885	-1.8715	-0.737163	2.75345	0.443698	1.56849	1.61097	1.21398	-0.208706	1.36957	0.342801	-0.25042	1.93878	-0.0648216	1.92679	4.24933	2.22626	1.94146	2.1144	2.83085	0.110507	0.315207	-0.149464	0.730712	0.438955	0.525517	-0.0459233	-0.850028	-1.72214
266	1.95355	-0.044064	1.6792	0.802554	1.17872	1.06729	0.171781	0.315844	-0.79461	-1.67335	0.907776	-0.744579	0.0894983	-0.405399	-0.456944	-1.127	-0.469142	0.474929	0.285009	-0.594738	-0.0277002	-1.89887	-0.809391	2.73924	0.485386	1.61248	1.73418	1.23793	-0.243852	1.34288	0.278539	-0.134909	1.89343	-0.057028	1.94902	4.23052	2.15158	1.91204	2.08144	2.87632	0.106705	0.332226	-0.094001	0.756948	0.466986	0.478301	0.0435487	-0.909942	-1.7199
267	2.0384	-0.169001	1.63304	0.77677	1.09037	1.0509	0.126501	0.235938	-0.867345	-1.65767	0.915411	-0.685034	0.150359	-0.393135	-0.47702	-1.12901	-0.427736	0.538609	0.38674	-0.613247	0.0107156	-1.90216	-0.8549	2.71307	0.460349	1.60102	1.83415	1.27344	-0.25508	1.40724	0.299552	-0.013071	1.86666	-0.078119	1.99287	4.22421	2.10512	1.84581	2.04751	2.867	0.114387	0.315815	-0.126885	0.727296	0.470597	0.458874	0.142216	-0.913759	-1.66622
268	2.11691	-0.241762	1.55745	0.791086	0.997887	1.04731	0.0873899	0.209939	-0.865082	-1.66262	0.986636	-0.620296	0.207729	-0.408606	-0.457193	-1.09568	-0.431179	0.602521	0.54758	-0.580795	0.0187944	-1.79051	-0.878607	2.69505	0.481789	1.55382	1.91186	1.34019	-0.283208	1.45715	0.32952	0.102244	1.85586	-0.0817748	2.02257	4.21203	2.04047	1.83538	2.00673	2.85312	0.102191	0.333601	-0.0792546	0.721063	0.448827	0.498201	0.246787	-0.857607	-1.60209
269	2.23329	-0.191005	1.49764	0.772846	1.0187	1.08561	0.0374129	0.177572	-0.892964	-1.66646	1.04742	-0.533019	0.22958	-0.443953	-0.414351	-1.09499	-0.438639	0.6685	0.624429	-0.504833	-0.0532691	-1.61189	-0.871936	2.69607	0.49262	1.49533	1.97241	1.39968	-0.29934	1.51958	0.359567	0.195851	1.82411	-0.111543	2.0616	4.18871	1.9791	1.80585	1.9193	2.84849	0.0854003	0.32184	-0.0284965	0.726305	0.441553	0.545694	0.241058	-0.803908	-1.52912
270	2.27183	-0.106532	1.37724	0.772823	1.00718	1.11192	-0.0458507	0.153659	-0.897751	-1.68374	1.15151	-0.40207	0.301071	-0.482146	-0.40402	-1.12688	-0.45521	0.732319	0.60443	-0.46842	-0.118212	-1.38839	-0.83863	2.67594	0.501835	1.4297	2.01913	1.4401	-0.35512	1.56287	0.394984	0.273217	1.81877	-0.145309	2.08477	4.11579	1.96848	1.77859	1.85924	2.8306	0.0175525	0.351413	-0.011437	0.780054	0.466986	0.596263	0.24615	-0.748526	-1.45378
271	2.30029	-0.000306359	1.24802	0.790479	0.944547	1.17278	-0.124715	0.129157	-0.921404	-1.69348	1.20047	-0.276018	0.433152	-0.547577	-0.360025	-1.15627	-0.444262	0.862116	0.65316	-0.445524	-0.167892	-1.14348	-0.806532	2.65738	0.458267	1.29636	2.057	1.46186	-0.409078	1.62007	0.450892	0.334871	1.80938	-0.197233	2.07888	4.03467	1.99528	1.72778	1.81677	2.82842	0.00287413	0.437751	-0.0340429	0.780498	0.468441	0.700676	0.28932	-0.709014	-1.46235
272	2.37528	0.064335	1.19066	0.817034	0.841669	1.23523	-0.180704	0.151271	-0.930037	-1.65282	1.25702	-0.0506484	0.534677	-0.564607	-0.393326	-1.18199	-0.434461	0.947975	0.668801	-0.407507	-0.273645	-0.91344	-0.735971	2.65283	0.415649	1.24877	2.04325	1.46003	-0.455124	1.59632	0.524489	0.393586	1.74654	-0.264704	2.07116	3.97699	1.99837	1.74387	1.84675	2.82051	-0.0223642	0.527128	-0.0031569	0.837663	0.499874	0.758918	0.272101	-0.691948	-1.48232
273	2.43048	0.142815	1.15627	0.817781	0.73182	1.26517	-0.250111	0.0847226	-0.987838	-1.52866	1.29072	0.0783059	0.665012	-0.592342	-0.400854	-1.19482	-0.386721	1.05525	0.638612	-0.374157	-0.377294	-0.720389	-0.655216	2.71242	0.335425	1.16889	1.96435	1.45521	-0.507677	1.62415	0.596203	0.454907	1.70165	-0.323136	2.05684	3.89629	2.01609	1.74292	1.87878	2.84646	-0.0819225	0.54095	-0.011989	0.800657	0.534374	0.740004	0.16745	-0.733433	-1.46341
274	2.41697	0.167107	1.0874	0.816941	0.637953	1.21174	-0.298695	0.0722726	-0.992973	-1.4513	1.31258	0.180208	0.801376	-0.631777	-0.412181	-1.22862	-0.380685	1.15933	0.473414	-0.363379	-0.43522	-0.540833	-0.582205	2.7129	0.275934	1.03652	1.87087	1.48034	-0.571241	1.6162	0.671222	0.504317	1.64969	-0.330809	2.02558	3.81809	2.03754	1.69292	1.93304	2.86577	-0.131317	0.59243	-0.0417709	0.750376	0.544687	0.732332	0.119507	-0.750547	-1.34558
275	2.44472	0.143776	1.08301	0.795174	0.559292	1.17937	-0.305067	0.0601569	-1.01936	-1.34455	1.26536	0.253109	0.965348	-0.642483	-0.386227	-1.22952	-0.381763	1.30365	0.443881	-0.317057	-0.520214	-0.395164	-0.394878	2.75191	0.19969	0.871238	1.76023	1.49097	-0.615537	1.62312	0.751189	0.512956	1.56066	-0.296361	1.96645	3.81375	2.026	1.66233	2.01008	2.90902	-0.126195	0.610691	-0.0518647	0.639096	0.508993	0.66624	0.102655	-0.748381	-1.26667
276	2.44964	0.0894505	1.06231	0.812246	0.618992	1.13396	-0.343333	0.0600932	-1.05394	-1.28288	1.22561	0.287893	1.05751	-0.646368	-0.393936	-1.23339	-0.389223	1.37378	0.315197	-0.282131	-0.576682	-0.267599	-0.147218	2.78351	0.132257	0.73915	1.68538	1.51359	-0.651393	1.5881	0.869837	0.473049	1.51518	-0.265307	1.90891	3.83406	1.97718	1.63577	2.12013	2.92431	-0.151275	0.546288	-0.0495515	0.579348	0.5072	0.61504	0.0394373	-0.7462	-1.13538
277	2.37124	0.00246137	0.980372	0.90179	0.723607	1.10984	-0.333813	0.0680536	-1.06325	-1.24165	1.21633	0.203881	1.13732	-0.701929	-0.346415	-1.19771	-0.448875	1.47643	0.328258	-0.218891	-0.630818	-0.213303	0.0728025	2.7869	0.0868907	0.584623	1.67453	1.51063	-0.705661	1.55519	0.93482	0.404362	1.50357	-0.202676	1.85514	3.85441	1.97143	1.59038	2.16585	3.00915	-0.190558	0.505061	-0.066874	0.510212	0.502083	0.561374	-0.0055338	-0.736408	-0.998219
278	2.29598	-0.111587	0.954192	0.973023	0.850117	1.07529	-0.288299	0.177572	-1.07551	-1.22173	1.18989	0.279458	1.22783	-0.680811	-0.359957	-1.25866	-0.471827	1.55616	0.409844	-0.180579	-0.712772	-0.19757	0.284961	2.71991	0.0523356	0.51938	1.73303	1.47103	-0.767821	1.4527	0.951727	0.326408	1.51218	-0.189319	1.81389	3.86445	1.95629	1.52556	2.20992	3.0568	-0.191905	0.467719	-0.104752	0.486062	0.534607	0.537667	0.0580106	-0.691796	-0.841052
279	2.22482	-0.2193	0.912824	1.03216	0.918945	1.03947	-0.276619	0.27332	-1.10922	-1.15137	1.14508	0.370817	1.29551	-0.647407	-0.375195	-1.25978	-0.457367	1.63363	0.530467	-0.164898	-0.792039	-0.220384	0.550524	2.73429	0.0182856	0.513572	1.83273	1.4048	-0.85253	1.33008	0.974182	0.215188	1.50342	-0.183694	1.77313	3.8557	1.95004	1.51317	2.23324	3.08982	-0.17852	0.448454	-0.111981	0.491174	0.583213	0.466171	-0.0193343	-0.634745	-0.73674
280	2.0967	-0.226002	0.783177	1.08074	1.03557	0.983379	-0.254699	0.328915	-1.11338	-1.02332	1.16029	0.487254	1.32874	-0.648062	-0.39882	-1.31611	-0.39861	1.63315	0.565685	-0.0736526	-0.837347	-0.271574	0.724645	2.69087	0.00769681	0.566583	1.95079	1.36112	-0.927469	1.25511	0.99149	0.153318	1.50215	-0.224852	1.77049	3.84231	1.91729	1.48088	2.24435	3.14069	-0.174903	0.38405	-0.166918	0.51501	0.667149	0.456487	-0.0947509	-0.636678	-0.69569
281	1.96448	-0.275272	0.809403	1.1221	1.11374	0.867809	-0.209857	0.387471	-1.12654	-0.869718	1.15397	0.655369	1.40264	-0.630829	-0.43827	-1.38105	-0.331613	1.68642	0.631499	0.0195215	-0.84224	-0.350488	0.819372	2.61495	0.0315823	0.622533	2.02361	1.33539	-0.998543	1.19732	0.968974	0.106103	1.50591	-0.25217	1.78288	3.76936	1.87467	1.4883	2.21939	3.22537	-0.196894	0.359182	-0.203797	0.54268	0.735498	0.404439	-0.0890697	-0.661851	-0.636929
282	1.90708	-0.346959	0.766478	1.12252	1.16903	0.638855	-0.209607	0.488409	-1.11585	-0.906254	1.13615	0.794708	1.48048	-0.591461	-0.448082	-1.43217	-0.222591	1.6462	0.637052	0.0675662	-0.831059	-0.429151	0.905965	2.54952	0.0673701	0.724754	2.03521	1.32969	-1.07496	1.14711	0.968573	0.0807715	1.50885	-0.264383	1.79978	3.62621	1.78346	1.47662	2.22055	3.27036	-0.194492	0.397819	-0.219569	0.542367	0.777063	0.365683	-0.0376446	-0.65141	-0.529196
283	1.85379	-0.418165	0.662161	1.14209	1.22514	0.533669	-0.265768	0.458255	-1.02246	-1.03067	1.07377	0.90618	1.43469	-0.596814	-0.468044	-1.41582	-0.146459	1.61608	0.641323	0.114065	-0.825583	-0.538027	0.992302	2.51352	0.162306	0.806646	2.01704	1.34964	-1.13909	1.10369	1.01491	0.0405701	1.48602	-0.261189	1.76355	3.51898	1.73124	1.4936	2.21971	3.34048	-0.212127	0.421075	-0.194545	0.55765	0.839541	0.329787	-0.150383	-0.646662	-0.536403
284	1.77718	-0.497286	0.651855	1.16234	1.21275	0.596639	-0.276697	0.369847	-0.966744	-1.0583	1.01367	1.01058	1.4295	-0.650026	-0.53268	-1.42198	-0.0893775	1.56612	0.673611	0.220682	-0.828873	-0.650544	1.06063	2.4206	0.225091	0.876465	1.97105	1.35998	-1.14966	1.07893	1.07078	-0.00276591	1.47965	-0.327455	1.74226	3.46125	1.65852	1.48759	2.23941	3.42792	-0.190162	0.406249	-0.215731	0.583547	0.873988	0.311169	-0.13879	-0.621425	-0.676349
285	1.72256	-0.650106	0.694308	1.21122	1.19825	0.653095	-0.241531	0.33947	-0.910822	-1.12866	0.910671	1.09021	1.46812	-0.679072	-0.576742	-1.40464	-0.083869	1.539	0.688712	0.19998	-0.800784	-0.740331	1.08182	2.37105	0.295798	0.921239	1.88973	1.34206	-1.17886	1.02147	1.17368	-0.0773893	1.49424	-0.389	1.69986	3.35862	1.61622	1.5024	2.2542	3.46934	-0.182348	0.403924	-0.194229	0.618623	0.92953	0.250975	-0.121204	-0.447506	-0.774865
286	1.68089	-0.734533	0.604	1.23589	1.13496	0.788522	-0.175631	0.238994	-0.85027	-1.21967	0.80674	1.13105	1.52169	-0.709201	-0.638461	-1.39091	-0.0582545	1.51375	0.711423	0.138595	-0.827644	-0.83456	1.08041	2.33938	0.382064	0.936428	1.79482	1.28869	-1.17819	0.942216	1.26781	-0.148271	1.47197	-0.474891	1.64011	3.31101	1.59747	1.48462	2.22871	3.46374	-0.134775	0.448375	-0.174383	0.588267	0.978473	0.219398	-0.178868	-0.237211	-0.75483
287	1.60988	-0.735402	0.633482	1.17126	1.08218	1.05538	-0.100259	0.0694228	-0.854134	-1.23106	0.720883	1.16522	1.52375	-0.745745	-0.705719	-1.3897	-0.0386764	1.51719	0.730023	0.0917285	-0.857898	-0.856388	1.0874	2.28213	0.445718	0.916751	1.75404	1.25788	-1.15365	0.856301	1.3494	-0.236197	1.43376	-0.59764	1.59672	3.33922	1.57847	1.45761	2.20434	3.47324	-0.142722	0.417349	-0.194729	0.54701	1.00567	0.204488	-0.293376	-0.063348	-0.904725
288	1.47009	-0.704728	0.649119	1.19494	1.04017	1.25334	0.0412332	0.0424212	-0.897873	-1.27901	0.626252	1.2296	1.61258	-0.799545	-0.777996	-1.36481	-0.0145998	1.46408	0.711744	0.0751344	-0.791831	-0.869833	1.06484	2.19322	0.445375	0.91214	1.70807	1.20658	-1.12842	0.792183	1.44066	-0.300104	1.3494	-0.705124	1.57091	3.36967	1.5426	1.41405	2.2436	3.4495	-0.138656	0.405959	-0.254135	0.529067	1.00663	0.156265	-0.262094	0.107403	-1.01653
289	1.37311	-0.7053	0.589307	1.18693	1.07906	1.29502	0.12611	0.0190177	-0.935641	-1.40356	0.60934	1.26227	1.71127	-0.798596	-0.826557	-1.34362	0.0556564	1.42662	0.716058	-0.0497259	-0.711314	-0.853917	0.981495	2.08804	0.484214	0.932538	1.64036	1.17314	-1.15732	0.721975	1.55685	-0.333037	1.26756	-0.734913	1.54755	3.40741	1.54212	1.42635	2.32939	3.41588	-0.191931	0.414468	-0.300556	0.494564	1.02051	0.119186	-0.212764	0.228377	-1.08555
290	1.28747	-0.729683	0.557609	1.17934	1.06852	1.30973	0.17521	-0.0662697	-0.993634	-1.44506	0.580668	1.26597	1.74536	-0.815197	-0.937222	-1.31132	0.145996	1.38391	0.730971	-0.0620206	-0.689431	-0.838718	0.947304	1.9586	0.548798	0.943433	1.63692	1.14674	-1.1283	0.65503	1.62948	-0.350649	1.18409	-0.743369	1.53285	3.46304	1.51058	1.4258	2.47294	3.41078	-0.251648	0.400197	-0.312174	0.462826	0.973667	0.0760919	-0.179307	0.226813	-1.17623
291	1.18253	-0.696288	0.585274	1.16169	1.11388	1.34145	0.242378	-0.06861	-1.02554	-1.48607	0.581625	1.31198	1.75835	-0.838279	-0.972038	-1.25163	0.21476	1.36605	0.757136	-0.0495492	-0.671566	-0.813516	0.933825	1.82834	0.559407	1.01936	1.66603	1.18489	-1.09373	0.581617	1.66474	-0.335074	1.09153	-0.745799	1.50246	3.53395	1.49189	1.41598	2.66546	3.42801	-0.287129	0.354399	-0.342272	0.460922	0.95278	0.0657965	-0.108416	0.149265	-1.40183
292	1.19286	-0.659735	0.601052	1.19686	1.19024	1.27741	0.301295	-0.0428025	-1.0471	-1.46668	0.520178	1.38959	1.72616	-0.868748	-1.00719	-1.2342	0.263671	1.34731	0.754774	-0.0147709	-0.694469	-0.800255	0.919529	1.71792	0.585293	1.1233	1.66022	1.23503	-1.09545	0.50513	1.76225	-0.303277	1.04968	-0.748431	1.43542	3.58214	1.48429	1.41939	2.86427	3.43183	-0.311127	0.306116	-0.317615	0.497772	0.942519	0.0739618	-0.0119082	0.0496066	-1.63587
293	1.23747	-0.662823	0.636548	1.16106	1.21308	1.21817	0.365567	-0.0817446	-1.05276	-1.44919	0.497706	1.43442	1.70046	-0.871887	-1.04495	-1.24661	0.319513	1.40265	0.748419	0.0202724	-0.751416	-0.737475	0.914678	1.59104	0.620212	1.2452	1.6816	1.31225	-1.06945	0.467665	1.83148	-0.309468	1.03378	-0.722459	1.37062	3.6131	1.48656	1.40745	3.01851	3.44742	-0.327679	0.224588	-0.269433	0.529458	0.912774	0.113329	-0.0250712	-0.0757782	-1.8547
294	1.34213	-0.702052	0.744827	1.19107	1.18292	1.17742	0.40056	-0.108603	-0.994383	-1.49106	0.416863	1.56669	1.67176	-0.896845	-1.03091	-1.20492	0.351393	1.45599	0.751378	0.0829971	-0.850027	-0.684849	0.922405	1.4953	0.640258	1.34316	1.76187	1.34562	-0.997449	0.409901	1.86415	-0.321556	1.02866	-0.71346	1.32264	3.63459	1.4564	1.36905	3.10771	3.45663	-0.335177	0.165311	-0.223117	0.576949	0.875287	0.140822	-0.0867829	-0.218565	-2.07563
295	1.38779	-0.65452	0.877588	1.12992	1.15305	1.1577	0.423873	-0.138789	-0.946728	-1.56129	0.40116	1.63158	1.66392	-0.893095	-1.01619	-1.142	0.369021	1.4844	0.742486	0.0720276	-0.92738	-0.643162	0.883976	1.40251	0.632902	1.50719	1.81812	1.40558	-0.988627	0.345138	1.90983	-0.328296	1.05702	-0.714545	1.26651	3.65374	1.44271	1.32262	3.15567	3.43322	-0.374038	0.1526	-0.233474	0.661054	0.850893	0.176107	-0.0289675	-0.26916	-2.33214
296	1.48141	-0.619706	0.992565	1.07125	1.06723	1.11608	0.398259	-0.19518	-0.943908	-1.56807	0.387006	1.63292	1.66619	-0.920966	-1.09369	-1.09837	0.406524	1.45827	0.759162	0.108485	-1.00107	-0.576925	0.875586	1.30717	0.648482	1.63926	1.88254	1.43107	-0.961849	0.277795	2.03142	-0.37504	1.09279	-0.644904	1.25151	3.67139	1.4397	1.2719	3.19869	3.38084	-0.438823	0.164677	-0.231818	0.732042	0.804028	0.193285	0.0040118	-0.23199	-2.55512
297	1.4812	-0.509088	1.13294	1.06721	0.924272	1.12515	0.369982	-0.238389	-0.996349	-1.61317	0.405444	1.59387	1.73169	-1.01233	-1.1229	-1.00279	0.424082	1.4527	0.81588	0.0873701	-1.0613	-0.568106	0.882836	1.20973	0.649998	1.83731	1.98561	1.42837	-0.899688	0.223275	2.0942	-0.426389	1.09145	-0.561565	1.26575	3.70322	1.40411	1.24417	3.23519	3.32968	-0.493735	0.223954	-0.278607	0.843505	0.752539	0.152755	0.0249037	-0.15311	-2.71149
298	1.49387	-0.446574	1.27514	1.05738	0.81961	1.06882	0.30034	-0.232403	-1.08442	-1.56459	0.450823	1.54143	1.70116	-1.09332	-1.08912	-0.889627	0.429476	1.34838	0.796945	0.0253375	-1.15552	-0.559388	0.904892	1.11457	0.631225	2.08162	2.04193	1.46693	-0.878105	0.127515	2.17719	-0.430621	1.0986	-0.536155	1.34436	3.72912	1.37917	1.206	3.22344	3.25907	-0.555907	0.325276	-0.27724	0.920361	0.705025	0.0884976	0.138096	-0.173039	-2.82861
299	1.47023	-0.288265	1.33502	0.989792	0.732125	1.07838	0.314698	-0.225955	-1.27432	-1.4213	0.493056	1.51648	1.60666	-1.1316	-1.10169	-0.823884	0.442995	1.21161	0.765532	0.0625306	-1.21132	-0.596549	0.941806	1.04862	0.611846	2.32967	2.06766	1.54463	-0.812554	0.0550498	2.28666	-0.458578	1.08034	-0.482202	1.43131	3.7894	1.38983	1.15247	3.23337	3.18483	-0.616812	0.375171	-0.296403	0.999303	0.647171	0.0184024	0.287487	-0.235294	-2.99069
300	1.51723	-0.213559	1.34394	1.0458	0.69134	0.999319	0.293905	-0.193954	-1.38738	-1.27148	0.515005	1.49732	1.4878	-1.1899	-1.06966	-0.754647	0.48805	1.14577	0.737545	0.111253	-1.23352	-0.677935	0.969547	0.939682	0.591355	2.50879	2.08397	1.58095	-0.721666	0.00104241	2.38414	-0.474251	1.04358	-0.442933	1.53259	3.88608	1.42919	1.11945	3.23163	3.10792	-0.62658	0.438596	-0.290593	1.03636	0.586382	-0.0517913	0.279185	-0.306788	-3.14389
301	1.5012	-0.140134	1.29309	1.09751	0.63929	0.935232	0.293248	-0.103556	-1.43941	-1.11454	0.506754	1.50982	1.37696	-1.26124	-1.00755	-0.68438	0.498011	1.07176	0.718493	0.115891	-1.23754	-0.790602	0.950078	0.839121	0.565873	2.67002	2.11472	1.60658	-0.688908	-0.0666233	2.43228	-0.475387	1.03306	-0.505101	1.63591	3.94028	1.4248	1.1022	3.23354	3.04668	-0.6166	0.44996	-0.253215	1.09152	0.555832	-0.175197	0.297216	-0.402733	-3.25963
302	1.49587	-0.148346	1.2249	1.06609	0.651892	0.859171	0.319066	-0.0182846	-1.43627	-0.946877	0.504042	1.51726	1.33981	-1.26109	-0.969551	-0.662316	0.536502	0.960283	0.639326	0.112813	-1.2381	-0.870919	0.907037	0.718432	0.566439	2.74667	2.11403	1.65421	-0.685919	-0.152405	2.47354	-0.509026	0.997229	-0.561966	1.73637	3.96195	1.46301	1.06086	3.23597	2.94318	-0.612429	0.455351	-0.214391	1.05467	0.520111	-0.245332	0.268173	-0.515094	-3.30341
303	1.4471	-0.13135	1.13778	1.0625	0.631898	0.803486	0.32954	0.0841654	-1.42195	-0.819654	0.50778	1.50288	1.44738	-1.2423	-0.947893	-0.671052	0.564756	0.934551	0.655055	0.0748694	-1.20025	-0.979795	0.866634	0.647858	0.564499	2.78319	2.14998	1.66473	-0.672758	-0.202163	2.4978	-0.598813	0.984643	-0.602501	1.81182	3.98483	1.4873	1.01906	3.27873	2.84566	-0.639357	0.428263	-0.188525	0.951917	0.489145	-0.209772	0.205497	-0.430088	-3.4055
304	1.35394	-0.136314	1.07867	1.11371	0.614486	0.769798	0.30593	0.217645	-1.33386	-0.725759	0.520657	1.36535	1.50668	-1.26619	-0.890266	-0.654118	0.574441	0.908657	0.656716	0.022054	-1.22675	-1.04874	0.799256	0.536863	0.576684	2.78222	2.18474	1.6642	-0.689419	-0.255564	2.50255	-0.701961	0.945054	-0.673106	1.88424	3.9721	1.50471	1.01434	3.28068	2.74116	-0.687511	0.429532	-0.15919	0.782793	0.487275	-0.171056	0.202007	-0.318889	-3.52565
305	1.2859	-0.135742	0.99115	1.08578	0.545728	0.846835	0.292339	0.330316	-1.29503	-0.620332	0.531825	1.30987	1.59234	-1.27764	-0.82823	-0.605847	0.559568	0.796509	0.661571	-0.04257	-1.31987	-1.06639	0.714093	0.456262	0.605117	2.81348	2.23707	1.68612	-0.702179	-0.358665	2.47384	-0.834065	0.842846	-0.758414	1.98095	3.93418	1.49396	1.02307	3.30244	2.68856	-0.718134	0.375911	-0.134849	0.619301	0.499433	-0.127646	0.12832	-0.287661	-3.55603
306	1.22615	-0.167674	0.901692	1.05189	0.487085	0.911362	0.218486	0.366472	-1.26962	-0.579342	0.620599	1.2776	1.70644	-1.25939	-0.747317	-0.656179	0.53501	0.725886	0.64367	-0.10263	-1.36497	-1.08393	0.612082	0.373238	0.65998	2.85554	2.31292	1.69658	-0.70927	-0.395543	2.48115	-0.980981	0.701985	-0.809414	2.07991	3.92823	1.50475	1.0392	3.32608	2.67648	-0.765153	0.336745	-0.120261	0.467963	0.478156	-0.0198994	-0.0478436	-0.152284	-3.58375
307	1.17845	-0.226871	0.852682	1.07182	0.433862	0.965316	0.110077	0.388156	-1.2513	-0.578462	0.636781	1.20815	1.73063	-1.25061	-0.663036	-0.691368	0.505907	0.693488	0.610858	-0.09434	-1.36671	-1.11145	0.478006	0.370907	0.669943	2.86788	2.38414	1.65398	-0.704913	-0.433388	2.47416	-1.02688	0.582047	-0.85712	2.14152	3.96286	1.50247	1.05705	3.33533	2.66156	-0.782471	0.240788	-0.113558	0.335506	0.455815	0.0903121	-0.239305	0.0232305	-3.6805
308	1.16722	-0.272139	0.831927	1.02695	0.407649	0.99463	-0.0195627	0.287441	-1.26024	-0.534209	0.639608	1.15221	1.72261	-1.25305	-0.594195	-0.740961	0.447379	0.699178	0.59064	-0.0700746	-1.41023	-1.13417	0.318352	0.314337	0.689746	2.83972	2.44064	1.60419	-0.67644	-0.456759	2.45537	-0.98296	0.441517	-0.895003	2.18676	4.00682	1.47722	1.11133	3.35841	2.6083	-0.755834	0.16843	-0.160504	0.360099	0.414899	0.12747	-0.455938	0.15228	-3.6583
309	1.18342	-0.367477	0.797705	0.992034	0.428793	0.957276	-0.129756	0.193636	-1.26654	-0.467152	0.65987	1.13282	1.8171	-1.19346	-0.5547	-0.833785	0.362066	0.738635	0.58032	-0.102114	-1.371	-1.1581	0.200172	0.271178	0.713915	2.83805	2.4758	1.5368	-0.64155	-0.432477	2.4072	-0.929103	0.352188	-0.925816	2.26193	4.03815	1.43356	1.18499	3.40697	2.56227	-0.724629	0.108545	-0.164736	0.40965	0.370113	0.170091	-0.745493	0.30024	-3.55428
310	1.16773	-0.414025	0.832587	0.930984	0.505928	0.82745	-0.260429	0.123107	-1.25646	-0.477949	0.665066	1.09701	1.87005	-1.13508	-0.535008	-0.946231	0.352059	0.794465	0.558702	-0.0703691	-1.28405	-1.19696	0.0762063	0.298113	0.719169	2.81606	2.46497	1.48255	-0.635935	-0.334592	2.39049	-0.882378	0.312423	-0.929452	2.30339	4.06143	1.38241	1.25607	3.40749	2.51131	-0.731255	0.0908919	-0.197778	0.46752	0.301816	0.204409	-0.915003	0.407781	-3.51205
311	1.17137	-0.455038	0.892918	0.851506	0.577315	0.755008	-0.324576	0.148851	-1.25312	-0.427042	0.654536	1.05126	1.86878	-1.06581	-0.536501	-0.960723	0.363397	0.86135	0.583731	-0.0387123	-1.21824	-1.22935	-0.0293621	0.343159	0.700072	2.77752	2.39224	1.43863	-0.616595	-0.232933	2.3597	-0.860592	0.287543	-0.883132	2.33421	4.08211	1.33323	1.35753	3.39467	2.40227	-0.761774	0.0649666	-0.234263	0.449525	0.222348	0.210878	-1.05011	0.371325	-3.48689
312	1.16421	-0.507144	0.968131	0.792324	0.634151	0.653047	-0.36162	0.164072	-1.22662	-0.355822	0.689271	0.98323	1.89832	-0.981361	-0.509145	-0.934785	0.38348	0.895257	0.62682	-0.0439099	-1.17176	-1.2224	-0.102016	0.318055	0.694576	2.75923	2.31261	1.39284	-0.598803	-0.0905444	2.32893	-0.924323	0.276652	-0.830425	2.38459	4.07033	1.27767	1.51184	3.38143	2.36344	-0.822546	0.0516208	-0.268487	0.375434	0.201903	0.190189	-1.19203	0.330225	-3.43783
313	1.14497	-0.537475	1.04087	0.731764	0.68606	0.59933	-0.331496	0.25915	-1.1092	-0.305557	0.688131	0.921803	1.87565	-0.943484	-0.492483	-0.886849	0.414489	0.877792	0.638816	-0.00335975	-1.11552	-1.24307	-0.21589	0.295116	0.720401	2.72398	2.231	1.35779	-0.612365	0.00743528	2.30299	-1.03429	0.289803	-0.790553	2.46996	4.01789	1.21262	1.70406	3.32773	2.41259	-0.933558	0.0356587	-0.299189	0.259772	0.168495	0.172931	-1.30505	0.26586	-3.46996
314	1.14156	-0.557467	1.14757	0.641053	0.685567	0.608188	-0.275977	0.372824	-0.939209	-0.263082	0.70053	0.860648	1.8028	-0.91864	-0.482355	-0.831231	0.460393	0.771892	0.656367	0.0450973	-1.1125	-1.262	-0.339685	0.231757	0.727919	2.68794	2.11587	1.3299	-0.669148	0.111694	2.30826	-1.12617	0.260014	-0.756084	2.50056	3.96353	1.12354	1.8448	3.23677	2.48312	-1.00835	0.0276248	-0.326605	0.168547	0.145037	0.142144	-1.39898	0.0824064	-3.42382
315	1.14961	-0.631143	1.19978	0.613821	0.659636	0.687553	-0.256468	0.497547	-0.772888	-0.234411	0.723504	0.811714	1.65687	-0.882367	-0.440734	-0.799536	0.409829	0.710999	0.703508	0.0385009	-1.09606	-1.28575	-0.404493	0.110236	0.722483	2.62892	2.02025	1.3011	-0.686867	0.195579	2.3063	-1.21958	0.244135	-0.713781	2.55584	3.899	1.0634	1.97019	3.15256	2.48986	-1.05273	-0.00662503	-0.339906	0.0558841	0.153583	0.130862	-1.51659	-0.0424812	-3.26302
316	1.17149	-0.690775	1.18575	0.597052	0.639314	0.733703	-0.224841	0.558205	-0.554075	-0.210451	0.695721	0.792259	1.55337	-0.868748	-0.410395	-0.667759	0.332665	0.681993	0.711132	0.0633993	-1.06168	-1.30824	-0.461932	-0.0327441	0.701123	2.58001	1.90674	1.31887	-0.690385	0.255334	2.29345	-1.20597	0.193674	-0.751183	2.57403	3.82317	1.03322	2.04227	3.08322	2.54848	-1.08876	0.0431641	-0.346057	0.0221896	0.147998	0.117214	-1.61962	-0.0661227	-3.12652
317	1.17135	-0.727876	1.12823	0.497325	0.630162	0.831651	-0.163857	0.592674	-0.320745	-0.194704	0.659573	0.793824	1.48184	-0.812667	-0.408654	-0.615098	0.210652	0.625768	0.673363	0.108735	-1.05868	-1.37104	-0.507543	-0.143203	0.717451	2.54145	1.77732	1.32204	-0.656734	0.331555	2.28003	-1.18853	0.129342	-0.757771	2.59208	3.75073	1.02413	2.07791	3.01803	2.57797	-1.06899	0.0591526	-0.308179	0.0754175	0.136438	0.0782614	-1.61287	-0.147112	-2.99656
318	1.23028	-0.772686	1.04582	0.48448	0.643069	0.946293	-0.125106	0.573155	-0.126577	-0.224952	0.62069	0.737907	1.42821	-0.71408	-0.376551	-0.61008	0.103006	0.571053	0.672022	0.112813	-1.00379	-1.43958	-0.476364	-0.231111	0.720502	2.49941	1.63102	1.32708	-0.594611	0.41415	2.23997	-1.15472	0.00250755	-0.73429	2.59277	3.68803	1.03017	2.01461	2.96516	2.60675	-1.02345	0.072657	-0.241176	0.11764	0.129294	0.076723	-1.62217	-0.174378	-2.81876
319	1.28102	-0.773395	0.906998	0.483312	0.604137	0.980248	-0.104016	0.481977	0.0672438	-0.256262	0.565443	0.738859	1.37965	-0.604403	-0.358917	-0.593818	0.0278156	0.584337	0.703071	0.138669	-0.903851	-1.52529	-0.509705	-0.278635	0.739457	2.47624	1.54641	1.34314	-0.496193	0.435321	2.24277	-1.1787	-0.0798859	-0.687809	2.60604	3.63882	1.02779	1.94818	2.91835	2.60427	-1.01173	0.0729741	-0.176697	0.124264	0.0915472	0.0891484	-1.6545	-0.0681276	-2.71535
320	1.3461	-0.7451	0.801479	0.438727	0.553331	0.95737	0.0456015	0.368366	0.242563	-0.302605	0.498367	0.709676	1.40858	-0.42724	-0.388533	-0.603764	-0.0443456	0.556677	0.684281	0.159135	-0.807385	-1.58417	-0.593182	-0.332634	0.753299	2.47896	1.48369	1.32517	-0.403044	0.48229	2.23162	-1.2283	-0.192867	-0.633455	2.61114	3.63751	1.00977	1.8596	2.84737	2.62252	-1.00748	0.0953845	-0.108379	0.123403	0.0805064	0.0612208	-1.69318	0.0470163	-2.70253
321	1.42496	-0.701366	0.739285	0.458672	0.57126	0.93509	0.183884	0.224331	0.411042	-0.342239	0.463541	0.667976	1.40876	-0.237948	-0.355775	-0.692914	-0.0866691	0.509184	0.687313	0.160814	-0.744358	-1.64299	-0.675401	-0.356831	0.759503	2.47471	1.45922	1.28419	-0.294291	0.581541	2.21295	-1.33568	-0.26776	-0.550577	2.63518	3.64124	0.934673	1.75507	2.75157	2.61388	-0.979916	0.0214672	-0.00999123	0.0606827	0.095392	0.0772753	-1.65581	0.152024	-2.70496
322	1.48916	-0.738559	0.627562	0.525538	0.549084	0.900033	0.376261	0.172637	0.504436	-0.376684	0.493877	0.675005	1.3535	-0.0973961	-0.349806	-0.69325	-0.087197	0.512505	0.720621	0.187759	-0.608331	-1.71118	-0.791674	-0.4038	0.727878	2.45067	1.44012	1.33052	-0.189238	0.601554	2.21804	-1.48863	-0.335171	-0.515325	2.67209	3.65396	0.860054	1.67295	2.61215	2.63216	-1.01247	0.0243742	0.0387429	0.0414362	0.0932098	0.093093	-1.66781	0.354251	-2.59626
323	1.49626	-0.751459	0.592798	0.568722	0.509472	0.807876	0.658148	0.218154	0.52245	-0.374668	0.538868	0.668407	1.34368	0.0697617	-0.388556	-0.674166	-0.114395	0.550848	0.763025	0.236393	-0.519485	-1.76723	-0.924847	-0.467197	0.66289	2.43899	1.46688	1.36471	-0.100792	0.672824	2.25692	-1.67783	-0.387775	-0.521311	2.69576	3.69323	0.803571	1.61268	2.45757	2.61922	-1.01112	0.0306639	0.089685	0.0378894	0.10038	0.076013	-1.66339	0.418279	-2.59476
324	1.48682	-0.767997	0.658789	0.615059	0.573161	0.755244	0.932443	0.288317	0.426062	-0.401835	0.625477	0.602762	1.28937	0.165774	-0.386838	-0.607997	-0.156489	0.601383	0.780517	0.2424	-0.466827	-1.82702	-0.987613	-0.490154	0.56557	2.38832	1.51148	1.39122	-0.043699	0.764013	2.23082	-1.81516	-0.453277	-0.542703	2.69992	3.73332	0.763232	1.5587	2.29196	2.65629	-1.00378	0.0485553	0.129718	0.128906	0.123526	0.0960909	-1.67666	0.399241	-2.6592
325	1.41311	-0.793181	0.660699	0.677393	0.679137	0.685555	1.13373	0.476468	0.34057	-0.379965	0.718011	0.589338	1.22069	0.151003	-0.3527	-0.480073	-0.179717	0.67549	0.847818	0.272673	-0.449712	-1.89085	-0.991272	-0.511669	0.473787	2.25605	1.51524	1.45504	-0.00200965	0.840765	2.2436	-1.93482	-0.498009	-0.577975	2.70454	3.78179	0.733246	1.49285	2.14892	2.72587	-1.00133	0.0701464	0.192831	0.265979	0.119604	0.132637	-1.66146	0.340402	-2.73557
326	1.32186	-0.855878	0.701383	0.717237	0.718444	0.625622	1.31223	0.680747	0.16767	-0.353293	0.834022	0.494918	1.16217	0.12067	-0.38478	-0.426314	-0.2295	0.702917	0.855223	0.287706	-0.480819	-1.90537	-0.965863	-0.618335	0.398958	2.14086	1.48262	1.52294	0.0584918	0.879502	2.2441	-2.07557	-0.56357	-0.617566	2.73146	3.78988	0.718368	1.42854	2.08018	2.79029	-0.961885	0.115786	0.217093	0.425141	0.107004	0.128476	-1.74722	0.254649	-2.83135
327	1.26365	-0.791283	0.777068	0.690566	0.793679	0.552299	1.37854	0.868978	0.0603167	-0.335346	0.954659	0.381655	1.16516	0.0995299	-0.345579	-0.411911	-0.207695	0.758143	0.859829	0.28326	-0.578285	-1.92479	-0.9153	-0.698344	0.310347	2.03169	1.4465	1.52863	0.0943844	0.929525	2.23721	-2.08681	-0.61631	-0.633776	2.75968	3.78897	0.706078	1.33405	2.07692	2.81383	-0.911144	0.100485	0.273634	0.565708	0.100042	0.137805	-1.87063	0.0924949	-3.06318
328	1.21685	-0.733641	0.816809	0.599457	0.898294	0.480518	1.30805	0.976077	-0.00898946	-0.313678	1.06315	0.37517	1.13544	0.0510833	-0.279542	-0.35085	-0.138449	0.774237	0.822454	0.26774	-0.699071	-1.9397	-0.865809	-0.729589	0.247724	1.93221	1.37784	1.55515	0.150456	0.919566	2.23602	-1.98847	-0.653737	-0.606358	2.8052	3.82979	0.68727	1.30604	2.14399	2.82999	-0.941716	0.119011	0.291088	0.645329	0.1122	0.145516	-2.012	0.092134	-3.26537
329	1.1655	-0.737369	0.75261	0.493448	0.908314	0.388329	1.22512	1.0513	-0.0395176	-0.229754	1.16975	0.372676	1.13884	0.0233253	-0.277123	-0.340815	-0.099637	0.771242	0.732035	0.303535	-0.816713	-1.93389	-0.78051	-0.773432	0.21428	1.83983	1.23207	1.59529	0.268652	0.900198	2.24862	-1.89915	-0.653172	-0.577333	2.82071	3.87486	0.71275	1.34205	2.25716	2.77381	-0.952117	0.0942217	0.326337	0.650388	0.129112	0.11394	-2.08914	0.214127	-3.46397
330	1.1497	-0.778016	0.718388	0.387953	0.943022	0.311041	1.12352	1.02094	-0.0509874	-0.119562	1.27994	0.400793	1.20804	0.0096834	-0.232201	-0.35365	-0.0235281	0.782784	0.62542	0.327682	-0.941517	-1.93531	-0.717999	-0.786122	0.176249	1.8594	1.09602	1.59033	0.392152	0.845792	2.22302	-1.77206	-0.687131	-0.573094	2.84049	3.94658	0.712674	1.44215	2.42709	2.66356	-0.9452	0.0384072	0.344685	0.538064	0.190369	0.0801351	-2.16758	0.432826	-3.55568
331	1.11576	-0.789064	0.669732	0.242077	0.993593	0.173473	1.01939	1.02591	-0.00879801	-0.022275	1.34399	0.521086	1.22017	-0.0255505	-0.161213	-0.340546	0.0473478	0.784015	0.550335	0.361621	-1.02745	-1.99243	-0.70726	-0.766476	0.179098	1.86097	0.985951	1.56079	0.508033	0.747414	2.24314	-1.58345	-0.656737	-0.578739	2.89722	4.02519	0.699195	1.55336	2.55663	2.55527	-0.96669	-0.0156103	0.364977	0.466816	0.26529	0.0431941	-2.22205	0.55348	-3.62341
332	1.07718	-0.826989	0.644024	0.119952	1.00206	0.053009	0.892643	0.99359	-0.0108518	0.186616	1.36516	0.683327	1.19229	-0.016742	-0.146676	-0.353113	0.0514562	0.748854	0.476416	0.390068	-1.09478	-2.00933	-0.627271	-0.770157	0.236286	1.87582	0.876659	1.56191	0.608419	0.665066	2.23054	-1.45441	-0.634429	-0.575384	2.93401	4.12596	0.704104	1.67747	2.65742	2.43684	-0.986015	-0.0490145	0.371312	0.403965	0.3379	0.0460539	-2.25867	0.649609	-3.72561
333	1.02859	-0.916311	0.57459	0.0314131	1.03255	-0.0378425	0.825177	0.988797	-0.00987711	0.462913	1.38964	0.807588	1.18077	-0.0403442	-0.118914	-0.384472	0.0028438	0.740818	0.434844	0.408694	-1.18015	-1.99621	-0.531506	-0.837624	0.306912	1.93492	0.775637	1.53721	0.66841	0.584178	2.23328	-1.40956	-0.565284	-0.570142	2.97687	4.22318	0.720132	1.78178	2.71725	2.29423	-0.920543	-0.0983279	0.429299	0.37074	0.383414	0.0258182	-2.23344	0.645375	-3.72915
334	1.00066	-0.975508	0.514448	-0.0739187	1.16335	-0.116216	0.827651	1.06041	0.0171004	0.561502	1.34182	0.903028	1.22629	-0.084093	-0.0860875	-0.421364	-0.00319259	0.743187	0.400501	0.407266	-1.19204	-2.02707	-0.4998	-0.964065	0.38558	1.97611	0.761868	1.51255	0.701113	0.537132	2.24241	-1.35929	-0.543931	-0.597861	3.03342	4.31801	0.734128	1.83415	2.77512	2.16023	-0.860087	-0.112123	0.450591	0.379998	0.422771	-0.0103141	-2.22124	0.600722	-3.74022
335	0.947808	-1.00707	0.483009	-0.166989	1.25767	-0.171461	0.844873	1.21524	0.03776	0.526763	1.3109	0.954115	1.25476	-0.073568	-0.0888456	-0.482717	-0.0937843	0.688728	0.379335	0.394942	-1.14143	-2.06007	-0.469812	-1.10989	0.492903	1.96009	0.811655	1.51829	0.720016	0.471288	2.29117	-1.32285	-0.535709	-0.576449	3.08575	4.42482	0.770403	1.85036	2.8275	2.02758	-0.765285	-0.145501	0.482922	0.491122	0.419575	-0.0102155	-2.21418	0.505739	-3.71901
336	0.925883	-1.05127	0.469943	-0.19345	1.38225	-0.180366	0.865102	1.32269	0.0422852	0.488541	1.27053	0.965974	1.33881	-0.0578709	-0.094701	-0.540216	-0.17749	0.655285	0.376055	0.378083	-1.10009	-2.07821	-0.398741	-1.23526	0.576159	1.95779	0.853823	1.52231	0.706399	0.411305	2.34075	-1.28874	-0.586735	-0.519162	3.08588	4.5416	0.818967	1.88487	2.85165	1.87507	-0.680884	-0.143017	0.500902	0.6531	0.396507	0.0218934	-2.20706	0.473694	-3.73122
337	0.890455	-1.066	0.464259	-0.111637	1.50409	-0.204189	0.878755	1.43408	0.103167	0.386983	1.23931	0.933413	1.41007	-0.0936242	-0.124837	-0.532242	-0.286811	0.620635	0.374846	0.344306	-1.09753	-2.11178	-0.397601	-1.33268	0.648361	1.96412	0.878045	1.51436	0.709553	0.353048	2.41409	-1.28116	-0.632305	-0.513136	3.0884	4.62099	0.83256	1.88791	2.83305	1.74734	-0.59218	-0.0980636	0.564409	0.744821	0.388921	0.0327015	-2.16536	0.524345	-3.54299
338	0.838114	-1.02944	0.437678	-0.0184502	1.59423	-0.228325	0.803868	1.52872	0.175363	0.252996	1.28705	0.908062	1.40774	-0.050553	-0.14749	-0.592138	-0.33042	0.535334	0.386769	0.31153	-1.0647	-2.17929	-0.402366	-1.41741	0.705205	1.91074	0.909298	1.51912	0.683194	0.316455	2.43746	-1.28567	-0.720661	-0.532339	3.06823	4.68723	0.836299	1.88516	2.79633	1.63668	-0.568315	-0.0471646	0.568457	0.777107	0.420537	0.0457975	-2.16188	0.615575	-3.58403
339	0.799484	-1.0055	0.485792	0.117827	1.68239	-0.22779	0.661155	1.60694	0.239169	0.262711	1.34485	0.927404	1.38931	0.0141102	-0.175976	-0.612992	-0.388167	0.472166	0.459726	0.287397	-1.08664	-2.19742	-0.371647	-1.47383	0.705124	1.87822	0.907388	1.51326	0.618281	0.217186	2.50529	-1.26937	-0.781214	-0.537722	3.09055	4.75626	0.837679	1.87363	2.77175	1.56136	-0.517865	-0.0207372	0.590931	0.711753	0.442514	0.0880834	-2.16306	0.711632	-3.54443
340	0.79069	-0.944171	0.508669	0.258098	1.74932	-0.217044	0.591575	1.55752	0.272795	0.348559	1.4058	0.948424	1.34577	0.0476276	-0.163338	-0.620048	-0.409742	0.43373	0.523776	0.275367	-1.16916	-2.21975	-0.327534	-1.50909	0.683987	1.85606	0.819673	1.52049	0.562883	0.144588	2.51931	-1.26913	-0.776869	-0.574902	3.10026	4.73151	0.858501	1.83229	2.75699	1.47112	-0.515357	0.0752997	0.586042	0.639174	0.452464	0.0787742	-2.16258	0.708119	-3.61792
341	0.773545	-0.890029	0.556005	0.34206	1.81493	-0.132895	0.465036	1.52117	0.325358	0.452281	1.51541	1.01532	1.3221	0.111952	-0.181876	-0.655484	-0.411716	0.415616	0.578425	0.238307	-1.26533	-2.29048	-0.2953	-1.54638	0.60643	1.80424	0.752255	1.49671	0.486869	0.0894043	2.54013	-1.33729	-0.766601	-0.634881	3.13089	4.71024	0.874529	1.76735	2.70106	1.41971	-0.482594	0.0794224	0.54982	0.48674	0.465063	0.055304	-2.12455	0.68795	-3.6397
342	0.782361	-0.894832	0.594189	0.391293	1.91762	-0.0810654	0.395143	1.40385	0.250465	0.465003	1.62394	1.09856	1.32253	0.175418	-0.201115	-0.675487	-0.39083	0.429713	0.612942	0.254032	-1.3233	-2.37942	-0.333797	-1.59764	0.479708	1.72841	0.76403	1.5105	0.403436	0.0430987	2.61609	-1.401	-0.797326	-0.662239	3.18004	4.7333	0.872535	1.74962	2.67851	1.43395	-0.430481	0.0765682	0.475615	0.382606	0.457348	0.0310448	-2.12659	0.656554	-3.85512
343	0.816606	-0.907436	0.595557	0.406917	1.97512	-0.0922684	0.37255	1.27854	0.198337	0.428669	1.65642	1.13091	1.36771	0.189218	-0.240159	-0.640745	-0.38578	0.45505	0.609867	0.282302	-1.34408	-2.45654	-0.424814	-1.62796	0.358583	1.64109	0.75914	1.50539	0.321096	-0.0436887	2.74098	-1.47112	-0.805782	-0.674291	3.19876	4.69175	0.899568	1.72916	2.67414	1.46905	-0.357247	0.0267527	0.414684	0.338897	0.426849	0.00708149	-2.09819	0.580962	-3.89838
344	0.856094	-0.956249	0.59992	0.313333	2.02212	-0.147827	0.378359	1.2323	0.153554	0.25943	1.70061	1.14536	1.38389	0.187366	-0.243075	-0.684447	-0.366822	0.441998	0.620552	0.283289	-1.34529	-2.50511	-0.509602	-1.66616	0.252776	1.51656	0.77146	1.4838	0.2554	-0.0856881	2.83387	-1.53669	-0.81488	-0.698977	3.22019	4.6163	0.926583	1.66135	2.68976	1.52525	-0.28808	0.011372	0.341478	0.384405	0.433292	-0.0402732	-2.11278	0.511056	-3.9325
345	0.87788	-1.05184	0.615557	0.243945	2.08626	-0.1995	0.372002	1.21814	0.0680618	0.0827114	1.73213	1.13037	1.43145	0.171014	-0.294417	-0.699141	-0.357365	0.457233	0.644851	0.253355	-1.35104	-2.51876	-0.635662	-1.74664	0.153717	1.43641	0.825823	1.48228	0.142162	-0.141137	2.98407	-1.54635	-0.86651	-0.72035	3.27788	4.56409	0.919105	1.61955	2.6737	1.61809	-0.211942	-0.018808	0.310355	0.458835	0.45675	-0.073526	-2.13723	0.607491	-4.04076
346	0.903958	-1.13869	0.543057	0.178294	2.12472	-0.342008	0.44011	1.17572	0.0249848	-0.0758955	1.69104	1.06808	1.43383	0.148744	-0.239526	-0.641776	-0.379468	0.476509	0.658043	0.283186	-1.35707	-2.48515	-0.754403	-1.83306	0.105825	1.37035	0.901805	1.51548	0.049505	-0.211895	3.10268	-1.51602	-0.908379	-0.734752	3.32636	4.52897	0.918875	1.56604	2.74139	1.73768	-0.199851	-0.00614934	0.282387	0.510238	0.480365	-0.105043	-2.15435	0.846985	-4.20221
347	0.929317	-1.15925	0.536712	0.123199	2.08231	-0.334628	0.485076	1.16918	0.167652	-0.184237	1.64313	1.01593	1.41762	0.17578	-0.160625	-0.659807	-0.416651	0.486681	0.670171	0.27042	-1.3735	-2.4329	-0.765074	-1.9016	0.0746246	1.27908	0.948023	1.51131	-0.0772583	-0.254881	3.2028	-1.52019	-0.917926	-0.764621	3.36522	4.49066	0.964698	1.48084	2.87852	1.81503	-0.206741	-0.0291676	0.251895	0.486792	0.494211	-0.113346	-2.17795	1.14242	-4.32907
348	1.00421	-1.21408	0.589614	0.110821	2.10059	-0.28486	0.497398	1.2256	0.300469	-0.241689	1.59196	0.99815	1.45738	0.172301	-0.0641806	-0.690764	-0.499416	0.491302	0.712079	0.241428	-1.4323	-2.37247	-0.731529	-1.96922	0.0594285	1.21051	1.02285	1.52294	-0.214175	-0.32617	3.31409	-1.53044	-0.971348	-0.826407	3.42363	4.51672	0.923745	1.36974	3.01945	1.88947	-0.185331	-0.00237023	0.240724	0.42076	0.536426	-0.12236	-2.25516	1.47772	-4.46036
349	1.03426	-1.21424	0.632255	0.207324	2.04359	-0.20337	0.52984	1.18223	0.398998	-0.0966655	1.57298	0.916338	1.52191	0.196017	-0.00119561	-0.654947	-0.613143	0.521888	0.715563	0.261586	-1.51925	-2.33513	-0.719446	-2.05204	0.0988738	1.12918	1.09833	1.55988	-0.351146	-0.421816	3.39935	-1.57573	-1.02611	-0.842336	3.43926	4.48187	0.881105	1.24067	3.18774	1.93458	-0.187839	-0.0250977	0.270296	0.304394	0.540427	-0.121709	-2.32387	1.84263	-4.62283
350	1.09405	-1.21246	0.67268	0.286942	2.03904	-0.19094	0.55057	1.12506	0.518865	0.0303557	1.49097	0.922302	1.57876	0.233306	0.0718046	-0.601793	-0.663798	0.521772	0.676628	0.260364	-1.57145	-2.3227	-0.679962	-2.1299	0.166873	1.01559	1.22007	1.5737	-0.462032	-0.50775	3.44224	-1.6925	-1.09902	-0.841492	3.40487	4.47093	0.819465	1.09134	3.35219	1.99237	-0.224984	-0.0590569	0.229447	0.162262	0.558066	-0.108199	-2.3237	2.10933	-4.72311
351	1.16601	-1.20948	0.7382	0.377934	2.05676	-0.0763607	0.508703	1.07947	0.534843	0.0450945	1.48796	0.877518	1.65263	0.307862	0.128279	-0.599709	-0.652138	0.480108	0.675739	0.246008	-1.59205	-2.35592	-0.659778	-2.15506	0.204823	0.90906	1.33973	1.62073	-0.584166	-0.590269	3.43549	-1.85225	-1.13956	-0.844706	3.33991	4.47592	0.746782	0.975663	3.52576	2.01069	-0.195917	-0.0271591	0.218644	0.0772691	0.546791	-0.0736443	-2.36019	2.27321	-4.75631
352	1.204	-1.2556	0.733318	0.427447	2.11977	-0.0653465	0.501892	1.07942	0.469574	0.00230801	1.50385	0.809787	1.73682	0.345535	0.104111	-0.538872	-0.614038	0.425858	0.701496	0.233669	-1.61868	-2.38852	-0.672559	-2.20813	0.265688	0.826939	1.45278	1.65475	-0.689328	-0.702647	3.392	-1.9713	-1.17046	-0.817127	3.29901	4.42572	0.651705	0.856286	3.639	2.04314	-0.146576	-0.0103513	0.236965	0.0609174	0.545622	-0.0841961	-2.45212	2.35346	-4.80413
353	1.28058	-1.27111	0.751242	0.465842	2.19763	0.0792701	0.613323	1.05184	0.376441	-0.104457	1.54191	0.732578	1.77073	0.436194	0.128437	-0.463072	-0.591591	0.432058	0.681745	0.254106	-1.63821	-2.4329	-0.70098	-2.27678	0.311499	0.741773	1.56406	1.71332	-0.766126	-0.778887	3.28827	-2.03264	-1.20869	-0.781694	3.27057	4.35859	0.616772	0.744672	3.73784	2.08379	-0.146101	-0.0606954	0.260543	0.0553364	0.527333	-0.088397	-2.42149	2.41627	-4.86609
354	1.38455	-1.3212	0.777917	0.487539	2.29633	0.23177	0.665476	1.06708	0.285866	-0.268618	1.55725	0.708973	1.77376	0.525815	0.144081	-0.432945	-0.566504	0.426136	0.651717	0.238646	-1.65439	-2.48004	-0.720314	-2.33443	0.301638	0.703088	1.65774	1.77885	-0.856322	-0.831737	3.18295	-2.08965	-1.23037	-0.707072	3.22243	4.34315	0.558028	0.676675	3.77724	2.14883	-0.127225	-0.0578941	0.243037	0.090387	0.508006	-0.114609	-2.32506	2.43237	-4.96386
355	1.49111	-1.35279	0.77662	0.480136	2.30583	0.432087	0.722091	1.10784	0.279635	-0.436354	1.6349	0.621129	1.74155	0.601749	0.173698	-0.407857	-0.555304	0.452774	0.666731	0.264987	-1.66438	-2.49065	-0.816488	-2.37414	0.270962	0.634695	1.6947	1.86036	-0.905357	-0.893598	3.05803	-2.09445	-1.18981	-0.619153	3.19734	4.31045	0.576989	0.630579	3.84404	2.23293	-0.0912416	-0.0798816	0.279364	0.108147	0.464622	-0.142438	-2.33898	2.40525	-5.07357
356	1.58043	-1.35551	0.791219	0.445126	2.32111	0.595207	0.760451	1.12887	0.292114	-0.527445	1.68268	0.581969	1.73403	0.668467	0.198295	-0.403579	-0.538641	0.454098	0.617447	0.264516	-1.71733	-2.45437	-0.908373	-2.48747	0.271084	0.573711	1.76777	1.91226	-0.952388	-0.959234	2.93531	-2.07429	-1.18708	-0.483367	3.199	4.2387	0.637421	0.533777	3.91246	2.32781	-0.0943832	-0.163603	0.273371	0.0868142	0.465973	-0.186656	-2.32613	2.37048	-5.18866
357	1.71328	-1.38861	0.804592	0.467874	2.3304	0.782638	0.760827	1.14799	0.291349	-0.577949	1.71898	0.537321	1.69763	0.740471	0.229471	-0.423918	-0.578141	0.473675	0.570291	0.316035	-1.74952	-2.42745	-1.02568	-2.58639	0.267628	0.486081	1.87183	1.9451	-1.01916	-1.01375	2.78618	-2.01646	-1.19895	-0.386208	3.15818	4.16646	0.733342	0.465526	3.99578	2.41115	-0.0777513	-0.211516	0.227528	-0.00190764	0.43124	-0.173383	-2.18421	2.37035	-5.27723
358	1.73669	-1.43303	0.804026	0.446948	2.30452	0.873174	0.640409	1.14519	0.316116	-0.649681	1.75023	0.538976	1.625	0.757862	0.162326	-0.458794	-0.548418	0.453982	0.532129	0.421327	-1.72366	-2.41638	-1.14232	-2.72308	0.320148	0.39215	1.93921	1.98333	-1.0506	-1.11515	2.64185	-1.97354	-1.13343	-0.273241	3.14368	4.08301	0.880607	0.43344	4.09135	2.4687	-0.0301522	-0.238499	0.193988	-0.0643676	0.382764	-0.159735	-2.12142	2.28784	-5.33119
359	1.77426	-1.4578	0.797068	0.448723	2.25336	1.04504	0.548941	1.14301	0.364031	-0.763284	1.82692	0.51739	1.59592	0.734305	0.12023	-0.46352	-0.47729	0.413224	0.468414	0.515252	-1.67119	-2.37661	-1.2623	-2.86966	0.373072	0.301528	1.99374	1.98782	-1.07959	-1.24648	2.47434	-1.97103	-1.06672	-0.24984	3.16663	4.04427	1.01246	0.429705	4.2022	2.52696	-0.00512505	-0.323806	0.155715	-0.149856	0.309531	-0.123622	-2.12643	2.25788	-5.36561
360	1.78291	-1.47798	0.847682	0.445267	2.26334	1.28083	0.433142	1.14829	0.332598	-0.871002	1.8664	0.48451	1.57207	0.730533	0.0743593	-0.508588	-0.408021	0.35319	0.441913	0.637551	-1.63929	-2.38284	-1.34545	-2.97637	0.505109	0.219759	2.07889	1.97688	-1.16193	-1.34637	2.34428	-1.97459	-1.0667	-0.25675	3.21929	3.95589	1.12684	0.451678	4.30413	2.548	0.0170773	-0.356893	0.107559	-0.164303	0.230038	-0.110763	-2.07185	2.29058	-5.43952
[truncated: 11 more columns]
