# Supplementary material for: TMEM251 loss-induced autophagy dysfunction in the anterior cingulate cortex contributes to chronic postoperative pain
Source: EMBO Rep. 2025 Dec 3;27(1):186–207. doi: 10.1038/s44319-025-00646-8 (PMC12796400; doi:10.1038/s44319-025-00646-8)
Supplement: Supplementary file 9 — Source data Fig. 7 [file 44319_2025_646_MOESM9_ESM.zip › Figure 7/7M and 7N/Raw data.xlsx]

## Sheet: Sheet2
7M/N	Scramble+0.6g																				siTMEM251+0.6g
1	0.0247904	-0.0230279	-1.05702	-0.37834	0.0421186	-0.00689843	0.309345	0.0266613	-0.0623903	-0.0343852	-0.0479097	-0.208291	0.0792076	0.0901659	0.0238101	0.237185	1.42259	0.360618	0.31623	-0.55103	0.227524	-0.64174	-0.11448	0.171171	0.468749	0.204748	-0.423563	0.834193	-0.0118961	0.112212	-0.18192	-0.445967	-0.0123466	0.365899	0.171962	0.176952	0.0436496	-0.223819	-0.0953189	-0.24614
2	-0.038382	0.0402984	-0.988342	-0.342487	0.0274548	0.0181436	0.29749	-0.00384954	-0.0557443	-0.016087	-0.0532041	-0.239145	0.037214	0.133763	-0.121495	0.374852	1.42403	0.379788	0.353216	-0.532234	0.21106	-0.670653	-0.181352	0.150522	0.470353	0.150287	-0.420844	0.71588	-0.00923725	0.119724	-0.164556	-0.415423	-0.0286285	0.219835	0.1798	0.210348	0.00827632	-0.255862	-0.107074	-0.261194
3	-0.0383831	0.0402994	-0.988341	-0.342487	0.0274546	0.018144	0.29749	-0.00385006	-0.0557442	-0.0160867	-0.0532042	-0.239145	0.0372134	0.133763	-0.121497	0.374854	1.42403	0.379788	0.353216	-0.532234	0.21106	-0.670653	-0.181353	0.150522	0.470353	0.150286	-0.420844	0.715878	-0.0092372	0.119724	-0.164555	-0.415423	-0.0286288	0.219833	0.179801	0.210348	0.00827572	-0.255862	-0.107075	-0.261194
4	-0.0962208	0.0390018	-0.883089	-0.324535	0.0271512	0.057051	0.284547	0.00394151	-0.0485442	-0.0316708	-0.0717351	-0.261376	0.0159364	0.158114	-0.242649	0.376998	1.40573	0.387359	0.320049	-0.535311	0.236156	-0.654803	-0.197048	0.103033	0.460745	0.0564407	-0.416239	0.632526	-0.00567584	0.108882	-0.14418	-0.406432	-0.0725328	0.179206	0.136852	0.224681	-0.00926007	-0.261565	-0.072759	-0.260934
5	-0.0960698	0.0497133	-0.730268	-0.300099	0.031879	0.115982	0.273475	0.0081196	-0.0599211	-0.0595632	-0.0665577	-0.227711	-0.0211118	0.166871	-0.321208	0.320965	1.39565	0.384603	0.281169	-0.543658	0.203838	-0.60509	-0.207771	0.0916136	0.470904	0.0444241	-0.407012	0.542207	0.0285842	0.144391	-0.148356	-0.397189	-0.0766382	0.157604	0.0700195	0.209202	0.0188879	-0.266332	-0.0452266	-0.291003
6	-0.0535599	0.0457188	-0.51691	-0.289008	0.0387812	0.126501	0.264375	0.0165887	-0.0516365	-0.061248	-0.0456138	-0.171011	-0.0589999	0.175042	-0.316849	0.242203	1.33212	0.36822	0.266194	-0.540611	0.133906	-0.579012	-0.221474	0.097854	0.468668	0.089575	-0.389789	0.481708	0.0147577	0.118288	-0.12635	-0.357304	-0.0560115	0.0413079	0.0567511	0.20912	0.0146249	-0.270586	-0.0257667	-0.297369
7	0.0114006	-0.0117313	-0.337375	-0.272208	0.0418152	0.120975	0.237175	0.0419282	-0.0240366	-0.0638687	-0.020781	-0.0864567	-0.0780839	0.148139	-0.234493	0.17961	1.23395	0.365918	0.270765	-0.518068	0.113259	-0.583225	-0.222509	0.119499	0.462835	0.117233	-0.353696	0.452839	0.00281665	0.121823	-0.126874	-0.34441	-0.0391713	-0.0290582	0.0790829	0.21514	0.00371037	-0.249254	-0.023035	-0.306058
8	0.0108217	-0.0329761	-0.249148	-0.266425	0.0720533	0.12389	0.247084	0.0487938	-0.0126136	-0.0524497	-0.0120427	-0.0413093	-0.0436487	0.107399	-0.159214	0.145098	1.13495	0.340691	0.231493	-0.495737	0.121531	-0.575315	-0.224708	0.104585	0.451347	0.0782833	-0.34666	0.416845	-0.00188886	0.139815	-0.0954082	-0.316254	-0.0357834	-0.0401458	0.0714076	0.186248	0.00661285	-0.227259	-0.0207329	-0.322874
9	0.0354619	-0.0124182	-0.186257	-0.216376	0.0774133	0.1027	0.227341	0.0126364	0.0142017	-0.0389481	-0.00203931	0.00584622	-0.0173323	0.0773583	-0.0531558	0.152785	1.02362	0.329758	0.256151	-0.461739	0.115092	-0.581706	-0.203405	0.119173	0.437655	0.0428294	-0.320626	0.345094	-0.0236922	0.135348	-0.0916595	-0.27367	-0.00264111	-0.218221	0.0912082	0.134526	-0.00103639	-0.205867	-0.0719609	-0.351541
10	0.0412507	-0.0150643	-0.157991	-0.149603	0.0764525	0.0379904	0.187502	-0.0141485	0.036817	-0.022662	-0.0237329	0.042654	0.0257117	0.0395911	-0.0237663	0.110744	0.884911	0.282636	0.256632	-0.462805	0.113792	-0.542737	-0.172128	0.0689227	0.387699	-0.057121	-0.299837	0.30975	-0.0676049	0.113632	-0.0688759	-0.245145	0.0154546	-0.455095	0.152263	0.119046	-0.0195397	-0.234259	-0.117204	-0.348238
11	-0.0209412	-0.012291	-0.161972	-0.0971508	0.0724326	0.00937408	0.130979	-0.0228886	0.0231555	-0.0380823	-0.0199142	0.0607035	0.0560408	-0.0478844	-0.0607493	0.0970531	0.80394	0.243478	0.25155	-0.442608	0.127484	-0.455027	-0.12028	0.0181173	0.368903	-0.0884028	-0.310871	0.233016	-0.0706023	0.115574	-0.0546774	-0.2573	0.0714557	-0.609594	0.146589	0.0805106	-0.0654653	-0.20822	-0.127609	-0.343994
12	-0.0773443	0.0385693	-0.139589	-0.0610977	0.060221	-0.00160099	0.121702	-0.0281056	0.0225325	-0.0714736	-0.034931	0.072138	0.0714853	-0.0908963	-0.0411094	0.0994037	0.710487	0.224853	0.211737	-0.443491	0.0779019	-0.37413	-0.105079	0.00205889	0.334455	-0.0633065	-0.329981	0.202227	-0.0860564	0.114311	-0.0167047	-0.256737	0.107906	-0.671397	0.154284	0.0393745	-0.0898642	-0.209729	-0.134638	-0.346997
13	-0.118697	0.0236089	-0.0920708	-0.0229666	0.0491472	-0.0176454	0.0629545	-0.0237694	0.0151017	-0.105005	-0.0492216	0.0898095	0.0715786	-0.141658	0.00887314	0.0799476	0.637137	0.209045	0.200551	-0.452874	0.0504871	-0.303241	-0.0499493	-0.00494932	0.296587	0.0192956	-0.320226	0.205132	-0.106345	0.108661	-0.00666285	-0.284913	0.106571	-0.685728	0.150508	0.05553	-0.100144	-0.160035	-0.122851	-0.34982
14	-0.13936	0.0427419	-0.0655324	-0.0119504	0.0256089	-0.044969	0.0519078	-0.00125287	-0.0106059	-0.073486	-0.0508849	0.100984	0.093299	-0.150392	0.0354815	0.0717205	0.536625	0.171038	0.172406	-0.474473	0.0291036	-0.256301	-0.0160587	-0.0422774	0.281729	0.0679741	-0.313238	0.215622	-0.120993	0.110792	0.0532388	-0.30103	0.0743255	-0.527668	0.142812	0.102952	-0.105042	-0.155781	-0.10201	-0.361571
15	-0.153731	0.0728409	-0.0644809	-0.0127766	0.0174679	-0.0428906	0.0268314	0.0329397	-0.0188443	-0.0798039	-0.0580771	0.0992359	0.0965185	-0.19708	0.125494	0.0991814	0.412641	0.175277	0.186178	-0.411077	0.0277564	-0.156655	-0.0432731	-0.0482564	0.265606	0.116926	-0.296047	0.253283	-0.126392	0.0693798	0.114209	-0.296894	0.0539778	-0.332187	0.15408	0.0871038	-0.0742634	-0.0787209	-0.096915	-0.365575
16	-0.11175	0.0724592	-0.0820313	-0.0332818	0.0119815	-0.0237539	0.00301893	0.0480711	-0.0207366	-0.0610842	-0.0505569	0.0735083	0.119965	-0.210145	0.276582	0.149259	0.321065	0.170735	0.175563	-0.384086	-0.0146661	-0.105235	-0.0334899	-0.0384057	0.257164	0.0200688	-0.233025	0.314305	-0.132048	0.0348962	0.228709	-0.298428	-0.0123466	-0.150263	0.196805	0.0587242	-0.0311798	-0.0462555	-0.100076	-0.38113
17	-0.0729398	0.0758431	-0.107668	-0.0269474	0.0148385	-0.0331321	-0.0173304	0.0463773	-0.0192828	-0.0526837	-0.0549613	0.02073	0.126334	-0.190196	0.293894	0.169922	0.316926	0.11271	0.202536	-0.28791	-0.0238618	-0.0855945	-0.00641886	-0.0708166	0.295761	-0.0627749	-0.191319	0.230636	-0.169998	-0.0130967	0.30716	-0.29237	-0.0500726	-0.1087	0.232813	0.0295665	-0.000734045	0.00570107	-0.0718689	-0.37072
18	0.004001	0.0619259	-0.130151	-0.028024	-0.0064243	-0.0295836	-0.0204144	0.0391504	0.0144094	-0.0462956	-0.0268018	-0.0145894	0.150831	-0.160975	0.216272	0.198034	0.299038	0.120705	0.175232	-0.168094	-0.0486291	-0.0490225	0.0388961	-0.0979673	0.366797	-0.146231	-0.143569	0.134714	-0.152578	-0.0638515	0.375977	-0.266213	-0.0715364	-0.05296	0.284601	-0.0405634	0.00358944	0.0146019	-0.087093	-0.365174
19	0.0133134	0.0264076	-0.120762	-0.0613981	-0.0486465	-0.0135392	-0.00160706	0.027655	0.0429785	-0.0577614	0.00283353	-0.0568073	0.140589	-0.149877	0.0546371	0.234659	0.346574	0.146204	0.181788	-0.0305777	-0.0770465	0.0203626	0.0819644	-0.109582	0.416055	-0.122165	-0.131799	0.0290476	-0.120332	-0.0946736	0.422535	-0.24528	-0.0972251	-0.0336109	0.309607	-0.0830304	0.0412309	0.0459207	-0.101396	-0.365254
20	0.0261746	0.00966621	-0.102811	-0.0467266	-0.0886943	-0.045552	0.0340864	0.0231155	0.0601708	-0.0603354	-0.012769	-0.0961902	0.143249	-0.105905	-0.109185	0.278018	0.398651	0.140905	0.196432	0.0784236	-0.0824668	0.0203469	0.165695	-0.130591	0.44702	-0.0119862	-0.0879504	-0.0924417	-0.124007	-0.093632	0.474415	-0.258951	-0.119227	0.00453763	0.33796	-0.107581	0.038782	0.042481	-0.0409602	-0.312043
21	0.0243625	0.0014736	-0.103838	-0.00156008	-0.106089	-0.0459829	0.106156	0.00378342	0.0918322	-0.0602886	-0.0260521	-0.127611	0.122228	-0.00737778	-0.244899	0.307528	0.40547	0.124884	0.22557	0.224866	0.0185607	0.0375757	0.157521	-0.148609	0.450261	0.161497	-0.0333715	-0.16159	-0.147695	-0.0972145	0.468704	-0.265611	-0.143142	0.031614	0.336838	-0.0992064	0.0202484	0.0703602	-0.02945	-0.278711
22	-0.00148578	0.011549	-0.064556	-0.0293009	-0.11112	-0.0452225	0.1397	-0.0209012	0.0840092	-0.0452192	-0.0224678	-0.136754	0.119265	0.0130862	-0.263773	0.346806	0.377281	0.117374	0.221059	0.326921	0.18095	0.111378	0.128044	-0.153412	0.439048	0.309611	0.00334483	-0.164097	-0.132338	-0.0880768	0.465985	-0.262116	-0.157391	0.103769	0.348126	-0.0767443	0.0164692	0.0902739	-0.00916135	-0.25637
23	-0.0424856	0.0341423	-0.0185896	-0.0258208	-0.0987063	-0.059011	0.157244	-0.0198623	0.0597323	-0.0265931	-0.0260521	-0.18098	0.0830104	0.0222646	-0.201432	0.385257	0.370447	0.112589	0.239402	0.394095	0.324839	0.133853	0.0167804	-0.161515	0.308756	0.393888	0.0360474	-0.160241	-0.159508	-0.0665817	0.432227	-0.273845	-0.175348	0.190139	0.347228	-0.0531766	0.034791	0.100231	0.00845691	-0.230465
24	-0.0441468	0.0511127	0.00396803	0.0490143	-0.057369	-0.0606332	0.118846	-0.034384	0.0435785	-0.0276227	-0.0249276	-0.202408	0.0713687	0.09424	-0.0692021	0.414275	0.313108	0.0659203	0.215286	0.500294	0.454299	0.0883537	-0.0542195	-0.159162	0.197163	0.442148	0.090914	-0.115565	-0.199279	-0.0633938	0.363935	-0.280641	-0.120642	0.229209	0.340287	-0.0618584	0.0121759	0.100713	0.0446756	-0.185081
25	-0.026277	0.0557178	-0.0196411	0.0738509	-0.0406571	-0.0174426	0.0870704	-0.063066	0.017594	-0.00623543	0.0188109	-0.214741	0.00499455	0.116179	0.0557152	0.388577	0.219286	0.0574104	0.181216	0.572768	0.499964	0.0971404	-0.109509	-0.171415	0.0996831	0.471706	0.114885	-0.0940922	-0.216989	-0.0674497	0.303334	-0.284719	-0.107449	0.319939	0.312546	-0.083829	0.0139597	0.111394	0.00621626	-0.19445
26	-0.0303291	0.0551072	-0.0187398	0.0592294	-0.0186359	-0.0453492	0.0481666	-0.0461955	0.0242401	-0.00525264	0.0419569	-0.224947	-0.019922	0.0979394	0.149352	0.323538	0.121533	0.0412082	0.146666	0.618891	0.480946	0.0460648	-0.100443	-0.197079	0.0148094	0.487814	0.109096	-0.0854269	-0.196539	-0.0150221	0.242053	-0.243183	-0.0796675	0.452789	0.320773	-0.0883132	0.0309211	0.0876791	-0.00541671	-0.189345
27	0.00430303	0.0433526	-0.0091259	0.0832648	-0.0136804	-0.0553611	0.00898469	-0.0341355	0.00847866	-0.00939438	0.0491256	-0.171814	-0.0443953	0.127933	0.0703553	0.2649	0.0433214	0.0750056	0.120054	0.662029	0.39383	-0.0309792	-0.0650224	-0.190479	-0.105274	0.476007	0.120594	-0.0444014	-0.192188	0.0254271	0.186833	-0.206988	-0.0447914	0.645947	0.303564	-0.121382	0.0367865	0.0733472	-0.0143179	-0.156514
28	0.0289684	0.0409101	-0.0142333	0.0982869	0.0145857	-0.060912	-0.0173809	-0.0200204	0.0321324	-0.035836	0.0292594	-0.0867875	-0.0792971	0.173263	-0.00904808	0.158645	-0.0868228	0.0275499	0.0977421	0.668396	0.330165	-0.0274865	0.0167326	-0.17264	-0.170882	0.538023	0.122945	0.00381336	-0.16294	0.0499049	0.177548	-0.143257	0.0228882	0.64789	0.299074	-0.137824	-0.0052994	0.0422698	-0.00434242	-0.114073
29	0.0465865	0.034473	0.0105025	0.0838156	0.039388	-0.060988	-0.0398031	-0.0171974	0.0243786	-0.0665597	-0.000914811	-0.0273705	-0.122691	0.126177	-0.0410157	0.118463	-0.241722	0.0402694	0.093803	0.610178	0.282495	0.0911729	0.0976749	-0.177214	-0.222344	0.543033	0.126495	0.020414	-0.134175	0.0829049	0.155814	-0.131218	0.0201978	0.701106	0.34635	-0.126706	0.0146854	0.0363259	0.0075054	-0.0814819
30	0.049204	0.0299696	0.0686365	0.0573015	0.0544818	-0.0659306	-0.062301	-0.0173103	0.0408093	-0.0906613	0.00131077	0.0169736	-0.134823	0.0938419	-0.116325	0.112046	-0.332287	0.00471543	0.0591023	0.53813	0.28168	0.165037	0.151626	-0.176642	-0.265818	0.438749	0.158414	0.0541866	-0.100382	0.107083	0.108634	-0.112169	0.0543963	0.814669	0.341818	-0.0935755	0.0221532	0.0121881	0.0347308	0.000136525
31	0.0584661	0.0392563	0.101159	0.0491896	0.0537486	-0.0361484	-0.108738	-0.0133354	0.0187479	-0.0806229	-0.0107308	0.094818	-0.143012	0.0470603	-0.179948	0.141461	-0.417301	-0.00500587	-0.0159524	0.487955	0.258244	0.254643	0.202549	-0.246299	-0.362293	0.267553	0.168968	0.0467909	-0.0895049	0.0930054	0.0816357	-0.0697205	0.0931586	0.794221	0.312546	-0.0737958	0.00845713	-0.000363551	0.0801577	0.0498443
32	0.0545901	0.0311909	0.105865	0.0529952	0.0759216	-0.0149333	-0.154846	-0.0255761	0.0404632	-0.0924865	0.00510597	0.0940384	-0.138719	0.00547662	-0.0996073	0.143192	-0.543322	-0.0549146	-0.0227181	0.410393	0.243033	0.370107	0.219662	-0.344888	-0.426475	0.121147	0.186463	0.0221439	-0.0733418	0.0694903	0.0318342	-0.0200488	0.121099	0.739913	0.322793	-0.0700692	-0.0217165	-0.0206393	0.0707347	0.0956683
33	0.0723844	0.0310128	0.193742	0.0444576	0.0440653	-0.0125	-0.185939	-0.0496058	0.0346478	-0.100653	0.0257921	0.121042	-0.111073	-0.043904	-0.0581869	0.207357	-0.590538	-0.0551266	-0.0529384	0.373227	0.198793	0.374367	0.205561	-0.35518	-0.420496	-0.0940728	0.184992	0.020414	-0.0601116	0.051704	-0.0141603	0.0313706	0.0966262	0.739603	0.337613	-0.0736115	0.0282907	-0.026885	0.0927422	0.163353
34	0.0905311	0.0292827	0.232148	0.0614076	0.0106921	0.0173836	-0.181566	-0.0354906	0.030817	-0.102993	0.0297279	0.160023	-0.0769641	-0.102135	-0.082686	0.179293	-0.62001	-0.104006	-0.0527881	0.348429	0.13353	0.384172	0.149793	-0.340069	-0.445563	-0.248984	0.172295	0.0261909	-0.0576782	0.0149794	-0.0626021	0.0800714	0.122355	0.711203	0.291725	-0.104878	0.0292582	-0.0210014	0.0713793	0.195484
35	0.108199	0.0161541	0.260664	0.0586035	0.013726	-0.00626476	-0.181464	-0.0101059	0.0111556	-0.0781659	0.0123918	0.211573	-0.0289974	-0.138942	-0.0465467	0.174401	-0.603806	-0.148978	-0.0265671	0.30523	0.0459911	0.471178	0.12755	-0.348449	-0.527131	-0.289206	0.151314	0.00608285	-0.0539396	0.00721468	-0.0795004	0.142695	0.0723325	0.61088	0.293991	-0.127217	0.0249347	-0.00138941	0.0614652	0.193122
36	0.159418	-0.000918029	0.301298	0.0817876	0.00770875	-0.0437524	-0.206061	-0.000326916	-0.00525206	-0.099249	0.0179909	0.191657	-0.00144455	-0.159266	-0.0503591	0.122989	-0.570997	-0.168572	0.0090057	0.232634	-0.0302377	0.532418	0.087111	-0.297595	-0.56845	-0.219748	0.139704	0.0237309	-0.0451409	-0.00348548	-0.0866288	0.140598	0.00720392	0.565926	0.284539	-0.180066	0.0326444	0.0165631	0.014166	0.197066
37	0.176583	0.00350903	0.343459	0.0884724	-0.0141861	-0.0567298	-0.185989	0.020699	-0.0340289	-0.0623477	0.00911201	0.227614	0.0200425	-0.19235	-0.0792486	0.0798206	-0.537017	-0.176173	-0.0154111	0.186024	-0.14361	0.58401	0.0760053	-0.235305	-0.63584	-0.159278	0.133147	0.00706683	-0.0449798	-0.018573	-0.0793256	0.135005	-0.0887552	0.41433	0.269352	-0.185103	0.0506337	0.0430543	0.0238345	0.192541
38	0.167875	0.00529003	0.301022	0.0987375	-0.00948351	-0.0569326	-0.19423	0.0348819	-0.0500904	-0.0270143	0.023426	0.210533	0.0223521	-0.206422	-0.0872796	-0.0182222	-0.534739	-0.216179	-0.0578699	0.162901	-0.225917	0.685801	0.0601036	-0.260692	-0.731829	-0.0750331	0.142295	-0.0437984	-0.0202597	-0.028926	-0.0981274	0.113005	-0.161596	0.345637	0.260677	-0.180885	0.0229393	0.0902135	-0.0147169	0.15985
39	0.118745	0.0181132	0.290933	0.0883723	-0.00650015	-0.112163	-0.232199	0.0247642	-0.0592519	0.0276472	0.0498518	0.178805	0.0147699	-0.161186	-0.0610774	-0.0546408	-0.46126	-0.195253	-0.131962	0.151264	-0.261023	0.688918	0.0482969	-0.28335	-0.7964	-0.0408035	0.160221	-0.125929	0.0425557	-0.0400523	-0.0859878	0.148579	-0.272124	0.310384	0.270761	-0.173882	0.0122062	0.0935928	0.0108817	0.162472
40	0.0857993	0.0470164	0.268676	0.0681675	-0.0226811	-0.0672487	-0.27042	-0.00777972	-0.0445288	0.0462967	0.0654543	0.129287	0.0166363	-0.119321	-0.0117667	-0.103082	-0.475571	-0.166573	-0.220248	0.20019	-0.270141	0.620238	0.0419553	-0.199856	-0.800645	-0.0288997	0.167545	-0.189712	0.0753815	-0.0495214	-0.0894258	0.167822	-0.30983	0.27517	0.252124	-0.164647	-0.00288067	0.0828515	0.0150868	0.172782
41	0.045479	0.0561249	0.284323	0.0410276	-0.0106465	-0.0574395	-0.24183	-0.0230693	-0.0453135	0.0810218	0.0583325	0.092172	0.0263883	-0.0745064	0.0496685	-0.149316	-0.477015	-0.167573	-0.257655	0.211644	-0.290177	0.627834	0.082076	-0.11989	-0.789433	-0.0598755	0.209794	-0.256956	0.0602014	-0.0594641	-0.12701	0.211125	-0.305346	0.201699	0.236426	-0.0861633	-0.0118904	0.0699076	0.0234969	0.215924
42	0.0176424	0.0587964	0.256884	0.0341675	0.0101359	-0.0528771	-0.222214	-0.0410012	-0.0269674	0.094734	0.0424254	0.00702747	0.00786415	-0.0342105	0.0763082	-0.202078	-0.494085	-0.16733	-0.278042	0.220387	-0.255995	0.581066	0.111553	-0.0515073	-0.744873	-0.113274	0.249293	-0.328009	0.0557698	-0.0615315	-0.124699	0.244388	-0.316566	0.158564	0.250205	-0.0987969	-0.0114672	0.087317	0.0348229	0.24337
43	-0.0151776	0.0681339	0.280568	0.00545023	-0.0170683	-0.0490245	-0.182046	-0.0340678	-0.0171366	0.143101	0.0170772	-0.0560277	-0.0137162	0.0180267	0.0623712	-0.215769	-0.514171	-0.124872	-0.254588	0.231781	-0.23118	0.544979	0.132729	-0.0190964	-0.685358	-0.188434	0.289576	-0.345244	0.0221383	-0.0370379	-0.121882	0.279574	-0.248548	0.138588	0.241468	-0.0783619	-0.00475518	0.0783257	0.060882	0.296281
44	-0.0110247	0.0311909	0.305529	-0.0392656	-0.00435112	-0.0151868	-0.127393	-0.0337742	-0.0122905	0.112728	0.0078938	-0.0967336	-0.00538734	0.0615069	0.0299661	-0.25665	-0.517589	-0.15131	-0.224999	0.244454	-0.22222	0.480779	0.137493	-0.0200929	-0.598864	-0.242106	0.309597	-0.364289	0.0143226	-0.0311197	-0.110034	0.300604	-0.18304	0.0919997	0.244918	-0.0604865	0.0146551	0.0931704	0.0279168	0.342025
45	0.0150501	-0.0276076	0.320676	-0.00834507	0.0187067	-0.0222585	-0.0593434	-0.0222562	-0.0352981	0.104866	0.00976797	-0.117051	-0.026851	0.10967	0.0442156	-0.29866	-0.455116	-0.162424	-0.169039	0.19824	-0.20928	0.474012	0.14828	-0.106805	-0.455998	-0.276319	0.315242	-0.392761	0.0337087	0.000554697	-0.0948837	0.31942	-0.118808	0.0363836	0.218014	-0.0527875	0.0249045	0.0993557	0.0549581	0.376358
46	0.00510842	-0.0520328	0.298394	-0.00201075	0.00619178	-0.00236139	-0.026102	-0.0274506	-0.0179905	0.100163	0.006863	-0.105144	-0.0564103	0.126224	-0.00262644	-0.295467	-0.406007	-0.156489	-0.167264	0.208933	-0.157975	0.452038	0.111728	-0.213529	-0.282038	-0.290559	0.283755	-0.40214	0.106886	0.030067	-0.0975836	0.329634	-0.110239	-0.0281058	0.177228	-0.0734273	0.0303164	0.097485	0.0570145	0.381683
47	-0.0249934	-0.100756	0.319449	0.0101822	-0.0188634	0.0174596	-0.0166731	-0.0300478	-0.0129828	0.0987119	0.0097914	-0.0845431	-0.0622195	0.142824	-0.0275162	-0.252823	-0.381364	-0.184199	-0.165641	0.190167	-0.151536	0.433948	0.0702374	-0.295814	-0.185141	-0.299773	0.271362	-0.352084	0.16946	0.0344543	-0.119046	0.375752	-0.0366603	-0.0370564	0.0462384	-0.0122862	0.0257208	0.0777524	0.0462103	0.388109
48	-0.00266871	-0.121975	0.274058	0.0375224	0.0109449	0.0146715	-0.0109601	-0.0443436	-0.0177597	0.0601493	0.00929943	-0.0619812	-0.0554537	0.142403	0.00420143	-0.346927	-0.424649	-0.224356	-0.157973	0.147791	-0.16775	0.400884	0.056423	-0.256559	-0.0603908	-0.265736	0.253163	-0.355385	0.238979	-0.00792021	-0.138975	0.387228	-0.0305221	-0.0483841	-0.0517643	0.00769827	0.0226067	0.0967307	0.0360507	0.33666
49	-0.0118301	-0.0934792	0.228668	0.0496903	-0.00409829	0.0292458	0.0432878	-0.034384	-0.0144366	0.058488	0.020521	-0.0319774	-0.0513943	0.124561	0.0228257	-0.494777	-0.505412	-0.242194	-0.155988	0.104714	-0.197499	0.333128	0.0807854	-0.149393	0.0473946	-0.241913	0.215983	-0.308504	0.267647	-0.0334239	-0.156223	0.390394	0.00672561	-0.0865558	-0.22158	0.0527043	-0.0043319	0.0917523	0.0508758	0.316881
50	-0.0421836	-0.0536102	0.197598	0.0548479	-0.0456378	0.00805606	0.0448551	-0.0332548	0.0205709	0.0410084	0.00580878	-0.0200232	-0.0668155	0.0917112	0.00404519	-0.5804	-0.557152	-0.235349	-0.166152	0.0987738	-0.213588	0.200685	0.0713686	-0.0568982	0.119208	-0.21345	0.194443	-0.248021	0.291352	-0.082995	-0.184892	0.406724	0.00333765	-0.150232	-0.371023	0.12824	-0.0170907	0.0763645	0.0238959	0.287232
51	-0.0351112	-0.0457993	0.177944	0.0568759	-0.0716285	0.0290937	0.0540565	-0.0132903	0.0208478	0.040166	0.016843	0.0319519	-0.0596998	0.0860216	0.0310129	-0.643676	-0.571671	-0.237923	-0.168587	0.0738845	-0.189604	0.0446552	0.0299893	0.126998	0.13034	-0.19557	0.179922	-0.185792	0.268839	-0.189933	-0.187281	0.41888	0.0480787	-0.211237	-0.511015	0.151501	-0.0264633	0.114653	0.0299733	0.257704
52	0.00948778	-0.00292802	0.146249	0.103369	-0.0436911	0.0355064	0.0599211	0.0214217	0.00444021	0.0451502	0.0309695	0.0676493	-0.0544739	0.0608747	0.0418875	-0.72609	-0.562863	-0.219692	-0.160228	0.0412267	-0.238982	-0.0323889	-0.00876109	0.324371	0.159749	-0.17661	0.138489	-0.169477	0.230712	-0.26302	-0.184153	0.371636	0.0608135	-0.2882	-0.584278	0.153118	-0.0281866	0.120657	0.0402864	0.251938
53	-0.00735009	-0.00150322	0.154886	0.143854	-0.0341089	0.0477742	0.0463465	0.0331429	-0.00225207	0.0551184	0.0162339	0.0777371	-0.0706416	0.0639888	0.0637461	-0.66086	-0.464276	-0.225991	-0.168437	0.0201759	-0.221781	-0.121571	-0.0175086	0.435195	0.126937	-0.15865	0.0840697	-0.177429	0.162401	-0.239726	-0.199692	0.38985	0.0749034	-0.401701	-0.71141	0.131762	-0.0546415	0.108679	0.0515817	0.280546
54	-0.00400265	-0.0358002	0.141917	0.214533	-0.0351708	0.0416656	-0.00413492	0.0375243	-0.011252	0.0673096	-0.00709958	0.0828874	-0.0804169	0.0460769	0.132931	-0.543028	-0.419194	-0.191921	-0.187532	-0.0717654	-0.258188	-0.169875	-0.0250611	0.417177	0.0818593	-0.161179	0.0900345	-0.200584	0.135586	-0.266003	-0.2075	0.370801	0.0903884	-0.484587	-0.828784	0.112883	-0.0426385	0.115347	0.0855598	0.26389
55	0.0127849	-0.0609123	0.146224	0.249284	-0.0124416	0.0445045	-0.0512543	0.0507587	-0.0248212	0.0999287	-0.00724014	0.116529	-0.0412224	0.0289845	0.21849	-0.465807	-0.446308	-0.192891	-0.190569	-0.160203	-0.334244	-0.217598	-0.0585056	0.490951	-0.026558	-0.179462	0.112199	-0.203409	0.104114	-0.242929	-0.216571	0.366296	0.129968	-0.555635	-0.902618	0.0412787	-0.034566	0.158222	0.0779477	0.266192
56	0.000578055	-0.0940135	0.158316	0.235514	0.0116276	0.0512973	-0.0716541	0.0451804	-0.0198597	0.122112	-0.00709958	0.0915578	-0.0353898	-0.00594952	0.235068	-0.378438	-0.503278	-0.163454	-0.233869	-0.234841	-0.421768	-0.237693	-0.0313389	0.489023	-0.0550112	-0.198823	0.123281	-0.222755	0.110898	-0.171137	-0.202819	0.348431	0.174669	-0.571972	-0.911212	0.0100939	-0.0282471	0.135593	0.0858054	0.27434
57	-0.0263776	-0.11938	0.161396	0.193352	-0.0186611	0.0613346	-0.0778221	0.0208345	-0.0175059	0.0878545	-0.00747441	0.100323	-0.0308171	-0.0220117	0.303284	-0.285207	-0.554344	-0.166543	-0.287274	-0.269083	-0.418463	-0.318982	-0.0066738	0.472605	-0.0200604	-0.213385	0.128414	-0.234182	0.154457	-0.0964728	-0.179414	0.346353	0.223416	-0.633767	-0.965449	0.0183253	-0.00647853	0.13158	0.0773032	0.292017
58	-0.0415544	-0.128031	0.114478	0.140324	-0.0344629	0.0724617	-0.0814875	0.0229123	-0.00179054	0.0928854	0.0289314	0.12546	-0.00692713	-0.0630334	0.331689	-0.241832	-0.61847	-0.1726	-0.336227	-0.321695	-0.381633	-0.357841	-0.00085806	0.443494	0.0414479	-0.200982	0.122689	-0.194886	0.19223	-0.0304095	-0.146899	0.336411	0.301658	-0.689089	-1.0144	0.0242428	0.0161668	0.0826101	0.0431409	0.281487
59	-0.0474187	-0.10157	0.0674848	0.0932294	-0.0402273	0.0668601	-0.0978933	0.03705	0.00619405	0.124966	0.0534596	0.126098	0.0198325	-0.100801	0.271598	-0.16323	-0.697901	-0.186319	-0.382926	-0.312068	-0.275671	-0.378656	-0.0568007	0.522659	0.105014	-0.126208	0.047929	-0.176095	0.156278	0.0661603	-0.113278	0.334896	0.346399	-0.720114	-0.966837	0.00972538	0.00921298	0.0473388	0.0258603	0.275441
60	-0.0530817	-0.104165	0.0377418	0.0530202	-0.0230603	0.063337	-0.0807544	0.0309071	-0.00398284	0.115536	0.04772	0.096519	0.0190159	-0.0932377	0.150415	-0.0866917	-0.730533	-0.212424	-0.443517	-0.309174	-0.115365	-0.390873	-0.0842382	0.532412	0.201489	-0.099308	-0.0546082	-0.162875	0.149107	0.0953569	-0.0851915	0.285283	0.38843	-0.772161	-0.915641	0.00798493	0.00159398	0.0263992	0.0675425	0.254421
61	-0.0534088	-0.0751349	-0.0395949	0.0719481	-0.00713222	0.0403476	-0.113313	0.0340689	-0.00885205	0.0985013	0.034999	0.0775009	0.0256883	-0.0786273	0.0821361	-0.0314841	-0.766823	-0.255307	-0.465198	-0.315724	0.0392706	-0.408728	-0.149327	0.571716	0.217028	-0.0492925	-0.113009	-0.121405	0.153071	0.0992708	-0.0751884	0.253398	0.397378	-0.846367	-0.889778	0.0126739	0.0337026	0.0373819	0.0624167	0.250737
62	-0.0194562	-0.0645507	-0.0930722	0.0625593	0.00538274	0.0286121	-0.149285	0.0523396	0.0239632	0.125645	0.0427065	0.0543956	0.0369335	-0.0684889	-0.049906	0.00896867	-0.807477	-0.249522	-0.496621	-0.314475	0.175013	-0.438988	-0.218494	0.579133	0.233945	-0.000340117	-0.171634	-0.100282	0.174085	0.121366	-0.0995842	0.227203	0.398514	-0.800166	-0.880837	-0.0310012	0.0273837	0.0174381	0.0363269	0.218566
63	-0.0108737	-0.073074	-0.0877145	0.0796594	0.0264938	0.0114525	-0.115184	0.0617572	0.0370478	0.11081	0.0163979	0.0330859	0.0516781	-0.0667328	-0.150668	0.0625245	-0.82121	-0.236985	-0.547198	-0.308077	0.220584	-0.482953	-0.244195	0.573432	0.208246	-0.0166092	-0.200162	-0.105471	0.253144	0.0471272	-0.0948643	0.16557	0.352437	-0.711628	-0.836235	-0.0747582	0.0216694	0.0700886	0.0275792	0.212541
64	0.00269223	-0.0693085	-0.08113	0.0697699	0.026418	-0.01762	-0.0841165	0.0688712	0.0510093	0.108961	-0.00084453	-0.00910841	0.0361169	-0.0104216	-0.171011	0.0657169	-0.874041	-0.215786	-0.561993	-0.269052	0.169342	-0.51929	-0.22345	0.530958	0.161321	-0.0874685	-0.171778	-0.07008	0.357165	0.0247484	-0.110558	0.106325	0.314353	-0.662655	-0.910232	-0.100394	0.0211555	0.0960066	-0.00802568	0.211379
65	-0.00216534	-0.0392859	-0.0933727	0.0747272	0.0240161	-0.0414712	-0.0511532	0.0575565	0.0392632	0.128312	-0.00817723	-0.023496	0.025945	0.0129223	-0.205885	0.02771	-0.927049	-0.18008	-0.55655	-0.199837	0.0607168	-0.551586	-0.164113	0.484122	0.129465	-0.106847	-0.169059	-0.0558441	0.422317	-0.0827582	-0.116249	0.0971982	0.262696	-0.558244	-0.970756	-0.112925	0.0229997	0.14389	-0.054711	0.217345
66	-0.00938876	-0.0209925	-0.069388	0.0577772	-0.0124163	-0.0185832	0.00221002	0.037592	0.0397016	0.111301	-0.0160488	-0.0259058	0.0226321	0.0131331	-0.22215	-0.0548314	-0.955911	-0.195404	-0.537305	-0.144484	-0.0474228	-0.573451	-0.116998	0.429216	0.158988	-0.143895	-0.217753	-0.0724447	0.477848	-0.106621	-0.126019	0.10648	0.239818	-0.292002	-0.975962	-0.0712159	-0.00409003	0.187972	-0.0383819	0.221149
67	-0.0372757	-0.0212978	-0.0459792	0.0260055	-0.0143378	-0.0052509	0.0339094	0.0123203	0.0306094	0.0865675	-0.0312295	-0.0369151	0.0265516	0.0358215	-0.197776	-0.149856	-0.991335	-0.228293	-0.503717	-0.117127	-0.133145	-0.582614	-0.0699937	0.415968	0.172469	-0.186211	-0.240669	-0.0792056	0.487179	-0.171879	-0.0633208	0.11718	0.221821	-0.172694	-0.887839	0.0387602	-0.00484589	0.222187	-0.0106347	0.229757
68	-0.0122077	0.0119306	-0.0509864	0.0307124	-0.000659838	0.0518803	0.0667463	0.0239963	-0.0111367	0.0767631	-0.0299411	-0.0538306	0.0353003	0.0720667	-0.225681	-0.283984	-1.03443	-0.21839	-0.467002	-0.0535478	-0.192361	-0.588707	-0.0587127	0.420035	0.207809	-0.195183	-0.255301	-0.07646	0.450308	-0.190675	-0.0307672	0.10015	0.214228	-0.134615	-0.884532	0.199906	-0.0329334	0.229066	0.0174502	0.270296
69	0.00790215	0.02712	-0.044452	0.0325401	0.00123637	0.083082	0.0714987	0.00635802	-0.0142059	0.0503215	-0.0487765	-0.00948641	0.0301211	0.0710365	-0.342036	-0.390969	-0.980762	-0.217905	-0.455455	-0.0515676	-0.15716	-0.599482	-0.0717782	0.423923	0.270791	-0.20873	-0.331452	-0.0900769	0.385801	-0.21015	0.00996354	0.132734	0.193562	0.0981629	-0.812862	0.359474	-0.0402198	0.247652	0.0509372	0.324088
70	-0.00307141	0.00190613	-0.0151346	0.0653384	-0.0399998	0.156182	0.0842391	-0.00251759	0.0171786	0.0583944	-0.03383	0.0143749	0.0368168	0.0922966	-0.407783	-0.466554	-0.951451	-0.238075	-0.458191	-0.0762742	-0.110634	-0.675477	-0.143782	0.44846	0.358679	-0.232602	-0.399144	-0.0912196	0.370008	-0.110424	0.0474118	0.125452	0.192824	0.212771	-0.73564	0.53827	-0.0482016	0.228252	0.0865727	0.352655
71	-0.00604132	0.00445042	0.00744806	0.159051	-0.0400503	0.147766	0.136718	0.0197053	0.0023633	0.0884161	-0.0331974	0.0399135	0.0298178	0.120862	-0.448188	-0.536008	-0.892668	-0.205125	-0.446855	-0.101895	-0.126832	-0.763344	-0.149773	0.484596	0.462527	-0.225998	-0.419805	-0.109979	0.351831	-0.110471	0.0988642	0.0927515	0.185391	0.166911	-0.685444	0.619784	-0.046962	0.19642	0.062785	0.355978
72	-0.0311094	-0.0224427	0.00764835	0.269639	-0.0443231	0.119201	0.169099	0.0405958	-0.00721359	0.124147	-0.0626219	0.0493163	0.0310543	0.112433	-0.471203	-0.612864	-0.776802	-0.152037	-0.463814	-0.101285	-0.134445	-0.919797	-0.157548	0.462019	0.566326	-0.237741	-0.453195	-0.122993	0.309288	-0.110266	0.089036	0.0768674	0.186925	0.190929	-0.66742	0.660081	-0.0672189	0.212954	0.0969779	0.32645
73	-0.0618152	-0.0549841	0.0451275	0.336212	-0.0781009	0.0638946	0.141976	0.0089778	0.00409406	0.136175	-0.0775919	0.121821	0.00870404	0.115266	-0.426845	-0.649076	-0.630406	-0.170541	-0.455184	-0.163372	-0.222141	-1.05871	-0.170678	0.425835	0.725655	-0.260807	-0.515626	-0.142005	0.298748	-0.133576	0.100981	0.089295	0.19117	0.301317	-0.568641	0.656395	-0.0215654	0.229036	0.125001	0.245392
74	-0.0865309	-0.065085	0.0760973	0.438262	-0.093498	0.0800404	0.152845	-0.0182362	0.0369555	0.149372	-0.0804266	0.137012	0.0161463	0.0939356	-0.310771	-0.686145	-0.509423	-0.158609	-0.468295	-0.207484	-0.32356	-1.1186	-0.162631	0.381188	0.925557	-0.256845	-0.513099	-0.169176	0.264311	-0.102786	0.0898712	0.0547695	0.247251	0.284841	-0.444959	0.639748	-0.0156697	0.242251	0.137923	0.204933
75	-0.0643572	-0.0726161	0.0940983	0.497474	-0.0642712	0.043009	0.142709	0.000779712	0.0309324	0.137579	-0.0977158	0.130492	0.0347638	0.0653468	-0.229337	-0.724835	-0.423526	-0.128688	-0.504228	-0.248184	-0.405664	-1.04298	-0.135082	0.339286	1.07087	-0.244506	-0.47021	-0.220993	0.224443	-0.0451972	0.0872879	0.0340114	0.283562	0.384668	-0.35655	0.611942	0.00845713	0.235523	0.114965	0.2331
76	-0.0662701	-0.0903752	0.110422	0.524464	-0.0620463	0.0570003	0.0957915	-0.00759905	0.0301478	0.136947	-0.0868925	0.132335	0.0278347	0.0247465	-0.186667	-0.751232	-0.38069	-0.141225	-0.5048	-0.299943	-0.433267	-0.954223	-0.141742	0.268697	1.09352	-0.278043	-0.436164	-0.234912	0.171216	0.12296	0.0711083	0.0253898	0.297014	0.455119	-0.360633	0.609895	0.0105433	0.214523	0.149219	0.263549
77	-0.0643321	-0.065721	0.135809	0.513223	-0.0731454	0.0838931	0.0818377	-0.0288508	0.00977096	0.12733	-0.0672137	0.149935	0.0394764	0.00135572	-0.189854	-0.741671	-0.415569	-0.177052	-0.48784	-0.333606	-0.442321	-0.742889	-0.132915	0.208597	1.05423	-0.23803	-0.362923	-0.228691	0.163932	0.319713	0.0740995	0.00684539	0.274913	0.555558	-0.393886	0.578894	0.0100595	0.201821	0.131386	0.322886
78	-0.0280639	-0.0735066	0.129575	0.511996	-0.0532226	0.0957806	0.0811804	-0.0133129	-0.0198828	0.122205	-0.0461526	0.102543	0.0609168	-0.0762156	-0.218744	-0.746801	-0.519305	-0.164272	-0.511926	-0.31414	-0.324563	-0.568909	-0.140882	0.15111	0.907652	-0.246278	-0.263121	-0.244545	0.127464	0.577227	0.0669128	-0.0166312	0.290079	0.592011	-0.4727	0.570663	0.00361967	0.170864	0.12227	0.433613
79	0.00812867	-0.0663571	0.16087	0.482502	-0.0350696	0.10635	0.0702095	0.00635802	-0.0769518	0.130278	-0.0367115	0.096519	0.0659794	-0.0960943	-0.263336	-0.724216	-0.567788	-0.199644	-0.523323	-0.317369	-0.148748	-0.479946	-0.151032	0.108113	0.728166	-0.222921	-0.147487	-0.290205	0.139244	0.795508	0.110479	-0.0104562	0.268217	0.672574	-0.509199	0.549327	-0.00569244	0.162717	0.104805	0.504401
80	0.0039255	-0.0451377	0.168381	0.473815	-0.048065	0.134916	0.0807507	0.00597409	-0.0870595	0.132758	-0.0148305	0.0956685	0.0624333	-0.126486	-0.299397	-0.696136	-0.586094	-0.231564	-0.516407	-0.330682	0.0344612	-0.394225	-0.188093	0.0824327	0.600029	-0.251626	-0.0308609	-0.322692	0.0849215	0.961108	0.076372	-0.00393171	0.330535	0.715957	-0.508852	0.492588	-0.0573323	0.130373	0.118648	0.525221
81	0.0389604	-0.0423645	0.187508	0.424842	-0.0132759	0.13522	0.0697039	0.0164306	-0.082721	0.113477	-0.0461761	0.0847538	0.0718353	-0.101761	-0.313443	-0.660876	-0.60294	-0.235107	-0.536674	-0.299121	0.175185	-0.363887	-0.223354	0.0407429	0.572532	-0.269522	0.0318736	-0.371605	0.081908	1.08408	0.0497232	-0.0115631	0.428069	0.868226	-0.43165	0.460871	-0.0891386	0.152459	0.0869717	0.512308
82	0.0909338	-0.0345281	0.203907	0.443144	0.0209063	0.143432	0.0524134	0.0402118	-0.0861364	0.11453	-0.0636293	0.0747604	0.0486452	-0.0682782	-0.298412	-0.614912	-0.586479	-0.219783	-0.566172	-0.305701	0.273111	-0.384013	-0.253516	0.0441735	0.512855	-0.327237	0.0339205	-0.470145	0.0794908	1.23945	0.031135	-0.00216465	0.56295	1.08146	-0.323277	0.467505	-0.0671584	0.134114	0.0871252	0.561576
83	0.096496	0.0178079	0.230245	0.466829	-0.00394659	0.145865	0.0571152	0.0316524	-0.0808518	0.143663	-0.0980204	0.0740516	0.0452856	-0.00941482	-0.306428	-0.538819	-0.554376	-0.229202	-0.615758	-0.3273	0.342024	-0.334284	-0.281766	0.0527173	0.479265	-0.331522	0.0581315	-0.552736	0.0896753	1.41301	0.00299056	-0.0136408	0.64153	1.31356	-0.0854865	0.443159	-0.0744751	0.132304	0.0741417	0.559714
84	0.0993904	0.00704559	0.248897	0.473689	0.00196957	0.128959	0.00898469	0.0524525	-0.0478981	0.121573	-0.119386	0.0559313	0.0329207	0.0154979	-0.319646	-0.461487	-0.536905	-0.228263	-0.622283	-0.344817	0.432179	-0.280624	-0.342664	0.117735	0.32833	-0.374063	0.0230463	-0.592539	0.144949	1.55874	-0.0329621	-0.0199517	0.72334	1.46057	0.10068	0.386789	-0.0882618	0.126963	0.0690158	0.580734
85	0.0994408	0.0220314	0.28227	0.439464	0.00409332	0.112509	-0.0622252	0.0317427	-0.0412058	0.107955	-0.147007	0.0718781	0.020649	0.0674307	-0.338942	-0.388444	-0.504658	-0.219965	-0.641678	-0.355784	0.474101	-0.288926	-0.336769	0.131653	0.152393	-0.381118	-0.0323801	-0.626153	0.253289	1.74137	-0.0138106	-0.0504771	0.724655	1.68862	0.275374	0.348827	-0.0509227	0.168873	0.0596235	0.594307
86	0.0974776	0.0318778	0.287853	0.483529	-0.0345387	0.103765	-0.0572706	0.0341818	-0.0191443	0.138842	-0.121424	0.0614359	0.0187826	0.0911493	-0.345739	-0.332601	-0.479871	-0.237984	-0.654157	-0.374489	0.549264	-0.25428	-0.349579	0.135378	0.0589476	-0.363867	-0.0322361	-0.662354	0.273045	1.91124	-0.000350257	-0.0510597	0.723838	1.8619	0.463092	0.281482	-0.0506506	0.153817	0.0695069	0.692662
87	0.10012	0.0413426	0.291008	0.48756	-0.0806291	0.0977576	-0.0581048	-0.0221433	-0.015152	0.155526	-0.0935926	0.0313849	0.015913	0.120581	-0.341239	-0.289321	-0.486144	-0.220813	-0.651812	-0.390757	0.609655	-0.189171	-0.350344	0.138939	0.043684	-0.38885	-0.0376253	-0.652752	0.343564	2.05704	0.0132267	-0.0696817	0.729637	1.93323	0.634663	0.198943	-0.0559718	0.163532	0.0531164	0.730638
88	0.118921	0.0427419	0.325433	0.499703	-0.0985546	0.104905	-0.0494342	-0.0732515	0.0142248	0.145722	-0.0584753	0.011091	-0.0166558	0.145072	-0.347739	-0.317242	-0.476084	-0.21091	-0.598257	-0.409737	0.692166	-0.127006	-0.32885	0.158118	0.127002	-0.417168	-0.0724227	-0.600348	0.35992	2.1553	0.00928373	-0.0673904	0.760787	1.92489	0.736442	0.155268	-0.0273703	0.17717	0.0573829	0.773199
89	0.143687	0.045159	0.335748	0.516577	-0.123003	0.106249	-0.0288827	-0.120159	0.0280017	0.154918	-0.0156739	0.00180634	0.00123841	0.171788	-0.38505	-0.356266	-0.496989	-0.225931	-0.601023	-0.418784	0.6465	-0.0647007	-0.290418	0.110384	0.302421	-0.432438	-0.0655303	-0.592	0.274818	2.22617	0.0233074	-0.066167	0.803356	1.94834	0.841058	0.126499	-0.0201746	0.175722	0.074817	0.790215
90	0.198606	0.0516215	0.357554	0.517854	-0.116834	0.110608	0.0266292	-0.124134	0.0210325	0.162008	-0.000188569	-0.0362063	-0.00300767	0.175558	-0.41383	-0.392986	-0.523428	-0.238469	-0.59074	-0.436819	0.63002	-0.00812757	-0.275966	0.124907	0.398377	-0.456536	-0.0966657	-0.516757	0.219125	2.24945	0.0345147	-0.0599144	0.862047	1.93695	0.910769	0.138294	-0.0676724	0.162325	0.0825518	0.821145
91	0.23807	0.0599413	0.410781	0.475317	-0.117542	0.10668	0.0406082	-0.163046	0.0145017	0.143756	-0.00178162	-0.0464359	-0.00699712	0.15788	-0.50692	-0.448019	-0.527118	-0.226052	-0.596333	-0.460033	0.548841	0.0881031	-0.274293	0.191918	0.279995	-0.471984	-0.147854	-0.499458	0.236336	2.25341	0.0693019	-0.0933525	0.914301	1.86294	0.882333	0.156087	-0.0491993	0.202303	0.114381	0.778624
92	0.285438	0.0889717	0.488719	0.42334	-0.10705	0.0992784	0.0644713	-0.139469	0.0371401	0.115653	-0.0197971	-0.0474991	-0.0237481	0.136198	-0.613979	-0.49141	-0.516947	-0.254004	-0.628417	-0.486202	0.5135	0.175704	-0.30334	0.201033	0.124215	-0.45892	-0.18633	-0.528914	0.212325	2.26874	0.0776345	-0.125994	0.929767	1.75181	0.824197	0.190466	-0.0757147	0.227648	0.153915	0.696746
93	0.340935	0.107545	0.559746	0.359121	-0.108592	0.106629	0.0938956	-0.127905	0.0429555	0.0798284	-0.0181103	-0.0422307	-0.0234448	0.140155	-0.724397	-0.499907	-0.537611	-0.240346	-0.643182	-0.512584	0.4282	0.199041	-0.345723	0.279136	-0.0212757	-0.390574	-0.195173	-0.54296	0.234128	2.26239	0.115529	-0.12547	0.889171	1.5487	0.708639	0.192575	-0.111965	0.222821	0.186911	0.657308
94	0.417599	0.166445	0.629722	0.305317	-0.125531	0.0939303	0.145262	-0.107444	0.028994	0.054744	-0.0322369	-0.0325917	-0.0386561	0.127582	-0.811253	-0.504767	-0.524423	-0.227384	-0.631154	-0.558524	0.452278	0.245151	-0.379295	0.382168	-0.0617681	-0.216107	-0.238766	-0.483032	0.327207	2.24218	0.114791	-0.144519	0.873427	1.2377	0.529393	0.248822	-0.118224	0.191834	0.222884	0.622494
95	0.480218	0.222903	0.657538	0.251187	-0.137667	0.0810289	0.167229	-0.0777683	0.0559246	0.0263837	-0.0326586	-0.0128412	-0.0222783	0.086162	-0.885235	-0.478323	-0.502572	-0.23014	-0.629169	-0.576041	0.558428	0.27939	-0.431287	0.457723	-0.0680712	-0.00543026	-0.26069	-0.491698	0.399256	2.17412	0.121551	-0.136849	0.859516	0.929858	0.29148	0.233507	-0.10217	0.207795	0.229575	0.596269
96	0.538836	0.292591	0.645821	0.228503	-0.120323	0.069116	0.188564	-0.0580071	0.0663785	0.0047858	-0.0398742	0.0250534	-0.00261106	0.067056	-0.880454	-0.431453	-0.549306	-0.238287	-0.645046	-0.582835	0.704651	0.247047	-0.464014	0.548993	0.0338485	0.208485	-0.299757	-0.388777	0.440865	2.0916	0.112868	-0.103236	0.867627	0.647573	0.13283	0.247348	-0.123454	0.153998	0.21782	0.589262
97	0.600651	0.324395	0.585734	0.222019	-0.116429	0.06027	0.211138	-0.0577361	0.0759092	0.0121099	-0.0378126	0.0706024	0.0278347	0.0342761	-0.878532	-0.397163	-0.562574	-0.221994	-0.629921	-0.611776	0.842994	0.2171	-0.473415	0.673768	0.151842	0.399929	-0.2861	-0.196315	0.472579	2.00029	0.130291	-0.0643029	0.88375	0.376832	0.00047251	0.247819	-0.120219	0.139183	0.163952	0.684053
98	0.654461	0.324725	0.485214	0.156097	-0.11203	0.0376355	0.188311	-0.0338871	0.0731169	0.0254009	-0.0784821	0.111096	0.0550143	-0.00438076	-0.872329	-0.308412	-0.561195	-0.25031	-0.631845	-0.655157	0.940685	0.230726	-0.445611	0.723643	0.184962	0.538039	-0.315157	-0.0644936	0.546787	1.90564	0.107546	-0.0223402	0.930185	0.235852	-0.0736062	0.291003	-0.117801	0.127356	0.148022	0.729237
99	0.693196	0.304956	0.334921	0.0954076	-0.0951161	0.0547952	0.188362	-0.06415	0.07164	0.042506	-0.0953262	0.145092	0.0774812	-0.0341402	-0.829096	-0.245517	-0.581072	-0.226506	-0.63395	-0.665454	0.973676	0.248488	-0.422093	0.775003	0.110653	0.650135	-0.325887	0.0434104	0.62641	1.78469	0.10574	0.0222246	0.935685	0.154925	-0.0752392	0.295548	-0.143862	0.136075	0.124449	0.765832
100	0.729741	0.228221	0.244891	0.041954	-0.0945346	0.0726899	0.147815	-0.0831208	0.0601477	0.0442376	-0.136558	0.169166	0.0821705	-0.0669904	-0.78691	-0.221614	-0.557489	-0.217845	-0.625801	-0.658539	0.926617	0.260422	-0.373193	0.812037	0.0207075	0.778677	-0.321058	0.183024	0.701908	1.73872	0.114189	0.0488081	0.910654	0.0599989	0.00349363	0.298415	-0.14102	0.0902739	0.144431	0.816501
101	0.760749	0.15927	0.213871	-0.0539872	-0.0864694	0.0549472	0.123118	-0.0811108	0.0445708	0.0520297	-0.164155	0.16111	0.0923658	-0.0802429	-0.763895	-0.192612	-0.514829	-0.195283	-0.608842	-0.673375	0.889834	0.306423	-0.366756	0.800177	-0.0235441	0.832929	-0.36134	0.305814	0.770251	1.74381	0.131185	0.0671	0.877971	0.0490352	0.0724078	0.265306	-0.140325	0.134476	0.11831	0.862485
102	0.798854	0.153469	0.24026	-0.139839	-0.0979225	0.0251143	0.0868176	-0.0819916	-8.28496e-05	0.0504853	-0.178563	0.134319	0.0925757	-0.0894915	-0.709225	-0.168217	-0.438671	-0.185986	-0.619577	-0.651684	0.85891	0.385049	-0.327798	0.790931	0.011909	0.928321	-0.449389	0.375915	0.820239	1.76526	0.129359	0.132481	0.860752	0.0499334	0.0995571	0.26379	-0.151633	0.1282	0.143295	0.810114
103	0.775171	0.222063	0.2511	-0.177419	-0.0726651	0.0288403	0.0861098	-0.0758713	-0.0162597	0.0553758	-0.163078	0.112655	0.0656295	-0.0984123	-0.653603	-0.161864	-0.309858	-0.180807	-0.620028	-0.607328	0.841193	0.409827	-0.294178	0.759811	0.0802876	1.04212	-0.462918	0.413671	0.853693	1.78475	0.177024	0.185512	0.921576	0.0783802	0.0856559	0.238114	-0.200098	0.144674	0.152288	0.783249
104	0.728986	0.32068	0.267649	-0.196572	-0.0874302	0.0217179	0.0440209	-0.0542807	-0.0250751	0.0501343	-0.150708	0.099732	0.0568107	-0.101386	-0.574559	-0.134228	-0.110615	-0.226537	-0.621682	-0.580459	0.871521	0.412036	-0.240514	0.722385	0.201797	1.08101	-0.467859	0.472694	0.853661	1.87509	0.222474	0.226387	1.00352	0.0443431	0.0495861	0.241308	-0.215547	0.153877	0.161742	0.788133
105	0.677239	0.406422	0.275485	-0.176167	-0.0933463	0.00435546	0.0483688	-0.0658213	-0.0365904	0.0350415	-0.119433	0.0916287	0.052168	-0.0750449	-0.526482	-0.0500825	0.0292193	-0.250643	-0.639182	-0.578204	0.891667	0.426273	-0.181512	0.68223	0.417368	1.05636	-0.472449	0.539921	0.853049	1.94631	0.278899	0.287807	1.05608	-0.0306377	-0.011959	0.249007	-0.254882	0.176114	0.164136	0.731119
106	0.625668	0.435478	0.276262	-0.162822	-0.114508	0.0148236	0.041316	-0.0772489	-0.042475	0.0256349	-0.118707	0.081777	0.0379833	-0.0692616	-0.549044	0.0627151	0.232762	-0.284592	-0.649466	-0.578113	0.907709	0.432052	-0.0566254	0.681381	0.582724	1.11033	-0.38133	0.486533	0.914398	1.98903	0.340297	0.336256	1.06794	-0.187963	-0.105757	0.256276	-0.301957	0.172071	0.185161	0.695664
107	0.523685	0.375993	0.254881	-0.125968	-0.0970123	0.0406771	0.00380257	-0.0689379	-0.0323674	0.00586218	-0.0950685	0.0667279	0.0452856	-0.0578589	-0.604229	0.166333	0.346382	-0.310303	-0.65109	-0.576407	0.916842	0.421214	0.0678633	0.630314	0.637816	1.16699	-0.284165	0.467615	0.982901	1.97598	0.440871	0.344003	1.07202	-0.178222	-0.209944	0.222982	-0.329802	0.156261	0.18068	0.704213
108	0.450796	0.264222	0.236579	-0.0873363	-0.108036	0.0334533	-0.043696	-0.0585491	-0.023252	-0.0180054	-0.0893523	0.0464104	0.0763846	-0.0483527	-0.660196	0.253178	0.43722	-0.323416	-0.663479	-0.573909	0.943379	0.449375	0.152725	0.596711	0.65154	1.18503	-0.309336	0.53489	0.982563	1.94989	0.524469	0.360645	1.02102	-0.121514	-0.37039	0.172345	-0.342773	0.143588	0.188691	0.736904
109	0.3917	0.112405	0.245217	-0.0519342	-0.0750669	0.00425407	-0.0767351	-0.0553422	-0.0134213	-0.0180756	-0.0936395	0.00974435	0.0706688	-0.00939141	-0.739428	0.304796	0.452814	-0.312665	-0.697698	-0.554686	0.934904	0.540046	0.268833	0.558043	0.594472	1.19157	-0.399416	0.563172	1.01724	1.89163	0.632152	0.3301	0.997147	-0.0475014	-0.501911	0.128424	-0.341805	0.139002	0.204284	0.689439
110	0.326664	0.00953899	0.216801	0.00945613	-0.0614395	-0.000130888	-0.077721	-0.0349937	-0.0210597	-0.000572716	-0.07963	0.000719595	0.0500216	0.0331991	-0.806019	0.280353	0.505147	-0.294919	-0.712072	-0.555996	0.936314	0.559405	0.364339	0.525371	0.475425	1.21185	-0.394842	0.654301	1.0496	1.83672	0.724743	0.28037	1.00598	0.0120016	-0.554536	0.16395	-0.342894	0.126963	0.256555	0.686556
111	0.288483	-0.0191097	0.198775	0.0819378	-0.0492027	0.023188	-0.0897789	-0.0378619	-0.020552	0.0131161	-0.0727659	-0.0267327	0.0400364	0.0469198	-0.767286	0.235755	0.501923	-0.290437	-0.698059	-0.524465	0.9308	0.617105	0.438509	0.391741	0.35714	1.22832	-0.401479	0.847445	1.00619	1.7711	0.813663	0.297516	1.0453	0.0247307	-0.536919	0.212621	-0.331616	0.106567	0.286727	0.695404
112	0.283701	-0.0114259	0.196221	0.0944562	-0.0606305	0.0357092	-0.0248381	-0.0368908	-0.000382849	0.0465073	-0.0870565	-0.0496489	0.00847074	0.055068	-0.686554	0.187615	0.566963	-0.297281	-0.683836	-0.515448	0.935421	0.681619	0.510417	0.305045	0.304041	1.22524	-0.490183	1.04042	1.03379	1.67213	0.879411	0.308138	1.0681	-0.0974963	-0.416442	0.293153	-0.333068	0.118213	0.336973	0.698747
113	0.303635	0.0281632	0.221357	0.128707	-0.0632346	0.0329718	0.00491483	-0.0791686	-0.0144828	0.0932832	-0.0956542	-0.0630679	-0.0143694	0.0864196	-0.60262	0.106122	0.620179	-0.307093	-0.678153	-0.519164	0.958403	0.766855	0.574709	0.263666	0.269317	1.21012	-0.455962	1.20539	1.11248	1.59715	1.01289	0.279457	1.09988	-0.241457	-0.219763	0.424547	-0.337844	0.14033	0.360392	0.666677
114	0.403705	0.0734261	0.275736	0.156673	-0.0613384	0.0490415	0.0341875	-0.0695702	-0.0236212	0.0987821	-0.116176	-0.0544921	-0.0211118	0.0785056	-0.541825	0.0724193	0.685732	-0.294464	-0.614254	-0.504907	0.948392	0.831886	0.565961	0.209365	0.282928	1.18168	-0.253958	1.3577	1.12784	1.54618	1.05059	0.315867	1.06552	-0.259668	-0.0844251	0.598367	-0.330558	0.175601	0.370061	0.695825
115	0.485051	0.121768	0.367118	0.187844	-0.0716538	0.0622217	0.051655	-0.0856051	-0.0460519	0.104164	-0.131966	-0.0701318	0.00569446	0.0748296	-0.437235	0.0707675	0.721028	-0.295312	-0.589868	-0.481632	0.9347	0.95396	0.521555	0.154818	0.362341	1.19296	-0.20157	1.41744	1.15705	1.49462	1.11904	0.326566	1.04534	-0.170154	-0.0242884	0.760577	-0.326658	0.197385	0.364045	0.71214
116	0.523156	0.225193	0.463833	0.172446	-0.0749405	0.0175864	0.0387123	-0.0692541	-0.0450135	0.105123	-0.137729	-0.0427032	0.00410801	0.0759769	-0.383019	0.0404478	0.763398	-0.251097	-0.619667	-0.481358	0.945666	1.04139	0.446779	0.210116	0.397324	1.15686	-0.106772	1.50519	1.22772	1.43319	1.19595	0.349829	1.00147	0.00702305	-0.0183687	0.958661	-0.333158	0.223696	0.441424	0.712901
117	0.570196	0.371362	0.513505	0.210352	-0.0924867	-0.0056311	0.0218009	-0.0792363	-0.0774364	0.110903	-0.132927	-0.00303678	0.0013084	0.0767027	-0.363332	0.0137017	0.772078	-0.238923	-0.648985	-0.48675	0.954361	1.10556	0.307057	0.277862	0.339672	1.10509	0.0770974	1.5784	1.27202	1.46634	1.23468	0.355946	0.988737	0.177534	-0.0916717	1.16696	-0.352901	0.25607	0.490688	0.700629
118	0.627128	0.502673	0.575519	0.227903	-0.112308	-0.0273531	0.0455629	-0.0486121	-0.0283981	0.0919026	-0.130936	0.0527891	0.0191093	0.039357	-0.325146	0.0864912	0.713279	-0.244011	-0.609503	-0.481754	0.977546	1.13651	0.192973	0.347634	0.307638	1.09557	0.213584	1.6717	1.32995	1.48941	1.23117	0.400452	0.977457	0.381896	-0.10149	1.33167	-0.349364	0.282501	0.513954	0.723391
119	0.609409	0.601315	0.603184	0.235664	-0.137844	-0.0240074	0.0714987	-0.0505091	-0.0459135	0.108072	-0.134051	0.104717	0.0263883	0.0301318	-0.275773	0.102215	0.660335	-0.238347	-0.628748	-0.497596	1.05349	1.12313	0.128251	0.410528	0.259417	1.09341	0.2361	1.76913	1.43168	1.48537	1.27914	0.43156	0.997267	0.447872	-0.0862418	1.47514	-0.358494	0.277794	0.556956	0.748315
120	0.631382	0.623018	0.642216	0.211754	-0.133243	-0.0789588	0.0841886	-0.0367553	-0.0142982	0.0985013	-0.159938	0.149345	0.0232154	0.00709221	-0.310974	0.116319	0.573733	-0.207942	-0.593897	-0.505852	1.19254	1.10853	0.0828727	0.40249	0.213707	1.03405	0.318424	1.82783	1.46177	1.46362	1.31288	0.50166	1.05771	0.597686	-0.0613584	1.60306	-0.387277	0.269225	0.540166	0.761187
121	0.693171	0.532645	0.605663	0.203241	-0.14462	-0.0775901	0.114624	-0.0294154	-0.0237597	0.113454	-0.172448	0.160165	0.0210923	-0.011007	-0.272101	0.160488	0.495714	-0.238135	-0.55646	-0.535432	1.26631	1.11423	0.0918751	0.444556	0.251104	0.99198	0.317161	1.80425	1.48509	1.47857	1.34713	0.529583	1.08356	0.758101	-0.0326577	1.6746	-0.43934	0.272243	0.496673	0.766092
122	0.703138	0.491936	0.585684	0.152867	-0.142622	-0.100174	0.133254	-0.0272473	-0.00495206	0.120286	-0.192924	0.189791	0.0388699	-0.0227843	-0.228868	0.234786	0.399036	-0.232109	-0.514181	-0.534061	1.29911	1.12124	0.114469	0.472899	0.361579	0.984586	0.304816	1.75169	1.45125	1.41978	1.3642	0.548361	1.07567	0.890657	-0.00279357	1.71312	-0.473445	0.271519	0.499006	0.800605
123	0.660829	0.454128	0.53436	0.0404017	-0.138248	-0.0977406	0.112147	-0.00141096	-0.00589821	0.134537	-0.21785	0.190216	0.0450757	-0.0502024	-0.163183	0.255481	0.337847	-0.185925	-0.538418	-0.539911	1.31431	1.11229	0.118293	0.414742	0.466318	0.948327	0.302817	1.68409	1.40076	1.37119	1.37278	0.55671	1.05393	1.12812	-0.0429051	1.75869	-0.531282	0.224027	0.534273	0.809894
124	0.600525	0.482115	0.540594	-0.0377133	-0.140802	-0.0925952	0.0877276	0.0319008	0.00951712	0.141018	-0.202412	0.17193	0.0539878	-0.0891871	-0.106779	0.324999	0.228077	-0.178778	-0.56067	-0.546095	1.31279	1.09293	0.0919229	0.37204	0.603821	0.92125	0.31569	1.58225	1.3649	1.33579	1.38861	0.590653	0.989136	1.33226	-0.0586843	1.75964	-0.578176	0.229157	0.525495	0.796061
125	0.525623	0.625002	0.51731	-0.114326	-0.168487	-0.0433722	0.0833038	0.0281744	0.00905558	0.161142	-0.204918	0.166284	0.0535911	-0.134447	0.0097481	0.372789	0.171701	-0.212909	-0.581237	-0.565135	1.20805	1.10242	0.0859638	0.403405	0.748145	0.92969	0.295749	1.469	1.3976	1.29748	1.36795	0.57974	0.924067	1.37627	-0.104716	1.74352	-0.591962	0.238631	0.561099	0.82687
126	0.458976	0.775751	0.530304	-0.191189	-0.199584	-0.0318902	0.0915699	0.00306072	0.0206632	0.143218	-0.208901	0.167016	0.0767113	-0.130302	0.096323	0.419039	0.108233	-0.216876	-0.59501	-0.549994	1.12538	1.17977	0.0892142	0.294345	0.879587	0.95891	0.348936	1.4	1.37831	1.26583	1.33792	0.557584	0.876516	1.49838	-0.132355	1.67569	-0.568229	0.212502	0.586176	0.842946
127	0.420719	0.848798	0.513805	-0.18175	-0.197663	-0.000789899	0.0902049	0.0173566	0.0147556	0.116191	-0.20206	0.155936	0.0860433	-0.132855	0.167492	0.402998	0.101383	-0.225265	-0.597175	-0.52873	1.08641	1.24375	0.128188	0.217386	1.03491	0.957251	0.426687	1.38789	1.39343	1.26344	1.32487	0.506631	0.850349	1.66092	-0.13707	1.55586	-0.556346	0.210903	0.566716	0.850293
128	0.392707	0.852487	0.491948	-0.143844	-0.205501	0.012441	0.0639657	-0.0162036	0.00259406	0.10276	-0.20527	0.107032	0.052378	-0.0935655	0.233959	0.387449	0.112838	-0.255276	-0.589507	-0.550939	1.0463	1.33757	0.202294	0.259827	1.17465	0.9597	0.474869	1.25819	1.39963	1.25102	1.31335	0.478708	0.813221	1.63678	-0.121515	1.36283	-0.549695	0.226351	0.530406	0.823968
129	0.384628	0.769314	0.445807	-0.112899	-0.195817	0.00526793	0.0862867	-0.0649856	0.0272863	0.0966294	-0.218108	0.0529781	0.0320808	-0.0759815	0.302206	0.391054	0.162187	-0.268026	-0.554205	-0.541708	0.98328	1.43471	0.306532	0.368479	1.32606	0.99728	0.513392	1.28973	1.42338	1.27214	1.27402	0.454648	0.784722	1.73609	-0.143296	1.11246	-0.559098	0.218476	0.551891	0.804749
130	0.392103	0.660673	0.380262	-0.0736912	-0.169928	-0.0422569	0.0795373	-0.0658438	0.0339555	0.105802	-0.202529	0.0343852	0.0179194	-0.0473693	0.328002	0.365833	0.212612	-0.270449	-0.566744	-0.519103	0.980538	1.51549	0.436884	0.480316	1.40866	1.02692	0.606846	1.19114	1.42823	1.32602	1.26242	0.463639	0.692529	1.83698	-0.0867317	0.879624	-0.557647	0.202243	0.565611	0.720548
131	0.389661	0.575668	0.310686	0.0192706	-0.140878	-0.0314593	0.0310529	-0.0804784	0.0473631	0.0706792	-0.171746	0.0287861	0.00998719	-0.0507878	0.340767	0.326412	0.328766	-0.281957	-0.546958	-0.52413	1.00128	1.49758	0.547686	0.647108	1.44841	1.02782	0.634527	1.08471	1.51287	1.2836	1.19325	0.49599	0.589455	1.85037	-0.0479879	0.702957	-0.547034	0.236941	0.591394	0.662413
132	0.38206	0.50799	0.297868	0.0395755	-0.120095	-0.00408496	0.00160333	-0.104011	0.049417	0.0726915	-0.190487	-0.000485281	-0.00352093	-0.0270926	0.374407	0.317502	0.343975	-0.28547	-0.535351	-0.528547	0.987118	1.47693	0.698003	0.774595	1.51053	1.02608	0.627043	0.934178	1.63325	1.25492	1.18399	0.604091	0.510715	1.88684	0.0111689	0.576642	-0.549362	0.208398	0.636944	0.582356
133	0.364744	0.457435	0.277188	0.101992	-0.115772	0.0120355	0.0415941	-0.105863	0.0204786	0.0754761	-0.148951	0.0232579	0.023612	-0.0329929	0.374	0.303494	0.328413	-0.24286	-0.526179	-0.505303	0.928873	1.41456	0.846041	0.866273	1.55577	0.99082	0.631457	0.904532	1.73182	1.23286	1.1175	0.678909	0.47283	1.95966	0.0792258	0.520845	-0.545372	0.186584	0.638325	0.54524
134	0.325783	0.432934	0.237731	0.167539	-0.143381	-0.00226	0.0365889	-0.0949775	0.00266329	0.0728553	-0.150708	0.0303454	0.00970723	-0.0276779	0.352626	0.256831	0.309321	-0.254004	-0.504679	-0.497596	0.853631	1.40683	0.969239	0.922715	1.54602	0.961278	0.634304	0.712561	1.79085	1.13957	1.0515	0.740057	0.495011	1.95002	0.190252	0.520763	-0.506672	0.191562	0.627091	0.507043
135	0.311412	0.430593	0.204708	0.200337	-0.151396	0.064579	0.03487	-0.111803	-0.0179674	0.0638699	-0.140541	0.00329472	-0.007837	-0.0183122	0.358423	0.272063	0.271459	-0.270237	-0.490757	-0.535737	0.752024	1.37929	1.05402	0.958818	1.49198	0.948182	0.612603	0.693453	1.83805	1.03274	1.01285	0.808021	0.531023	1.86418	0.2717	0.458311	-0.480489	0.200342	0.613923	0.479177
136	0.276075	0.41861	0.167479	0.224923	-0.131473	0.0710677	0.0716504	-0.0807495	-0.0227905	0.119163	-0.131357	-0.00745466	-0.0398226	-0.0421479	0.321237	0.382192	0.145358	-0.280655	-0.521037	-0.588044	0.633357	1.35127	1.1299	1.03708	1.45525	0.943221	0.622774	0.686803	1.88074	1.01183	1.01905	0.845964	0.611497	1.76275	0.408038	0.380544	-0.474926	0.173791	0.565028	0.435855
137	0.264573	0.368589	0.168881	0.240396	-0.137642	0.0419698	0.124407	-0.0871408	-0.0180366	0.119187	-0.108937	-0.0474991	-0.0551504	-0.0607856	0.270223	0.46332	0.0972273	-0.259092	-0.546416	-0.605043	0.531092	1.32601	1.15179	1.1236	1.36407	0.954062	0.599474	0.672107	1.84129	0.993808	0.97309	0.854294	0.655162	1.71708	0.544458	0.317847	-0.437557	0.168088	0.530283	0.42012
138	0.300312	0.389935	0.214022	0.255518	-0.0896551	0.0369005	0.125999	-0.0993815	-0.0265058	0.140316	-0.115942	-0.0503104	-0.0846863	-0.0787678	0.247755	0.563808	0.114185	-0.280019	-0.579884	-0.59761	0.460534	1.362	1.17859	1.17869	1.2662	0.994654	0.592198	0.615164	1.8532	1.00055	0.968215	0.91686	0.670787	1.79944	0.688145	0.255702	-0.37089	0.177954	0.525986	0.382183
139	0.348334	0.460132	0.285926	0.240721	-0.0329712	0.063413	0.140863	-0.0966262	-0.0578673	0.140129	-0.103455	-0.0572089	-0.0769641	-0.0912709	0.240224	0.594319	0.198173	-0.274083	-0.614435	-0.61927	0.425083	1.35913	1.22029	1.19055	1.1818	0.985408	0.563557	0.5769	1.8902	1.018	0.970623	0.953521	0.636648	1.91287	0.821952	0.202895	-0.364995	0.176235	0.524789	0.345188
140	0.357219	0.513104	0.376657	0.227752	-0.018914	0.0156854	0.146677	-0.0689379	-0.0410442	0.124592	-0.117301	-0.0595951	-0.0667688	-0.108317	0.233552	0.602514	0.318193	-0.25028	-0.618344	-0.598646	0.403746	1.37953	1.2545	1.25404	1.12121	0.966674	0.532022	0.493119	1.91606	1.01526	0.926124	1.0077	0.639179	2.08409	0.93702	0.210062	-0.363846	0.201036	0.563923	0.323227
141	0.393789	0.534044	0.464208	0.210953	-0.0227064	0.0142406	0.143189	-0.0708801	-0.0778287	0.0719427	-0.116832	-0.110223	-0.0625227	-0.125222	0.184882	0.516717	0.431075	-0.23547	-0.578982	-0.574213	0.372948	1.38205	1.28331	1.27458	1.06802	0.957557	0.480242	0.388262	1.89574	1.0061	0.906351	1.05236	0.624989	2.33569	1.00793	0.229718	-0.350029	0.206347	0.629761	0.310114
142	0.410929	0.611823	0.525973	0.199861	-0.0419465	0.0206787	0.10469	-0.0729127	-0.078498	0.0915984	-0.113014	-0.0695176	-0.0708749	-0.153506	0.151227	0.481998	0.515158	-0.281987	-0.542026	-0.580428	0.349559	1.37307	1.30928	1.26383	1.01388	0.957396	0.477875	0.316083	1.89137	1.00361	0.874827	1.08267	0.621163	2.47293	1.07432	0.252549	-0.393899	0.246264	0.672426	0.29494
143	0.432624	0.674489	0.561774	0.201364	-0.0728168	0.0212363	0.114725	-0.0642178	-0.0695903	0.0902881	-0.116528	-0.076676	-0.067912	-0.175094	0.0862609	0.444658	0.587899	-0.305306	-0.523563	-0.615493	0.315455	1.31699	1.26788	1.26826	0.977553	0.973697	0.455567	0.20291	1.88101	0.95975	0.848237	1.07271	0.606973	2.46996	1.11016	0.274479	-0.39015	0.262437	0.720585	0.258264
144	0.440326	0.752191	0.573892	0.186767	-0.112612	0.0500554	0.0942495	-0.0917254	-0.0517519	0.0996011	-0.128054	-0.0540668	-0.0559203	-0.194106	0.00206089	0.444388	0.584225	-0.290528	-0.52209	-0.634502	0.262349	1.22679	1.23334	1.27079	0.979628	1.00363	0.461004	0.143697	1.83313	0.953911	0.834019	1.11019	0.609066	2.45393	1.14974	0.238277	-0.363483	0.256764	0.750757	0.256943
145	0.462449	0.828571	0.553487	0.184614	-0.119817	0.12024	0.0647999	-0.116049	-0.0750826	0.109593	-0.124399	-0.0390649	-0.0442319	-0.215296	-0.107857	0.473119	0.52626	-0.31206	-0.53054	-0.660854	0.261847	1.14464	1.18732	1.23905	1.01003	1.03298	0.440247	0.0620425	1.79231	1.03836	0.83903	1.0979	0.5488	2.49394	1.19065	0.207584	-0.366446	0.274415	0.780622	0.24297
146	0.45734	0.920776	0.547929	0.116388	-0.121815	0.123104	0.0428075	-0.123614	-0.0196982	0.157539	-0.141337	0.0246281	-0.0195954	-0.188182	-0.209478	0.502867	0.575273	-0.326627	-0.554896	-0.665028	0.314672	1.08905	1.13973	1.22307	1.05209	1.02937	0.410407	-0.0766187	1.78501	1.10234	0.811158	1.11217	0.498519	2.51678	1.23378	0.174434	-0.374579	0.280208	0.789861	0.226954
147	0.442616	1.00224	0.532732	0.0799349	-0.1004	0.14513	0.0101728	-0.121401	-0.0255366	0.144786	-0.15872	0.00974435	-0.00235443	-0.151563	-0.375222	0.51273	0.615141	-0.30994	-0.580456	-0.693999	0.403527	1.0503	1.06895	1.20438	1.06486	1.01044	0.362065	-0.243926	1.78263	1.13682	0.818461	1.0829	0.473308	2.53205	1.272	0.108972	-0.343196	0.251364	0.782801	0.192041
148	0.408789	1.02845	0.526573	0.0115843	-0.10801	0.138819	-0.0488022	-0.1338	-0.014852	0.14151	-0.164694	0.000577845	-0.00251774	-0.103446	-0.504171	0.479742	0.584739	-0.285621	-0.55228	-0.711333	0.491427	0.982105	0.999322	1.14863	1.06116	0.974165	0.363728	-0.295998	1.75712	1.19585	0.805602	1.04566	0.422608	2.52819	1.31356	0.0437563	-0.374367	0.246083	0.805514	0.200989
149	0.380223	1.01194	0.523769	-0.0197619	-0.0767103	0.116311	-0.0991067	-0.112164	-0.0149674	0.14158	-0.163007	-0.00154841	-0.00333429	-0.068325	-0.519154	0.505043	0.515896	-0.304034	-0.555377	-0.743626	0.56399	0.988417	0.857991	1.10372	1.04157	0.926227	0.380103	-0.365955	1.77631	1.21577	0.767785	0.982396	0.391519	2.51466	1.34975	0.0392721	-0.441306	0.233351	0.820432	0.182011
150	0.355608	0.97965	0.544374	-0.101582	-0.0599984	0.130353	-0.113869	-0.0962422	0.0155863	0.128523	-0.167974	-0.0186057	-0.0196654	-0.0069095	-0.529123	0.52866	0.388672	-0.274719	-0.540733	-0.764006	0.574956	0.968949	0.818173	1.05229	1.04212	0.869897	0.427102	-0.39822	1.80097	1.19403	0.762327	0.956939	0.393073	2.49293	1.39029	0.0221543	-0.47284	0.195937	0.813341	0.189438
151	0.346522	0.968252	0.564053	-0.102884	-0.0315048	0.171972	-0.163643	-0.132264	-0.0374212	0.139357	-0.148506	-0.0642492	-0.0196887	0.0485588	-0.463719	0.498928	0.255271	-0.23432	-0.53917	-0.770008	0.565823	0.954179	0.776204	0.974108	1.03537	0.849053	0.502982	-0.368193	1.79871	1.16578	0.789248	0.911694	0.406027	2.45969	1.46078	0.00849683	-0.514502	0.166821	0.80312	0.188317
152	0.323442	0.92047	0.568709	-0.0991036	-0.0133265	0.182111	-0.176105	-0.137526	-0.0464673	0.129904	-0.134145	-0.0341509	-0.00716043	0.0800509	-0.330411	0.481886	0.163791	-0.221661	-0.53944	-0.765133	0.507656	0.902884	0.764238	0.917847	1.07085	0.848506	0.555114	-0.265098	1.78787	1.15721	0.775632	0.942453	0.394109	2.32048	1.52618	0.0293413	-0.536543	0.168993	0.853366	0.20131
153	0.328879	0.928739	0.561824	-0.084407	0.00791101	0.197268	-0.174563	-0.152996	-0.0471827	0.107674	-0.136558	-0.0104314	-0.0137162	0.0896976	-0.175808	0.497165	0.139101	-0.251612	-0.562714	-0.764402	0.421652	0.873893	0.827271	0.890778	1.07994	0.879916	0.485119	-0.197632	1.78427	1.13504	0.813799	0.983561	0.412524	2.14294	1.62402	0.0156224	-0.540474	0.186433	0.895447	0.17078
154	0.32903	0.928765	0.501913	-0.0584688	0.00902345	0.210296	-0.174159	-0.18947	-0.0300366	0.0566394	-0.1229	-0.0391358	-0.053284	0.0986652	-0.151715	0.492829	0.162396	-0.253944	-0.542056	-0.726626	0.346708	0.79262	0.917854	0.858269	1.06355	0.919768	0.431276	-0.149465	1.76505	1.12251	0.851014	1.01904	0.387911	1.97811	1.66293	-0.0254113	-0.504737	0.224812	0.899499	0.147278
155	0.339122	0.934133	0.461955	-0.000884088	0.00669744	0.179678	-0.184877	-0.185427	-0.0209905	0.057435	-0.116973	-0.0219132	-0.0490846	0.103559	-0.0914044	0.454028	0.301717	-0.280867	-0.566954	-0.71371	0.296468	0.70278	0.956381	0.797449	0.95401	0.972264	0.362833	-0.0881884	1.72549	1.10117	0.843478	1.00933	0.345941	1.79805	1.67868	-0.0359564	-0.504858	0.213497	0.933569	0.131923
156	0.328401	0.890728	0.359031	0.0686432	-0.0353478	0.172606	-0.157601	-0.142359	-0.0048136	0.0237629	-0.109265	0.0094136	-0.0786905	0.0857406	-0.0501872	0.453584	0.35981	-0.324416	-0.56064	-0.730587	0.119384	0.588271	1.00235	0.798086	0.847262	1.02784	0.244336	-0.00675644	1.67592	1.06042	0.845984	1.01288	0.300801	1.5699	1.63833	0.00059313	-0.478554	0.259389	0.962851	0.137048
157	0.339148	0.81534	0.282471	0.101467	-0.0556751	0.188245	-0.154012	-0.1352	0.00827097	0.0444014	-0.124915	0.00783072	-0.102044	0.0535929	-0.0431718	0.439369	0.364639	-0.33235	-0.59934	-0.750358	-0.0140395	0.466072	1.0241	0.792646	0.739185	1.05192	0.216639	-0.0500831	1.63394	1.02334	0.870768	0.983173	0.257634	1.3964	1.6151	0.026188	-0.494669	0.264277	0.934029	0.107179
158	0.336002	0.685378	0.286902	0.105598	-0.0869498	0.220917	-0.144886	-0.113768	0.00268637	0.0566862	-0.138854	-0.0215352	-0.0815601	0.0464281	-0.0847172	0.38945	0.367719	-0.342496	-0.602527	-0.761417	-0.0192404	0.335117	1.01895	0.773598	0.681047	1.05738	0.275631	-0.123088	1.58219	0.975343	0.859755	0.945113	0.282466	1.23705	1.61653	0.0792615	-0.520519	0.280359	0.923133	0.124516
159	0.323317	0.555492	0.347439	0.10735	-0.110387	0.221626	-0.144634	-0.0723707	-0.0123367	0.0950382	-0.159587	-0.0158652	-0.0551738	0.0427521	-0.0790455	0.319202	0.305776	-0.370539	-0.617953	-0.791455	-0.0120656	0.26451	1.03692	0.740109	0.606576	1.05574	0.294485	-0.191442	1.52877	0.968446	0.883451	0.881052	0.307657	1.08407	1.64915	0.190487	-0.514865	0.291372	0.957572	0.136948
160	0.339299	0.419373	0.36156	0.154495	-0.111752	0.214605	-0.142308	-0.0953615	-0.0126828	0.107885	-0.151294	-0.0251498	-0.0489913	0.0110726	-0.0770456	0.248461	0.165059	-0.39404	-0.593506	-0.793587	-0.0276842	0.253374	1.02733	0.682198	0.619376	1.05261	0.332113	-0.274239	1.51276	0.948387	0.934263	0.89449	0.335239	0.929572	1.71288	0.245792	-0.476891	0.299036	0.926387	0.124356
161	0.35591	0.347039	0.46869	0.185165	-0.0911973	0.203757	-0.134699	-0.118894	-0.0119674	0.117806	-0.181819	-0.0288117	-0.0121997	-0.0237677	-0.101435	0.217109	0.0366474	-0.376808	-0.602076	-0.785666	0.0605445	0.301098	1.02019	0.598655	0.581136	1.01704	0.435546	-0.460512	1.48462	0.990099	0.955143	0.88146	0.341656	0.870324	1.82731	0.29348	-0.447866	0.308751	0.903612	0.101854
162	0.383822	0.28389	0.51373	0.239194	-0.0888713	0.162873	-0.126003	-0.111983	-0.00986743	0.0931896	-0.18121	-0.0286227	0.00798081	-0.0486805	-0.143746	0.187949	-0.00395852	-0.373567	-0.561301	-0.75706	0.09645	0.418097	0.997521	0.566505	0.563717	0.994251	0.436249	-0.602395	1.47961	1.01597	0.936516	0.879771	0.339942	0.829582	1.92282	0.334596	-0.425403	0.348941	0.905852	0.120572
163	0.43343	0.234352	0.517435	0.337239	-0.0867223	0.154509	-0.115209	-0.0967843	-0.0264135	0.0864973	-0.193322	-0.0141405	0.0169629	-0.0823267	-0.227524	0.164935	-0.0867586	-0.343344	-0.579433	-0.7393	0.0987372	0.532355	0.954309	0.585226	0.527762	0.959087	0.421313	-0.668591	1.44659	1.06543	0.948966	0.867848	0.299605	0.897098	1.94442	0.412363	-0.37987	0.354221	0.903673	0.130782
164	0.495571	0.178123	0.535186	0.394373	-0.0781514	0.143762	-0.0692021	-0.109838	-0.0513134	0.0828236	-0.188894	0.00622422	0.0552476	-0.0878525	-0.350286	0.134615	-0.0381631	-0.329897	-0.593626	-0.688576	0.0793588	0.607128	0.919176	0.588069	0.52747	0.913888	0.37521	-0.730788	1.41852	1.07554	0.963709	0.9262	0.313456	1.12468	2.02042	0.429481	-0.399129	0.337173	0.908461	0.114626
165	0.514674	0.116908	0.559396	0.435608	-0.0673304	0.159603	-0.0648036	-0.101346	-0.064098	0.0718725	-0.213914	0.0276049	0.0875131	-0.0958133	-0.48589	0.137665	0.030952	-0.282381	-0.637198	-0.629719	0.0344926	0.613409	0.900725	0.586223	0.550722	0.88201	0.332817	-0.802523	1.35649	1.09658	0.935778	0.913248	0.385042	1.28805	2.07449	0.491544	-0.385493	0.389583	0.914324	0.130542
166	0.548627	0.0835523	0.533533	0.448077	-0.0714262	0.190374	-0.0789344	-0.0864407	-0.0723134	0.0722001	-0.195102	0.00976797	0.087933	-0.0735932	-0.561247	0.122973	0.0973236	-0.310697	-0.636867	-0.586491	-0.0136165	0.589304	0.887644	0.603311	0.617156	0.836022	0.245423	-0.735279	1.3227	1.09166	0.905225	0.934453	0.42494	1.32677	2.09442	0.502846	-0.406204	0.384393	0.965368	0.114026
167	0.60201	0.071467	0.533884	0.427672	-0.0806797	0.218559	-0.0827514	-0.0723481	-0.0356443	0.0858655	-0.178212	0.00105035	0.0911059	-0.073242	-0.612792	0.132948	0.0780715	-0.326839	-0.652894	-0.557032	-0.0370366	0.481202	0.909759	0.597609	0.737823	0.789341	0.2219	-0.603236	1.25738	1.05722	0.862765	0.973541	0.507666	1.38296	2.08805	0.518941	-0.41089	0.366863	0.969849	0.110282
168	0.591816	0.0960702	0.536488	0.383031	-0.0462952	0.226518	-0.103985	-0.102046	-0.0504365	0.0761781	-0.145367	0.0146584	0.0681725	-0.0626822	-0.603995	0.127786	0.00117538	-0.328686	-0.649286	-0.526354	-0.124451	0.445225	0.964475	0.556344	0.850454	0.771477	0.216511	-0.587127	1.24209	1.02106	0.794317	1.00216	0.515837	1.34356	2.08474	0.526435	-0.435108	0.360768	0.969665	0.127959
169	0.593125	0.153418	0.516434	0.362426	-0.0720836	0.258937	-0.122009	-0.0952034	-0.0297597	0.0974717	-0.132974	0.0457252	0.052518	-0.0554004	-0.562106	0.147845	-0.164714	-0.333229	-0.672981	-0.537778	-0.151677	0.43423	0.988375	0.566571	0.963392	0.743288	0.214256	-0.584826	1.23094	0.978594	0.69755	0.968997	0.477134	1.22857	2.01729	0.553729	-0.433717	0.388617	0.974607	0.136467
170	0.589526	0.235116	0.521566	0.320789	-0.0874049	0.259798	-0.117661	-0.0716706	-0.0670518	0.111933	-0.11196	0.0523166	0.0426727	-0.0406494	-0.513248	0.16989	-0.285745	-0.380593	-0.655631	-0.580306	-0.174549	0.470175	1.10313	0.678408	1.05126	0.675022	0.16884	-0.538802	1.24398	0.94078	0.658412	0.9649	0.438771	1.13244	1.97057	0.548651	-0.452492	0.382432	0.98538	0.131383
171	0.583133	0.275188	0.549381	0.262053	-0.0617682	0.249558	-0.106412	-0.0730256	-0.0617903	0.125037	-0.147475	0.0887937	0.035627	-0.0412348	-0.500155	0.160011	-0.322549	-0.385439	-0.661885	-0.572172	-0.205692	0.526905	1.20131	0.761395	1.13606	0.679597	0.143014	-0.540865	1.25817	0.87639	0.602959	0.916471	0.463742	1.04718	1.87863	0.542508	-0.453853	0.371328	0.97344	0.178568
172	0.559374	0.314319	0.603134	0.213807	-0.0196725	0.246998	-0.106235	-0.0884733	-0.10139	0.136292	-0.178235	0.0913452	0.0450057	-0.0262496	-0.469219	0.166889	-0.298034	-0.416844	-0.649045	-0.589293	-0.214888	0.679568	1.31788	0.834075	1.18969	0.636943	0.143142	-0.636183	1.27161	0.872918	0.59585	0.872431	0.44748	0.982176	1.82078	0.541095	-0.421351	0.39613	1.00883	0.176246
173	0.554139	0.370879	0.616754	0.172897	-0.0238441	0.237468	-0.104516	-0.0614399	-0.0568288	0.152391	-0.185263	0.0699881	0.0653262	-0.00587927	-0.453172	0.195509	-0.205624	-0.456426	-0.605354	-0.568456	-0.24188	0.757974	1.4193	0.851195	1.23501	0.557031	0.144677	-0.656847	1.27601	0.887895	0.596296	0.828876	0.463523	0.912692	1.77018	0.53741	-0.409832	0.398936	1.03458	0.136728
174	0.553082	0.446241	0.649676	0.121095	0.00920043	0.219827	-0.11665	-0.0664536	-0.0422673	0.142071	-0.197305	0.03585	0.0406429	0.0135545	-0.3908	0.186424	-0.0884111	-0.462937	-0.575284	-0.560078	-0.303931	0.775783	1.56431	0.916409	1.25859	0.452248	0.172486	-0.714521	1.24325	0.887043	0.614554	0.820235	0.492181	0.761856	1.71292	0.537328	-0.404904	0.381949	1.03219	0.130201
175	0.546664	0.503691	0.619533	0.0952574	0.0182011	0.242867	-0.132474	-0.0818561	-0.00384438	0.158311	-0.189925	0.00343647	0.0169162	0.0121029	-0.386706	0.17267	-0.123658	-0.464845	-0.540763	-0.550177	-0.328307	0.750174	1.59608	0.878199	1.27332	0.3426	0.31206	-0.795222	1.21233	0.884676	0.576931	0.805516	0.460314	0.596455	1.65072	0.563496	-0.431873	0.398483	1.03492	0.130362
176	0.546135	0.568977	0.592569	0.0988126	-0.0175487	0.246187	-0.127065	-0.10112	0.0223017	0.129202	-0.184326	-0.00176103	0.0115503	0.0469432	-0.368269	0.238995	-0.205207	-0.471598	-0.53523	-0.555691	-0.34355	0.719069	1.6743	0.927681	1.24993	0.191539	0.427342	-0.869433	1.18741	0.927713	0.555546	0.80138	0.424282	0.510573	1.68869	0.610325	-0.467488	0.43813	1.04668	0.0986912
177	0.498214	0.643652	0.513279	0.139598	-0.0442726	0.286514	-0.136772	-0.10225	0.0159556	0.131963	-0.175799	0.00341285	0.00765418	0.101756	-0.39394	0.185042	-0.311383	-0.464845	-0.544221	-0.555935	-0.400713	0.656215	1.74774	1.00619	1.20711	0.0413797	0.578302	-0.880051	1.14241	0.941585	0.522391	0.761883	0.403596	0.387664	1.69187	0.625456	-0.517556	0.408169	1.03667	0.0864594
178	0.468188	0.679526	0.482485	0.158375	-0.0497336	0.348435	-0.149335	-0.110132	0.0193479	0.118719	-0.164179	0.0180604	0.00301149	0.113908	-0.443923	0.092193	-0.452244	-0.470659	-0.553122	-0.585211	-0.423382	0.557055	1.78528	1.10828	1.13855	-0.186324	0.698333	-0.910506	1.11696	0.929859	0.485137	0.749921	0.384982	0.241946	1.68985	0.617327	-0.520066	0.410401	0.999315	0.0795728
179	0.436349	0.671995	0.430084	0.159252	-0.040379	0.39335	-0.180201	-0.113158	0.00282483	0.111722	-0.16029	0.00957897	-0.00429082	0.0875903	-0.549341	-0.0135686	-0.517171	-0.50697	-0.557452	-0.596331	-0.426765	0.475939	1.82124	1.10766	1.12692	-0.36348	0.818653	-0.890462	1.09314	0.945799	0.461071	0.71157	0.372745	0.0904434	1.6866	0.603731	-0.530859	0.380169	0.986608	0.0731667
180	0.392379	0.630472	0.422999	0.149162	-0.0493038	0.375252	-0.15975	-0.122621	-0.0107674	0.100514	-0.180086	0.0527419	0.0201591	0.0880118	-0.527045	-0.144631	-0.40344	-0.518357	-0.568127	-0.593223	-0.426985	0.423955	1.84914	1.18354	1.12812	-0.48342	0.84304	-0.853372	1.08328	0.897459	0.451845	0.668054	0.413082	-0.05934	1.68522	0.548467	-0.522666	0.33485	0.993821	0.0681619
181	0.373377	0.623832	0.402244	0.134941	-0.0345387	0.374897	-0.158739	-0.107851	-0.0276597	0.132782	-0.169239	0.0566636	0.0311709	0.0384204	-0.556715	-0.334459	-0.318201	-0.507697	-0.600452	-0.617503	-0.419136	0.295115	1.84338	1.1403	1.17263	-0.602717	0.898115	-0.831249	1.0529	0.822684	0.432907	0.655996	0.438671	-0.239498	1.5916	0.510197	-0.520882	0.301389	0.998486	0.0775309
182	0.393814	0.591443	0.413835	0.0986374	-0.0299625	0.349297	-0.150903	-0.111441	-0.0184751	0.113454	-0.158134	0.0935659	-0.00506072	-0.00562172	-0.501608	-0.434312	-0.217256	-0.498218	-0.606135	-0.61991	-0.371716	0.198947	1.82199	1.04571	1.20662	-0.66847	0.904479	-0.84266	1.02762	0.791546	0.469248	0.694871	0.455192	-0.298746	1.47802	0.504669	-0.509363	0.314786	0.989217	0.114747
183	0.41483	0.5502	0.387497	0.0729996	-0.0550683	0.31366	-0.129138	-0.114219	-0.0343289	0.168724	-0.199624	0.113671	-0.0189421	-0.0477907	-0.460547	-0.500971	-0.117706	-0.470296	-0.6338	-0.618691	-0.332082	0.161216	1.84114	1.00261	1.30031	-0.59964	0.905742	-0.890462	0.993215	0.738061	0.449378	0.672346	0.518049	-0.280442	1.38751	0.510894	-0.518947	0.31023	1.01644	0.144075
184	0.421902	0.504505	0.372325	0.11386	-0.0539558	0.277947	-0.0642475	-0.1359	-0.0270366	0.16987	-0.232937	0.155676	0.00756086	-0.0391041	-0.428767	-0.516615	-0.162965	-0.458424	-0.658156	-0.623627	-0.313816	0.139053	1.83308	0.97896	1.29932	-0.490331	0.937901	-0.911538	0.978164	0.683456	0.442425	0.67722	0.567035	-0.282091	1.34189	0.501004	-0.508698	0.291372	1.01389	0.210739
185	0.474404	0.481606	0.376306	0.150163	-0.0625773	0.286539	-0.038615	-0.159681	-0.0347443	0.179558	-0.23015	0.146935	-0.0167491	-0.0161347	-0.472594	-0.527304	-0.235834	-0.43347	-0.679566	-0.654731	-0.281154	0.0794104	1.83543	0.978895	1.27813	-0.39386	0.983557	-0.936724	0.927982	0.684292	0.456837	0.68654	0.602111	-0.300914	1.2653	0.472563	-0.524722	0.309355	1.00852	0.26437
186	0.472038	0.423138	0.377984	0.18902	-0.0487223	0.277997	-0.0321942	-0.142788	-0.0466981	0.182295	-0.229494	0.143769	-0.0217651	-0.0174225	-0.443798	-0.540963	-0.330266	-0.41115	-0.663118	-0.655309	-0.267587	0.0801152	1.85651	0.997306	1.26745	-0.272502	1.02787	-0.940121	0.900329	0.703862	0.46414	0.671103	0.638083	-0.335988	1.21055	0.407818	-0.528501	0.303924	0.978259	0.331054
187	0.505714	0.339966	0.38587	0.19528	-0.0437163	0.275716	-0.0206166	-0.122372	-0.0398442	0.190906	-0.24519	0.131791	0.0206957	-0.0684421	-0.387612	-0.541996	-0.430762	-0.387892	-0.674063	-0.633863	-0.286715	0.0533792	1.82599	1.01541	1.22245	-0.0937829	1.01668	-0.933169	0.894383	0.662986	0.396527	0.63681	0.658411	-0.335493	1.196	0.325013	-0.528501	0.283618	0.990475	0.35818
188	0.496855	0.273	0.388349	0.184864	-0.00720807	0.290417	-0.0104293	-0.149631	-0.0569903	0.175463	-0.218014	0.1398	0.01393	-0.0555877	-0.324677	-0.544188	-0.56697	-0.3855	-0.650278	-0.61336	-0.298354	0.0187807	1.7901	1.01126	1.15741	0.0249173	1.0556	-0.884717	0.867906	0.650108	0.42135	0.649549	0.623514	-0.358264	1.16771	0.245997	-0.543588	0.285609	0.981758	0.396177
189	0.518726	0.259515	0.399665	0.124225	-0.000204749	0.302254	-0.0266329	-0.152725	-0.0765595	0.190087	-0.171183	0.166095	-0.0131096	-0.0621671	-0.282054	-0.522953	-0.630695	-0.360182	-0.626944	-0.62582	-0.286496	-0.0048541	1.73263	1.04244	1.09629	0.0979512	1.0671	-0.910966	0.835548	0.640387	0.415698	0.646248	0.631048	-0.322857	1.14572	0.186719	-0.549514	0.32607	1.00631	0.424204
190	0.545783	0.258269	0.397462	0.0323148	0.0170634	0.286362	-0.0285541	-0.122033	-0.0742287	0.183091	-0.152465	0.177718	-0.0362997	-0.0995128	-0.273429	-0.491775	-0.815082	-0.339437	-0.624478	-0.624236	-0.308929	0.0141289	1.67884	1.04409	1.01458	0.151204	1.04012	-0.923964	0.795245	0.64378	0.414008	0.648461	0.6106	-0.22025	1.13021	0.19323	-0.526687	0.355639	0.98891	0.408349
191	0.585675	0.253307	0.38607	-0.0633761	0.0178724	0.298376	0.00248808	-0.141817	-0.0846133	0.182132	-0.121846	0.209258	-0.0497379	-0.0788614	-0.279663	-0.440094	-0.924129	-0.349582	-0.629921	-0.617716	-0.293263	0.0151313	1.56112	1.05244	0.954771	0.185047	1.02625	-0.974211	0.77038	0.635116	0.403325	0.650889	0.542223	-0.140987	1.12462	0.213399	-0.502106	0.359984	0.96147	0.382664
192	0.573544	0.31582	0.365641	-0.197498	0.0107932	0.297235	0.00997055	-0.170883	-0.0874749	0.195118	-0.0924681	0.21325	-0.0943917	-0.0074012	-0.42147	-0.424942	-1.06931	-0.347159	-0.605444	-0.629202	-0.303195	0.04016	1.46723	1.06822	0.977003	0.167216	1.01408	-0.987526	0.753089	0.647141	0.458332	0.632616	0.543977	-0.0592239	1.11469	0.228715	-0.466551	0.364178	0.968591	0.413093
193	0.599292	0.364314	0.391053	-0.28663	0.00328427	0.292926	0.0188686	-0.146515	-0.0479904	0.169823	-0.0883449	0.210651	-0.0892357	0.0203915	-0.519326	-0.369988	-1.13741	-0.326505	-0.652804	-0.660854	-0.309101	0.069449	1.35515	1.06796	1.0196	0.176623	0.990721	-0.926313	0.720359	0.670578	0.485506	0.61547	0.526858	0.0147039	1.09016	0.266841	-0.445992	0.331833	0.984766	0.439579
194	0.635383	0.38673	0.425753	-0.351926	-0.0196977	0.28735	-0.0216277	-0.152116	-0.037075	0.146588	-0.064543	0.194445	-0.08233	0.0386078	-0.565215	-0.336206	-1.17665	-0.302672	-0.666396	-0.649338	-0.359137	0.0719393	1.32134	1.0947	1.14158	0.185804	0.9249	-0.763815	0.686583	0.719454	0.524916	0.600129	0.500173	0.0694761	1.02359	0.270916	-0.433535	0.302596	0.966197	0.444804
195	0.603293	0.439829	0.481909	-0.404703	-0.0161582	0.298807	-0.0769626	-0.18475	-0.0407442	0.124592	-0.0762331	0.189861	-0.0584166	0.0807065	-0.585418	-0.363333	-1.13171	-0.286651	-0.666095	-0.613238	-0.373142	0.0791284	1.27849	1.09349	1.21218	0.218745	0.903376	-0.626248	0.690579	0.735536	0.56015	0.605625	0.541067	0.18173	0.963495	0.234817	-0.413369	0.276588	0.959782	0.496854
196	0.577672	0.497075	0.540844	-0.421979	-0.0395194	0.300277	-0.126989	-0.215939	-0.0064059	0.110154	-0.105002	0.151683	-0.0526075	0.117959	-0.614276	-0.353581	-1.13204	-0.303429	-0.642911	-0.606597	-0.42534	0.113696	1.25851	1.12437	1.23687	0.235449	0.863829	-0.550371	0.703665	0.716756	0.620731	0.58844	0.60777	0.215179	0.910054	0.218354	-0.388063	0.249342	0.979241	0.555009
197	0.556127	0.534426	0.598202	-0.362366	-0.0170431	0.314496	-0.167587	-0.22626	-0.000244388	0.0894925	-0.13466	0.127279	-0.0418756	0.139617	-0.627072	-0.326597	-1.11548	-0.32596	-0.655781	-0.630938	-0.441021	0.115873	1.27833	1.15137	1.22474	0.251445	0.862821	-0.494047	0.718941	0.70252	0.67263	0.596479	0.61622	0.135731	0.844141	0.216593	-0.385191	0.24545	0.9774	0.578252
198	0.520614	0.58984	0.62091	-0.351024	-0.0411628	0.298908	-0.203735	-0.207763	-0.0179674	0.096138	-0.144312	0.118419	-0.0405925	0.136339	-0.613463	-0.281427	-1.07728	-0.380381	-0.647211	-0.625058	-0.503542	0.133524	1.31794	1.16666	1.10094	0.268197	0.830599	-0.532533	0.732736	0.659704	0.675097	0.603256	0.658949	0.0660151	0.784412	0.147139	-0.391329	0.250126	0.931727	0.559614
199	0.459832	0.660139	0.628446	-0.34474	-0.0280916	0.311303	-0.196429	-0.185811	-0.0225828	0.101169	-0.153191	0.102354	-0.00228444	0.143223	-0.587839	-0.238497	-1.01075	-0.40255	-0.651992	-0.640138	-0.529892	0.149673	1.36425	1.11981	0.966649	0.28002	0.823131	-0.587572	0.755248	0.632164	0.68712	0.597663	0.659726	-0.0611286	0.733747	0.12996	-0.39151	0.273781	0.950696	0.510507
200	0.419461	0.706572	0.594547	-0.303004	-0.0530204	0.299516	-0.185484	-0.154803	-0.0361058	0.094383	-0.145648	0.0830291	0.00835409	0.132592	-0.554856	-0.155034	-0.905037	-0.430442	-0.656773	-0.620885	-0.585505	0.194937	1.43249	1.11357	0.902062	0.274914	0.862789	-0.612616	0.751284	0.606313	0.681351	0.574381	0.603087	-0.278088	0.668242	0.115934	-0.403483	0.235342	0.937805	0.495232
201	0.4029	0.746314	0.564603	-0.316398	-0.0331482	0.283675	-0.176662	-0.120769	-0.0548211	0.0979163	-0.146983	0.0874706	-0.0306072	0.107586	-0.561137	-0.163182	-0.775198	-0.437589	-0.678093	-0.603764	-0.590189	0.219246	1.53035	1.07461	0.821806	0.271709	0.864069	-0.579002	0.681168	0.598091	0.690383	0.556264	0.54304	-0.444635	0.625742	0.101355	-0.426521	0.268682	0.935687	0.422102
202	0.400408	0.768475	0.550984	-0.318952	-0.0402779	0.247835	-0.165665	-0.100511	-0.0979287	0.103649	-0.128476	0.089904	-0.029114	0.0951297	-0.464672	-0.192565	-0.740448	-0.45579	-0.682603	-0.569217	-0.566377	0.236192	1.59892	1.08632	0.632614	0.228507	0.867603	-0.549355	0.598	0.586397	0.67399	0.508845	0.479626	-0.615417	0.576037	0.0904004	-0.495727	0.258424	0.900266	0.39974
203	0.398798	0.784885	0.535937	-0.301401	-0.0271561	0.244489	-0.199589	-0.120678	-0.12449	0.0777459	-0.117512	0.0744296	-0.00524736	0.0840079	-0.463969	-0.303472	-0.747667	-0.461271	-0.686693	-0.559652	-0.532665	0.251025	1.65771	1.07487	0.490996	0.18835	0.865284	-0.499046	0.557197	0.566685	0.695705	0.472397	0.426355	-0.820568	0.53864	0.0980789	-0.461351	0.256915	0.886086	0.401562
204	0.386616	0.812669	0.499384	-0.304481	-0.0522366	0.21676	-0.17833	-0.144527	-0.125598	0.0700942	-0.139838	0.0776899	-0.0513943	0.0584396	-0.43172	-0.374245	-0.760695	-0.485166	-0.675807	-0.548136	-0.453162	0.268379	1.67415	1.12391	0.342022	0.16633	0.886649	-0.530961	0.492996	0.529534	0.673524	0.435619	0.347435	-1.01459	0.538028	0.0898476	-0.387277	0.249644	0.852261	0.404205
205	0.428648	0.815747	0.466662	-0.313018	-0.041719	0.228191	-0.170114	-0.172848	-0.127513	0.0715216	-0.125922	0.0830764	-0.0815601	0.0635673	-0.416971	-0.429357	-0.77093	-0.53359	-0.667809	-0.597397	-0.359482	0.252294	1.65476	1.16266	0.238093	0.157438	0.837283	-0.607807	0.45677	0.473177	0.675583	0.400122	0.274335	-1.17218	0.542825	0.0639251	-0.265676	0.269376	0.863311	0.377059
206	0.453086	0.832565	0.468164	-0.267702	-0.0447276	0.208446	-0.180327	-0.155978	-0.153936	0.0828938	-0.109312	0.0996848	-0.0636659	0.0688121	-0.331396	-0.42032	-0.79952	-0.538648	-0.672019	-0.639895	-0.286668	0.226372	1.61483	1.17122	0.123405	0.164655	0.837763	-0.674193	0.438174	0.460725	0.679759	0.404821	0.249802	-1.23916	0.520575	0.0275189	-0.131073	0.273721	0.867424	0.408729
207	0.470403	0.805952	0.436318	-0.244568	-0.0639931	0.221221	-0.180934	-0.158597	-0.158159	0.0614831	-0.107625	0.11712	-0.0642958	0.0613196	-0.299944	-0.385013	-0.680975	-0.532167	-0.656623	-0.691623	-0.221311	0.188798	1.59766	1.17204	0.0976252	0.20304	0.815918	-0.730756	0.402093	0.450119	0.672222	0.41554	0.229992	-1.25949	0.548438	-0.0182242	0.00942462	0.279243	0.849253	0.373055
208	0.477274	0.7613	0.408728	-0.195395	-0.0648527	0.212958	-0.127672	-0.140259	-0.16289	0.0752187	-0.124657	0.141761	-0.10783	0.074853	-0.253242	-0.30352	-0.543178	-0.528684	-0.628628	-0.698508	-0.134774	0.163487	1.63387	1.19009	0.135541	0.235401	0.788765	-0.752515	0.370298	0.457174	0.646176	0.458066	0.212714	-1.25318	0.558359	-0.105574	0.0984036	0.307393	0.876141	0.345628
209	0.527032	0.693902	0.434641	-0.118482	-0.0568128	0.206925	-0.132373	-0.115891	-0.178444	0.0607811	-0.133161	0.145068	-0.116835	0.0967921	-0.244696	-0.222837	-0.448089	-0.527594	-0.634912	-0.692171	-0.0826078	0.157285	1.65116	1.13595	0.120132	0.240072	0.743877	-0.730074	0.43284	0.448368	0.678846	0.526166	0.251835	-1.21761	0.511185	-0.203265	0.102425	0.293665	0.885226	0.359762
210	0.534432	0.623552	0.45472	-0.0298768	-0.0473065	0.176788	-0.117004	-0.103243	-0.163259	0.0641507	-0.16535	0.152865	-0.138719	0.068297	-0.22204	-0.169058	-0.432719	-0.511362	-0.660953	-0.672522	-0.0573078	0.130188	1.6829	1.09111	0.11075	0.275607	0.710151	-0.714711	0.479556	0.473824	0.686343	0.62514	0.279915	-1.12199	0.481851	-0.238053	0.0048895	0.311527	0.892562	0.382444
211	0.580365	0.555161	0.457524	0.0444326	-0.0551694	0.182719	-0.0331295	-0.149089	-0.133121	0.046016	-0.208105	0.146108	-0.143385	0.0577606	-0.251336	-0.118298	-0.448618	-0.487346	-0.662456	-0.672248	-0.0679604	0.140009	1.74976	1.10191	0.0460659	0.310126	0.627091	-0.690969	0.541888	0.471346	0.682361	0.667802	0.293108	-1.03599	0.421715	-0.173841	-0.0697585	0.329842	0.884797	0.439078
212	0.618671	0.542287	0.461354	0.098362	-0.039039	0.174786	0.0021089	-0.165102	-0.133582	0.0279514	-0.209393	0.118419	-0.146418	0.0364536	-0.293038	-0.10124	-0.577719	-0.483197	-0.696947	-0.667221	-0.104618	0.135545	1.80636	1.11367	0.0524824	0.287929	0.56586	-0.690715	0.603882	0.46052	0.688518	0.725183	0.299207	-0.988571	0.341124	-0.117246	-0.0853291	0.377634	0.920309	0.504701
213	0.684815	0.513206	0.451465	0.145331	-0.0444495	0.161073	0.0213965	-0.210202	-0.128159	0.00094826	-0.216023	0.0928335	-0.169958	0.0283055	-0.289897	-0.115296	-0.676996	-0.450823	-0.743044	-0.687206	-0.0907696	0.129484	1.79072	1.06144	0.0220848	0.258532	0.542161	-0.738025	0.623316	0.44802	0.673135	0.732134	0.286552	-0.979473	0.296951	0.0151105	-0.134883	0.372415	0.918283	0.579333
214	0.698783	0.49733	0.412759	0.171269	-0.0385081	0.136994	0.0494558	-0.244237	-0.125067	-0.0163675	-0.216632	0.0818006	-0.175954	0.0304596	-0.37641	-0.170885	-0.771604	-0.421932	-0.761657	-0.708713	-0.0882787	0.158678	1.76141	0.954603	0.0415451	0.251896	0.491596	-0.791699	0.526708	0.452771	0.630035	0.733474	0.28133	-0.805184	0.304279	0.130369	-0.136334	0.36979	0.918468	0.627679
215	0.699085	0.490969	0.408428	0.12788	-0.0482672	0.141582	0.0725351	-0.227863	-0.144613	-0.0414285	-0.22858	0.0789893	-0.154607	0.0678287	-0.473453	-0.193057	-0.862073	-0.362726	-0.748066	-0.721935	-0.0713755	0.169564	1.73996	0.858563	0.0116497	0.209322	0.445892	-0.81679	0.410021	0.455028	0.592839	0.651141	0.288544	-0.715004	0.30828	0.229411	-0.118073	0.353406	0.913434	0.666617
216	0.678095	0.485143	0.385895	0.0848921	-0.0364855	0.174279	0.0427569	-0.226599	-0.178698	-0.0825416	-0.216773	0.0751148	-0.160649	0.0816665	-0.537404	-0.233367	-0.941103	-0.334743	-0.743856	-0.713405	-0.0574958	0.127275	1.6923	0.776915	0.0425011	0.166668	0.448499	-0.837406	0.285454	0.456622	0.553021	0.626053	0.271126	-0.747996	0.352494	0.19022	-0.0661304	0.307273	0.931083	0.673583
217	0.693523	0.479901	0.388449	0.0614827	-0.0564336	0.201957	0.0471301	-0.229489	-0.165705	-0.0909421	-0.211759	0.0700826	-0.166458	0.106626	-0.617791	-0.244437	-0.955526	-0.315209	-0.732549	-0.706855	-0.0393237	0.116092	1.60405	0.660699	-0.0489349	0.188833	0.434346	-0.889668	0.280909	0.441108	0.536026	0.588148	0.282366	-0.727129	0.393667	0.131475	-0.055095	0.279514	0.916749	0.663454
218	0.666517	0.530126	0.391829	0.0221498	-0.0196219	0.206621	0.0713723	-0.198797	-0.167159	-0.113991	-0.182124	0.0764141	-0.156216	0.141443	-0.679086	-0.260288	-1.04978	-0.314604	-0.715951	-0.734943	-0.0699186	0.0825899	1.55467	0.626377	-0.15557	0.241152	0.405482	-0.917743	0.315733	0.424032	0.548049	0.550866	0.296217	-0.616431	0.405446	0.0892333	-0.0346265	0.266872	0.901156	0.716605
219	0.640342	0.567298	0.384844	0.00532505	0.0131951	0.273156	0.0989007	-0.186986	-0.196582	-0.10084	-0.164553	0.107032	-0.166318	0.128799	-0.644415	-0.272057	-1.17081	-0.325415	-0.692677	-0.727114	-0.115553	0.025265	1.53603	0.693486	-0.273061	0.277008	0.42061	-0.897556	0.32031	0.413774	0.550282	0.525816	0.274395	-0.632334	0.365109	0.0413402	-0.00185271	0.262769	0.890598	0.728056
220	0.617212	0.593046	0.339879	0.0209731	0.0513215	0.298122	0.161061	-0.209186	-0.187444	-0.0749367	-0.144687	0.138477	-0.169188	0.0951999	-0.611292	-0.278378	-1.19858	-0.348098	-0.686603	-0.734791	-0.180063	0.0127819	1.54796	0.770821	-0.312354	0.304585	0.437097	-0.893017	0.375165	0.421491	0.560635	0.525447	0.299506	-0.648927	0.329142	0.00243596	0.051964	0.274506	0.882494	0.723351
221	0.6155	0.64673	0.33029	-0.00834507	0.0429023	0.268872	0.202063	-0.189041	-0.173851	-0.055866	-0.112287	0.156857	-0.157033	0.0763749	-0.606995	-0.238386	-1.24763	-0.369691	-0.69418	-0.722514	-0.185672	0.0103855	1.53679	0.834189	-0.298889	0.315958	0.441095	-0.889367	0.482812	0.420165	0.565394	0.518515	0.336873	-0.648223	0.305851	-0.0127572	0.0501802	0.269708	0.865766	0.690279
222	0.564609	0.656297	0.31334	-0.0291006	0.0537486	0.237443	0.247438	-0.168467	-0.170044	-0.0271313	-0.12208	0.196264	-0.155866	0.0683672	-0.551184	-0.209003	-1.30099	-0.375324	-0.727919	-0.702164	-0.202074	0.0119675	1.59047	0.873902	-0.237997	0.317907	0.413126	-0.8083	0.475463	0.395545	0.563665	0.49933	0.388788	-0.618072	0.259656	0.014742	0.0886078	0.284523	0.8801	0.631643
223	0.510396	0.659757	0.294037	-0.0229666	-0.00743561	0.240484	0.231462	-0.170273	-0.148444	0.0164154	-0.156167	0.200587	-0.138742	0.0163408	-0.544591	-0.187895	-1.29661	-0.37166	-0.751463	-0.679742	-0.212601	0.023965	1.62186	0.943298	-0.141829	0.302459	0.331138	-0.780463	0.429552	0.36103	0.553546	0.489834	0.410033	-0.590376	0.219279	-0.01073	0.101125	0.30163	0.890076	0.53449
224	0.4849	0.674336	0.273608	-0.0358355	-0.0557004	0.207939	0.232397	-0.138384	-0.0726134	0.0337311	-0.151528	0.19513	-0.117185	0.010417	-0.550778	-0.183146	-1.33444	-0.327232	-0.774858	-0.662225	-0.212867	0.0217096	1.61628	1.00103	-0.066143	0.305197	0.251196	-0.86783	0.453757	0.306519	0.561024	0.461697	0.433111	-0.491935	0.201949	0.00253834	0.0943523	0.336721	0.907479	0.510086
225	0.483843	0.719599	0.293136	-0.0349843	-0.107328	0.174127	0.175798	-0.120972	-0.0619519	0.0205572	-0.155815	0.180104	-0.0889324	0.00336935	-0.569215	-0.172394	-1.42804	-0.303005	-0.786916	-0.654274	-0.197217	0.00114465	1.57862	1.02998	-0.0905292	0.309836	0.160637	-0.907776	0.396807	0.252308	0.525518	0.475096	0.410133	-0.361811	0.172472	-0.0314721	0.100822	0.326523	0.928689	0.511628
226	0.452684	0.737765	0.279016	0.00299662	-0.147906	0.184849	0.128628	-0.101775	-0.0288827	0.0289576	-0.173315	0.179963	-0.0995943	-0.0293403	-0.561543	-0.208828	-1.45635	-0.241951	-0.804116	-0.658447	-0.161656	0.0309661	1.54975	1.0826	-0.133015	0.319131	0.101964	-1.00936	0.314428	0.208924	0.493955	0.431793	0.37994	-0.208148	0.143629	-0.0279503	0.0884264	0.335484	0.945233	0.577511
227	0.427465	0.760816	0.242963	0.0197463	-0.196677	0.188194	0.119503	-0.0709479	-0.00105208	0.053574	-0.172753	0.170347	-0.0605397	-0.0800555	-0.570777	-0.250186	-1.45887	-0.204792	-0.786946	-0.663352	-0.135448	0.0497142	1.50175	1.16513	-0.173847	0.336479	0.139032	-1.24371	0.277042	0.191327	0.458915	0.41956	0.300123	-0.134623	0.128809	-0.0604455	0.0748815	0.27695	0.90708	0.679389
228	0.456736	0.754888	0.203957	0.0418037	-0.214248	0.219295	0.11786	-0.0679893	0.00349406	0.055329	-0.152559	0.178663	-0.0186388	-0.0997937	-0.49003	-0.263956	-1.49292	-0.136683	-0.778226	-0.632004	-0.0962212	0.0804441	1.45089	1.20577	-0.202414	0.372835	0.187806	-1.37102	0.249292	0.236463	0.43079	0.424647	0.304508	-0.101538	0.0872889	-0.0466448	0.0768467	0.256493	0.904533	0.761788
229	0.45281	0.744024	0.172411	0.0551484	-0.222845	0.204517	0.104058	-0.0595428	-0.0178982	0.0483793	-0.18955	0.174552	0.0102438	-0.133182	-0.447219	-0.239672	-1.456	-0.0906503	-0.786916	-0.645987	-0.0580755	0.110234	1.44965	1.21178	-0.223462	0.379923	0.216207	-1.49575	0.244957	0.248537	0.390564	0.429113	0.309869	-0.20804	0.0658349	-0.0422425	0.0241486	0.223696	0.906558	0.783889
230	0.470377	0.717843	0.139038	0.106173	-0.252324	0.202287	0.109391	-0.0495832	-0.00804436	0.0640571	-0.194517	0.202335	0.006581	-0.129366	-0.393331	-0.249059	-1.47286	-0.0366228	-0.771791	-0.641783	-0.0292351	0.173511	1.40967	1.18767	-0.180426	0.406146	0.272337	-1.7243	0.264215	0.245475	0.408764	0.41253	0.343748	-0.327371	0.0798586	-0.015419	-0.0406431	0.194489	0.945018	0.777463
231	0.442742	0.65617	0.136409	0.135266	-0.280312	0.185609	0.116975	-0.0656632	-0.0217058	0.0646655	-0.23104	0.212612	0.0199725	-0.126884	-0.357988	-0.290306	-1.5526	0.0154361	-0.74569	-0.632278	-0.0400287	0.204617	1.39446	1.14438	-0.166297	0.427087	0.29351	-1.74625	0.252531	0.227988	0.420496	0.438881	0.36581	-0.417984	0.0624463	-0.0288922	-0.0819731	0.184381	0.88099	0.745953
232	0.484724	0.624366	0.152733	0.184188	-0.282512	0.189335	0.102364	-0.0938483	-0.0276135	0.0463669	-0.265454	0.222558	0.0104071	-0.0877354	-0.370566	-0.328932	-1.66083	0.0677071	-0.739405	-0.615432	-0.0212143	0.226309	1.37712	1.0931	-0.167382	0.415972	0.247886	-1.84533	0.214758	0.195667	0.463984	0.424958	0.370035	-0.487893	0.0572206	-0.0107096	-0.138723	0.179614	0.865736	0.689559
233	0.477777	0.60106	0.175316	0.223146	-0.260642	0.194784	0.104664	-0.0792589	-0.0387596	0.0352053	-0.283399	0.215754	-0.0110566	-0.061371	-0.42458	-0.337651	-1.74255	0.0635581	-0.73721	-0.605561	-0.0118776	0.23248	1.3526	1.07565	-0.134149	0.396723	0.272049	-1.97218	0.154843	0.144849	0.504346	0.406433	0.308035	-0.550857	0.076368	-0.0414848	-0.183257	0.13864	0.882801	0.650221
234	0.524817	0.549462	0.190488	0.257696	-0.278947	0.211995	0.0904577	-0.0916576	-0.0446212	0.0474901	-0.288905	0.192933	-0.0206919	-0.0529419	-0.428939	-0.34518	-1.76458	0.0994754	-0.711681	-0.610984	-0.0126296	0.238307	1.29981	1.08804	-0.10124	0.406549	0.300466	-1.8948	0.0626347	0.113096	0.540415	0.38282	0.271525	-0.555333	0.0850026	-0.064336	-0.19777	0.122709	0.873532	0.678108
235	0.514045	0.505395	0.158967	0.264957	-0.312522	0.223603	0.113866	-0.139988	-0.047275	0.0486133	-0.289467	0.173418	-0.0312138	-0.052099	-0.446985	-0.378517	-1.74286	0.127731	-0.731016	-0.616803	-0.0075069	0.227218	1.36369	1.10409	-0.106716	0.413588	0.341852	-1.93792	0.0119054	0.0761187	0.5369	0.366257	0.201653	-0.547133	0.0947396	-0.0670797	-0.183016	0.132425	0.830039	0.725173
236	0.573166	0.463872	0.115204	0.277175	-0.302207	0.228673	0.168973	-0.144414	-0.0333366	0.067801	-0.264822	0.168741	-0.0314937	-0.0178674	-0.44786	-0.351437	-1.67567	0.167191	-0.740578	-0.609735	-0.00789854	0.234986	1.31992	1.07547	-0.0472822	0.430905	0.354181	-2.02773	-0.0223063	0.0348489	0.573493	0.333149	0.128015	-0.551128	0.116071	-0.0745944	-0.183016	0.11236	0.878719	0.717966
237	0.564861	0.454917	0.0480818	0.276599	-0.285622	0.237747	0.171299	-0.135607	-0.0377904	0.045782	-0.249571	0.151424	-0.0758209	-0.0240721	-0.411736	-0.326851	-1.63086	0.234877	-0.730234	-0.627191	-0.0094651	0.230726	1.27021	1.05598	0.0280962	0.494386	0.373179	-1.85423	-0.0546164	0.0619623	0.561567	0.302002	0.0932981	-0.567566	0.1165	-0.105472	-0.206628	0.104213	0.88762	0.70113
238	0.599694	0.445452	-0.0512868	0.276048	-0.308502	0.225935	0.200445	-0.162166	-0.0194212	0.0480985	-0.24608	0.12983	-0.0988944	-0.0470415	-0.422236	-0.321054	-1.57236	0.340812	-0.752185	-0.667099	-0.0527335	0.177474	1.17166	1.00672	0.016608	0.536396	0.378824	-1.91148	-0.0521831	0.0610785	0.532763	0.284195	0.115101	-0.55843	0.120215	-0.114809	-0.238495	0.113778	0.870463	0.668498
239	0.583007	0.464127	-0.139089	0.276424	-0.285116	0.229839	0.255173	-0.180527	-0.0157289	0.0469753	-0.220919	0.112844	-0.114572	-0.0313071	-0.455438	-0.376818	-1.62603	0.447232	-0.746261	-0.67176	-0.136529	0.14712	1.17021	0.949686	-0.0172248	0.584495	0.408968	-1.95454	-0.0699577	0.0700584	0.504832	0.225883	0.112051	-0.542108	0.0991488	-0.121218	-0.211829	0.155627	0.863556	0.599772
240	0.599392	0.455425	-0.214297	0.285888	-0.204565	0.227735	0.24807	-0.133326	-0.0157982	0.0366327	-0.22612	0.0702953	-0.125444	-0.0363412	-0.484296	-0.404167	-1.56784	0.574184	-0.738112	-0.686749	-0.179985	0.119647	1.10056	0.862516	-0.0467151	0.59635	0.40134	-1.72321	-0.0811897	0.105647	0.494693	0.190173	0.121976	-0.493561	0.0754698	-0.18154	-0.196288	0.193222	0.854471	0.537132
241	0.574274	0.501986	-0.335097	0.29763	-0.176577	0.266338	0.239298	-0.134839	-0.0440904	0.00841274	-0.22202	0.0483476	-0.130437	-0.0508346	-0.501467	-0.469047	-1.48302	0.692021	-0.742292	-0.726962	-0.211191	0.0659876	1.137	0.787909	-0.0758003	0.640519	0.430716	-1.75265	-0.109761	0.169153	0.458624	0.174657	0.109082	-0.383351	0.0705094	-0.205497	-0.167082	0.202605	0.858615	0.537533
242	0.534633	0.49588	-0.435567	0.293825	-0.176704	0.279949	0.249334	-0.163114	-0.0542673	0.0468583	-0.211501	0.0257621	-0.0638992	-0.0502492	-0.527279	-0.537993	-1.39882	0.80162	-0.726505	-0.750328	-0.175317	0.0994428	1.19433	0.693225	-0.0845015	0.695495	0.47626	-1.72757	-0.146019	0.246232	0.435471	0.195687	0.0970846	-0.319434	0.0304183	-0.202364	-0.114989	0.240954	0.884919	0.572566
243	0.48787	0.477637	-0.538716	0.28361	-0.154379	0.283117	0.201052	-0.162301	-0.0776441	0.0701176	-0.199788	0.00447597	-0.0362531	-0.017001	-0.494202	-0.563612	-1.40251	0.881844	-0.697277	-0.766809	-0.119908	0.214641	1.35415	0.605009	-0.065187	0.732479	0.49505	-1.47099	-0.192108	0.367501	0.457322	0.181182	0.0282093	-0.227706	-0.0282485	-0.200685	-0.0770752	0.278398	0.877338	0.574688
244	0.445662	0.487331	-0.638661	0.293124	-0.143608	0.28147	0.160631	-0.151009	-0.0937287	0.0591899	-0.171582	-0.00322578	-0.0308871	-0.00660511	-0.443079	-0.542933	-1.36276	0.915066	-0.691414	-0.763458	-0.0431305	0.277213	1.41423	0.532428	-0.00385695	0.76542	0.477971	-1.35495	-0.182745	0.497118	0.460061	0.195066	-0.0211553	0.0484932	-0.0194506	-0.202712	-0.0610814	0.264579	0.853765	0.54514
245	0.417347	0.548928	-0.709238	0.254617	-0.185805	0.288034	0.158887	-0.203992	-0.113598	0.0813026	-0.172074	0.0150127	-0.0329868	0.0128755	-0.408471	-0.483786	-1.35043	0.905496	-0.699503	-0.763305	-0.000535712	0.350404	1.5018	0.502321	0.0618804	0.820687	0.479954	-1.33249	-0.197716	0.613605	0.419699	0.172793	-0.0638437	0.291213	-0.00361008	-0.184448	-0.0553066	0.208308	0.861224	0.511207
246	0.380198	0.560505	-0.779264	0.198359	-0.20368	0.261775	0.109771	-0.216752	-0.117521	0.105708	-0.174932	0.0270379	-0.0494812	0.0305298	-0.421189	-0.436822	-1.29523	0.834933	-0.686573	-0.776588	0.0104615	0.404236	1.57972	0.461349	0.0629985	0.844833	0.466825	-1.12147	-0.25705	0.76033	0.375997	0.201979	-0.0723734	0.473617	-0.00381422	-0.161453	-0.0476876	0.203812	0.862574	0.469487
247	0.417422	0.640522	-0.874827	0.192576	-0.223654	0.265679	0.105903	-0.230415	-0.141059	0.103181	-0.172238	0.0470719	-0.0999209	0.0238802	-0.425705	-0.389968	-1.19329	0.731724	-0.690903	-0.765103	-0.0605976	0.396921	1.60801	0.423646	0.0706627	0.839002	0.443078	-1.01798	-0.301592	0.801205	0.309491	0.212542	-0.105237	0.787763	0.036134	-0.16389	-0.0381941	0.227467	0.879947	0.436335
248	0.426835	0.70329	-0.950662	0.190648	-0.203301	0.268087	0.147916	-0.220433	-0.133075	0.0913176	-0.174135	0.0871635	-0.115972	0.0164579	-0.402627	-0.378724	-0.993196	0.62594	-0.667358	-0.778111	-0.154576	0.423313	1.60352	0.393064	0.0926184	0.850584	0.433371	-0.984352	-0.34146	0.864506	0.225135	0.238155	-0.0835337	1.02519	0.0882279	-0.178305	0.000777661	0.260898	0.890751	0.460459
249	0.441786	0.748884	-1.0462	0.142402	-0.236573	0.242994	0.169378	-0.243988	-0.152805	0.116917	-0.197609	0.112112	-0.112799	0.0169262	-0.393659	-0.391747	-0.84558	0.548351	-0.657705	-0.798279	-0.201525	0.440166	1.58403	0.331477	0.120602	0.852951	0.436681	-0.936391	-0.39944	0.885496	0.177354	0.25033	-0.122695	1.0377	0.117031	-0.183895	0.00552442	0.292669	0.947995	0.496974
250	0.439344	0.778041	-1.10954	0.136268	-0.218799	0.239318	0.18457	-0.224137	-0.143782	0.0844381	-0.19864	0.10011	-0.123951	0.0271816	-0.341567	-0.46352	-0.801108	0.46731	-0.616179	-0.792399	-0.22258	0.454685	1.46914	0.298576	0.145993	0.856527	0.423072	-0.811998	-0.440179	0.883981	0.137322	0.284467	-0.143202	1.10095	0.117929	-0.176626	-0.0140975	0.327548	0.97786	0.557051
251	0.456434	0.801983	-1.10451	0.183863	-0.216701	0.229382	0.183256	-0.234209	-0.120359	0.0636359	-0.176829	0.0853208	-0.0915687	0.00948046	-0.316849	-0.469492	-0.788851	0.431423	-0.58644	-0.801721	-0.210627	0.48944	1.36718	0.270984	0.210045	0.888679	0.440119	-0.729264	-0.394896	0.857594	0.111373	0.258894	-0.147506	1.15712	0.105456	-0.187642	-0.0524042	0.347915	1.01429	0.554749
252	0.408588	0.793281	-1.03974	0.160328	-0.196778	0.204948	0.175748	-0.202953	-0.0898056	0.0387621	-0.164741	0.0692794	-0.0674454	0.00765415	-0.256789	-0.477243	-0.797193	0.447868	-0.575584	-0.811104	-0.183855	0.50504	1.29819	0.25919	0.260535	0.89931	0.459709	-0.736596	-0.338414	0.877037	0.110868	0.226446	-0.115062	1.14782	0.114765	-0.185308	-0.108609	0.338712	1.01564	0.534249
253	0.401566	0.786005	-0.925375	0.195755	-0.227269	0.173062	0.161769	-0.209231	-0.0908441	0.0391131	-0.136558	0.0599948	-0.0410124	0.0181671	-0.274491	-0.49033	-0.766374	0.471035	-0.595972	-0.791881	-0.143249	0.489581	1.27478	0.251806	0.273562	0.916933	0.486575	-0.72417	-0.310777	0.889126	0.0881426	0.189163	-0.102227	1.20335	0.174085	-0.17466	-0.17836	0.329148	1.02617	0.496433
254	0.383948	0.727384	-0.799368	0.261903	-0.213389	0.209866	0.152593	-0.195523	-0.0708364	0.0268049	-0.129975	0.065145	-0.036603	-0.0107963	-0.277288	-0.482309	-0.712725	0.461768	-0.572728	-0.795476	-0.149845	0.51414	1.25337	0.265234	0.199043	0.915451	0.484064	-0.702348	-0.32159	0.911884	0.0651065	0.172463	-0.0289477	1.29641	0.185679	-0.176585	-0.250105	0.317411	1.01795	0.481879
255	0.404838	0.662072	-0.68623	0.296554	-0.224968	0.230346	0.146602	-0.16989	-0.0764903	0.0525444	-0.126086	0.0717836	-0.025008	-0.0413987	-0.296709	-0.454848	-0.644235	0.537691	-0.577509	-0.817136	-0.168706	0.494609	1.28882	0.290294	0.142914	0.902661	0.510993	-0.723059	-0.312066	0.989389	0.0601729	0.146307	-0.0187838	1.3054	0.130115	-0.196958	-0.301926	0.29451	1.00423	0.436135
256	0.395828	0.609965	-0.636883	0.315231	-0.21306	0.238304	0.169908	-0.151438	-0.102798	0.0484261	-0.130116	0.0741225	-0.0431821	-0.0382377	-0.2936	-0.461487	-0.60663	0.561676	-0.596333	-0.806595	-0.21387	0.457645	1.28432	0.311825	0.0728664	0.881527	0.517294	-0.717107	-0.346036	1.0633	0.0654755	0.13953	-0.044891	1.30188	0.0720404	-0.216759	-0.336514	0.29629	0.983354	0.435234
257	0.395249	0.526055	-0.560022	0.369311	-0.233539	0.244514	0.178175	-0.142608	-0.123729	0.0246755	-0.130608	0.0916759	-0.0742578	-0.0432952	-0.311803	-0.452688	-0.578746	0.587539	-0.586951	-0.794714	-0.330814	0.463174	1.2857	0.340103	-0.0365555	0.869833	0.501383	-0.670083	-0.379926	1.17625	0.0398172	0.150424	-0.0816604	1.24816	0.0417271	-0.246735	-0.366476	0.300544	0.980254	0.442982
258	0.419889	0.478833	-0.544375	0.374443	-0.238848	0.264285	0.189702	-0.1144	-0.142098	-0.000853511	-0.145999	0.0953378	-0.0937151	-0.0666626	-0.319302	-0.46063	-0.617475	0.57488	-0.573089	-0.794501	-0.447209	0.436704	1.20182	0.377659	-0.0515275	0.863228	0.465178	-0.619488	-0.346101	1.22503	0.0566379	0.135297	-0.129291	1.10605	-0.022982	-0.289468	-0.361427	0.288566	0.982679	0.457916
259	0.409847	0.461023	-0.525072	0.374343	-0.233741	0.250522	0.170818	-0.0942774	-0.128621	-0.0289565	-0.171464	0.09633	-0.0870893	-0.0352173	-0.363082	-0.470747	-0.586367	0.568036	-0.596032	-0.732933	-0.553249	0.394744	1.14599	0.424168	-0.0177109	0.872442	0.458318	-0.642008	-0.298594	1.2809	0.0525978	0.157006	-0.168512	0.976918	-0.0394349	-0.333123	-0.335486	0.291372	0.941058	0.453912
260	0.302175	0.466544	-0.516259	0.421938	-0.223578	0.254881	0.156966	-0.0830756	-0.13649	-0.0402585	-0.150497	0.0869273	-0.0884425	-0.00332712	-0.433736	-0.50769	-0.567323	0.538479	-0.584726	-0.651623	-0.658914	0.340881	1.07819	0.43268	0.0136428	0.890499	0.436953	-0.648737	-0.265527	1.27618	0.0205104	0.167492	-0.160122	0.845586	-0.0314126	-0.344323	-0.330921	0.325829	0.929517	0.435635
261	0.225486	0.455146	-0.464935	0.421663	-0.215664	0.254045	0.139953	-0.0615754	-0.127975	-0.0227556	-0.138432	0.0899513	-0.0877192	0.0450233	-0.480437	-0.542838	-0.516209	0.561222	-0.566684	-0.565805	-0.761649	0.354319	1.01323	0.423221	0.0908198	0.897877	0.342188	-0.666258	-0.190448	1.2818	-0.00184586	0.166288	-0.12957	0.746123	-0.0490902	-0.348234	-0.334216	0.343419	0.920493	0.440479
262	0.170391	0.440948	-0.42723	0.434882	-0.210861	0.240915	0.11834	-0.0694573	-0.096521	-0.0156889	-0.142883	0.0620974	-0.0839164	0.0853191	-0.520561	-0.572903	-0.479277	0.620186	-0.56073	-0.480383	-0.824327	0.325954	0.933198	0.380518	0.203563	0.940434	0.27416	-0.718996	-0.147325	1.24957	-0.0138106	0.156851	-0.123392	0.653093	-0.0646245	-0.281524	-0.302682	0.34701	0.923532	0.417337
263	0.0889454	0.483463	-0.33397	0.424217	-0.185199	0.241169	0.111818	-0.0851082	-0.0626442	0.00855314	-0.135972	0.0484894	-0.0571802	0.120042	-0.627291	-0.601063	-0.425836	0.755557	-0.570262	-0.335312	-0.90983	0.284934	0.91301	0.256707	0.264958	0.980221	0.201111	-0.764005	-0.140702	1.24225	-0.0329621	0.174657	-0.123512	0.549062	-0.0458649	-0.186024	-0.342198	0.329842	0.92565	0.405326
264	0.0196056	0.518422	-0.263844	0.419209	-0.197688	0.218483	0.128906	-0.0961971	-0.0401442	0.0277174	-0.115872	0.0166901	-0.0435554	0.150387	-0.753161	-0.661766	-0.433296	0.87512	-0.563436	-0.233044	-0.88713	0.294864	0.874068	0.182312	0.325673	1.0208	0.0930409	-0.734803	-0.117496	1.22899	-0.0484813	0.169978	-0.110837	0.398644	-0.118453	-0.0709087	-0.347368	0.290105	0.968437	0.426846
265	-0.023156	0.533459	-0.20243	0.374343	-0.189421	0.189867	0.154362	-0.133597	0.0030556	-0.000338719	-0.0994026	0.0143276	-0.0166558	0.165443	-0.794425	-0.655889	-0.337245	0.95816	-0.579614	-0.0991529	-0.857836	0.296572	0.903912	0.133189	0.360364	1.04096	0.0592989	-0.758196	-0.108698	1.22459	-0.0348267	0.189959	-0.137622	0.156319	-0.15387	-0.00108589	-0.318525	0.292639	0.985534	0.443642
266	-0.0818495	0.571496	-0.112525	0.339792	-0.176678	0.172885	0.187502	-0.160878	0.0166017	-0.0259847	-0.101816	0.00296397	0.00679097	0.132546	-0.81444	-0.668659	-0.304339	1.02251	-0.612841	0.046954	-0.85287	0.263711	0.921566	0.176627	0.312191	1.04665	0.160733	-0.751927	-0.108875	1.1824	-0.0611259	0.197649	-0.16913	-0.120283	-0.123087	0.045292	-0.279916	0.274506	1.00527	0.413954
267	-0.11696	0.663192	-0.0786764	0.324845	-0.15271	0.186597	0.241497	-0.165418	0.0139248	-0.033028	-0.100363	0.00879935	0.03782	0.112878	-0.813831	-0.669421	-0.245236	0.986779	-0.629199	0.219656	-0.772897	0.227421	0.883039	0.275542	0.253097	1.01493	0.243393	-0.689255	-0.0794815	1.13929	-0.0457038	0.197784	-0.154462	-0.127461	-0.133477	0.0263313	-0.261534	0.249191	0.996829	0.38877
268	-0.145249	0.700644	-0.0570201	0.305241	-0.147376	0.177549	0.245416	-0.161827	-0.018452	-0.0628625	-0.11292	0.022998	0.0402697	0.110466	-0.748833	-0.647996	-0.197699	0.893473	-0.613984	0.360097	-0.619468	0.208329	0.831398	0.443821	0.235014	1.00245	0.279357	-0.758149	-0.0481705	1.10895	-0.0463448	0.199474	-0.122834	-0.135482	-0.187531	0.00990966	-0.209622	0.235674	1.0193	0.349292
269	-0.201275	0.791704	-0.00892561	0.281331	-0.114811	0.200006	0.258839	-0.158417	-0.0144136	-0.0853262	-0.108961	0.0281955	0.0209057	0.10878	-0.586996	-0.609687	-0.168821	0.790324	-0.624117	0.49877	-0.552529	0.177098	0.73457	0.545987	0.189904	0.984119	0.34884	-0.825329	0.000367206	1.0469	-0.0624079	0.185143	-0.147227	-0.169465	-0.137029	-0.0361202	-0.191693	0.235614	1.04839	0.286071
270	-0.209757	0.885664	0.0507607	0.255869	-0.0906917	0.19519	0.271604	-0.139807	0.00079407	-0.0679871	-0.126039	0.0370785	0.00814412	0.0813153	-0.50153	-0.595282	-0.235962	0.684964	-0.638581	0.618891	-0.472791	0.200936	0.577657	0.617621	0.190552	0.946668	0.288153	-0.85726	0.0714978	0.981293	-0.0611454	0.135122	-0.1551	-0.102111	-0.11384	-0.0873509	-0.185434	0.239445	1.06165	0.247414
271	-0.212626	0.991761	0.0452277	0.250461	-0.0731454	0.192883	0.286013	-0.0881571	0.0165556	-0.0695314	-0.107321	-0.000154531	-0.00335762	0.0785992	-0.402502	-0.593614	-0.279408	0.558345	-0.63804	0.716255	-0.333461	0.223944	0.42632	0.623094	0.283527	0.924971	0.138345	-0.884494	0.0964758	0.961218	-0.0421105	0.1472	-0.158786	-0.0238318	-0.0907531	-0.131435	-0.21712	0.261079	1.04499	0.223931
272	-0.196141	1.03351	0.0881647	0.237392	-0.0267263	0.165661	0.304391	-0.0746065	0.0125171	-0.0602418	-0.0857914	-0.00705304	-0.01031	0.0585098	-0.359691	-0.622568	-0.301227	0.508921	-0.652383	0.738098	-0.240251	0.319705	0.299919	0.602379	0.344144	0.910344	-0.0245283	-0.935788	0.103437	0.937372	-0.0707211	0.13584	-0.194161	-0.191145	-0.0521726	-0.188195	-0.244814	0.272243	1.08121	0.245112
273	-0.190679	1.06432	0.101684	0.217663	-0.022403	0.134916	0.314047	-0.0726643	0.0475939	-0.0565212	-0.0741715	-0.0193853	-0.0360664	0.0131331	-0.272476	-0.664815	-0.337806	0.520611	-0.687956	0.703247	-0.158351	0.416045	0.133095	0.555021	0.397681	0.868608	-0.117742	-0.899492	0.09791	0.858115	-0.0900667	0.0974313	-0.239858	-0.280349	-0.0111425	-0.278985	-0.267278	0.287208	1.07894	0.239867
274	-0.107798	1.04949	0.113927	0.162231	-0.0415673	0.104348	0.326156	-0.0824207	0.0462093	-0.0219834	-0.089282	-0.0163377	-0.0145327	-0.0190849	-0.264898	-0.69828	-0.383803	0.569036	-0.729031	0.641465	-0.0508223	0.528361	0.0153145	0.546069	0.470143	0.813793	-0.238222	-0.858308	0.0687906	0.867836	-0.076179	0.0776247	-0.230173	-0.34998	-0.0743819	-0.361871	-0.32817	0.342242	1.04508	0.23324
275	-0.0134409	1.024	0.107142	0.077306	-0.0823484	0.115171	0.30295	-0.0517964	0.0114556	-0.0143551	-0.0571166	-0.0288589	-0.0216251	-0.0260389	-0.277382	-0.750104	-0.427184	0.613978	-0.777264	0.543918	-0.0200237	0.634178	-0.0755226	0.562487	0.465816	0.819801	-0.297374	-0.851277	0.00354182	0.882198	-0.0869784	0.0744013	-0.205202	-0.47415	-0.131293	-0.40354	-0.405871	0.33301	1.04278	0.216745
276	0.0684581	0.983518	0.0913443	-0.007619	-0.138704	0.109493	0.271503	-0.0716706	0.0149171	-0.00901998	-0.0607946	-0.00121766	-0.03441	-0.0368797	-0.311334	-0.782727	-0.446115	0.71216	-0.780752	0.40299	-0.0371462	0.721496	-0.110465	0.59364	0.374558	0.842127	-0.308265	-0.823313	-0.017778	0.898722	-0.0999921	-0.00546574	-0.181466	-0.626125	-0.158259	-0.489723	-0.439461	0.294329	1.04044	0.197806
277	0.0470143	0.948534	0.0457534	-0.107015	-0.195539	0.12569	0.185531	-0.0915899	0.0288786	-0.00843499	-0.0627156	0.00757085	-0.0690085	-0.0495936	-0.290428	-0.792098	-0.500021	0.769246	-0.790164	0.223281	-0.0770622	0.745554	-0.115054	0.605957	0.301562	0.85329	-0.323824	-0.746896	-0.013137	0.929023	-0.0907854	-0.0356805	-0.131543	-0.768924	-0.153707	-0.583093	-0.501562	0.273812	1.00459	0.19078
278	0.08142	0.912176	0.0362397	-0.218805	-0.214906	0.154863	0.156258	-0.0961293	0.0496247	-0.0251891	-0.0810357	0.021108	-0.0871593	-0.0255004	-0.311928	-0.764383	-0.547991	0.775212	-0.790404	0.0369922	-0.069386	0.771867	-0.0750127	0.646046	0.162309	0.85846	-0.379347	-0.736263	-0.0123151	0.964611	-0.0948643	-0.0529626	-0.106532	-0.938839	-0.184061	-0.64104	-0.539143	0.279665	0.980653	0.164915
279	0.134073	0.906197	0.0144582	-0.264071	-0.201203	0.170756	0.142355	-0.0628176	0.0287863	-0.0626753	-0.0768188	0.0708623	-0.118048	-0.0290594	-0.311803	-0.74094	-0.561516	0.690264	-0.77588	-0.133395	-0.0717672	0.731301	-0.0503795	0.681299	-0.0192988	0.852694	-0.411377	-0.814965	0.00259105	0.978594	-0.0903581	-0.0907505	-0.132958	-1.10726	-0.118698	-0.683486	-0.553746	0.252178	0.978935	0.133104
280	0.157278	0.896605	-0.0102776	-0.250927	-0.186058	0.178334	0.139852	-0.0809527	0.0517247	-0.0858644	-0.109429	0.0646489	-0.125351	-0.0222926	-0.282413	-0.692197	-0.53376	0.614886	-0.763221	-0.293332	-0.0191308	0.696906	0.00806472	0.677085	-0.0817145	0.777389	-0.461719	-0.920282	0.0141937	1.01054	-0.0213081	-0.0688661	-0.181844	-1.18515	-0.0986529	-0.72368	-0.552839	0.230545	0.954318	0.139771
281	0.194377	0.893475	0.00975139	-0.221784	-0.137895	0.227558	0.148017	-0.0688475	0.0512862	-0.0792657	-0.122923	0.0687124	-0.115552	-0.00908702	-0.269945	-0.68578	-0.489368	0.529817	-0.811062	-0.330468	-0.0226085	0.718552	0.0901861	0.673834	-0.093462	0.674104	-0.559698	-1.09105	-0.0116705	0.979509	0.00899238	-0.0180293	-0.164367	-1.24247	-0.113799	-0.680108	-0.5207	0.253174	0.946829	0.212941
282	0.272602	0.892407	0.0407462	-0.201354	-0.13213	0.247226	0.191724	-0.0350389	0.0793246	-0.0841328	-0.136628	0.0818243	-0.0712482	0.0274392	-0.326333	-0.646947	-0.417189	0.46734	-0.810852	-0.239776	-0.0315379	0.749986	0.151929	0.694417	-0.111902	0.615277	-0.603131	-1.22881	-0.0755334	0.955742	0.0511993	0.00224328	-0.139355	-1.26701	-0.153952	-0.574718	-0.493943	0.245842	0.946184	0.259686
283	0.284506	0.878057	0.075872	-0.155462	-0.136479	0.247379	0.208332	-0.0317868	0.0601939	-0.0531517	-0.12536	0.0597821	-0.0264311	0.0418857	-0.385362	-0.613435	-0.369011	0.480484	-0.811874	-0.055924	-0.137625	0.738553	0.201705	0.6788	-0.0627241	0.556225	-0.62763	-1.19916	-0.0909714	0.937466	0.0990002	0.0390213	-0.0740275	-1.30438	-0.180815	-0.404256	-0.515923	0.227105	0.92918	0.330214
284	0.246778	0.866888	0.0859615	-0.159217	-0.155592	0.274804	0.198397	-0.0584588	0.0622246	-0.0167419	-0.11962	0.0310305	-0.0231182	0.0676648	-0.441423	-0.559943	-0.31796	0.583693	-0.786916	0.127989	-0.279728	0.731301	0.277421	0.644837	0.0155386	0.527488	-0.635977	-1.06982	-0.123781	0.934767	0.101797	0.0528665	8.91913e-05	-1.33107	-0.227969	-0.314224	-0.529559	0.220105	0.906129	0.397038
285	0.209327	0.856227	0.128523	-0.184254	-0.150713	0.27787	0.192255	-0.0568779	0.06024	0.0345501	-0.127492	0.0350704	-0.0112899	0.0610386	-0.517389	-0.50113	-0.298981	0.682784	-0.776873	0.263403	-0.453835	0.704612	0.246574	0.617882	0.0356795	0.55608	-0.657102	-0.940279	-0.141604	0.903046	0.138352	0.0454099	0.0680677	-1.3761	-0.191716	-0.246797	-0.527866	0.214644	0.906129	0.421882
286	0.218615	0.831751	0.14715	-0.270806	-0.17233	0.251231	0.180829	-0.0690508	0.0303555	0.0710302	-0.127796	0.0567581	0.00175167	0.0702872	-0.578355	-0.376643	-0.338496	0.791626	-0.714928	0.223434	-0.443026	0.650858	0.203968	0.547637	0.0546375	0.558819	-0.68045	-0.855308	-0.137575	0.886727	0.239897	0.00954452	0.0360016	-1.38315	-0.108472	-0.231788	-0.571312	0.218627	0.919787	0.412713
287	0.225435	0.783435	0.123791	-0.383097	-0.161407	0.244945	0.195086	-0.0911156	0.00979404	0.109546	-0.138315	0.0442605	-0.0226283	0.0834694	-0.638212	-0.252553	-0.359834	0.87403	-0.711741	0.177128	-0.353027	0.60528	0.193292	0.485984	0.0932341	0.50977	-0.718973	-0.818933	-0.125618	0.875806	0.303043	0.00969987	0.0100139	-1.43842	-0.0810977	-0.240695	-0.5942	0.23845	0.939094	0.447406
288	0.208799	0.76018	0.11628	-0.459559	-0.151572	0.228571	0.197791	-0.103492	0.0058479	0.0999287	-0.129061	0.0442132	-0.050951	0.0838909	-0.668743	-0.167963	-0.325645	0.902679	-0.704645	0.183952	-0.210549	0.586376	0.227151	0.452675	0.0856347	0.486687	-0.725689	-0.82125	-0.1573	0.914567	0.349659	0.0287491	-0.0823181	-1.47546	-0.0677068	-0.297905	-0.596376	0.276588	0.982863	0.5243
289	0.2165	0.720311	0.159418	-0.477335	-0.133318	0.221855	0.202922	-0.0706091	0.0216555	0.0912942	-0.121869	0.0710513	-0.0257079	0.0828606	-0.725209	-0.0522267	-0.243054	0.892716	-0.730054	0.234767	-0.0291098	0.602289	0.251115	0.341736	0.108044	0.471948	-0.737747	-0.881273	-0.15514	0.897285	0.43988	0.0630028	-0.14639	-1.50801	-0.0649103	-0.273702	-0.635288	0.279062	1.00742	0.595428
290	0.222768	0.668891	0.175241	-0.519097	-0.14467	0.22373	0.242306	-0.0743807	0.0226478	0.06745	-0.116668	0.100559	0.00688429	0.112292	-0.741256	0.0429731	-0.101984	0.893745	-0.724761	0.329876	0.22049	0.625407	0.394007	0.259712	0.17046	0.395241	-0.787608	-0.870306	-0.161989	0.899369	0.470103	0.0512936	-0.211061	-1.51291	-0.105144	-0.197511	-0.652249	0.280208	1.00014	0.674544
291	0.16279	0.652531	0.208263	-0.531415	-0.142066	0.226214	0.261215	-0.0781071	0.0784938	0.0251669	-0.153566	0.0808793	0.030961	0.107118	-0.792519	0.116906	-0.0724479	0.849015	-0.725303	0.574566	0.322881	0.632063	0.514432	0.234702	0.195867	0.327056	-0.827027	-0.795968	-0.1977	0.923326	0.455671	0.106694	-0.236949	-1.53298	-0.20627	-0.0938417	-0.697086	0.268501	1.03903	0.748255
292	0.114769	0.720973	0.301548	-0.550142	-0.139639	0.194506	0.238262	-0.0826465	0.0781707	0.00104186	-0.154246	0.0935423	0.0478986	0.08944	-0.824799	0.188584	0.0279839	0.799833	-0.712974	0.746933	0.248187	0.619737	0.61279	0.205052	0.241674	0.306244	-0.879767	-0.772892	-0.213798	0.945184	0.468452	0.11615	-0.259409	-1.52689	-0.289086	0.0163596	-0.735967	0.276105	1.05174	0.741609
293	0.12169	0.786259	0.383492	-0.573076	-0.148766	0.195317	0.237326	-0.0742904	0.0832245	0.00787455	-0.174018	0.123593	0.0580239	0.0940995	-0.86897	0.25267	0.0983343	0.766036	-0.694361	0.826841	0.175843	0.643982	0.706766	0.201115	0.282539	0.272611	-0.936921	-0.800539	-0.242289	0.933663	0.487739	0.0825181	-0.25341	-1.50436	-0.333218	0.107109	-0.776602	0.23495	1.05908	0.676926
294	0.090078	0.820429	0.478829	-0.596486	-0.202189	0.202084	0.23811	-0.11763	0.05244	0.019551	-0.205293	0.110127	0.0572073	0.0978692	-0.879235	0.24395	0.0862536	0.769821	-0.683114	0.851029	0.10057	0.639957	0.810143	0.280737	0.304543	0.209725	-1.01785	-0.812759	-0.311889	1.00108	0.497198	0.0722847	-0.249325	-1.45071	-0.348038	0.18764	-0.780533	0.239476	1.07461	0.639791
295	0.10231	0.866379	0.527324	-0.577833	-0.210077	0.188169	0.208206	-0.113587	0.0409016	0.00375622	-0.211501	0.121065	0.0569973	0.0731437	-0.90039	0.199686	0.0334387	0.76013	-0.712312	0.893192	-0.093746	0.622305	0.818619	0.405447	0.296085	0.21227	-1.02975	-0.855007	-0.352627	1.04458	0.52645	0.107975	-0.248807	-1.38385	-0.328176	0.217146	-0.817872	0.267083	1.08335	0.609201
296	0.155995	0.893552	0.586886	-0.517494	-0.213338	0.170807	0.224712	-0.118488	0.00965558	0.0291214	-0.176689	0.160874	0.0467321	0.104004	-0.880563	0.125149	0.184792	0.722457	-0.727227	0.862301	-0.174784	0.673553	0.788712	0.495998	0.300201	0.255472	-1.02703	-0.883383	-0.377557	1.0896	0.574834	0.0893921	-0.245319	-1.30119	-0.317521	0.253655	-0.807501	0.293544	1.04462	0.582636
297	0.218438	0.894417	0.595798	-0.423832	-0.241604	0.191819	0.226735	-0.0980716	-0.0132597	0.029566	-0.174323	0.187428	0.0658628	0.110162	-0.848002	-0.0141245	0.299214	0.719458	-0.747464	0.798692	-0.0485508	0.745742	0.765959	0.579509	0.295615	0.289766	-0.857187	-0.961483	-0.421856	1.15488	0.62481	0.127996	-0.305804	-1.24999	-0.325461	0.180761	-0.795257	0.283497	1.0472	0.59775
298	0.182598	0.91729	0.589965	-0.359236	-0.228508	0.197775	0.237251	-0.114377	-0.0230674	0.0308998	-0.185263	0.216888	0.0757081	0.123882	-0.843627	-0.127843	0.452942	0.68769	-0.7499	0.653316	0.0751918	0.731865	0.738107	0.715278	0.34395	0.363541	-0.684144	-0.975687	-0.424016	1.13913	0.709224	0.179337	-0.344128	-1.17183	-0.350263	0.0459882	-0.817206	0.264428	1.03692	0.635847
299	0.214537	0.939934	0.540694	-0.335051	-0.184971	0.185077	0.224662	-0.0833466	-0.0296212	0.020253	-0.140869	0.249467	0.0693623	0.140225	-0.85147	-0.192358	0.627912	0.65047	-0.750531	0.441284	0.166272	0.760308	0.689048	0.830203	0.410271	0.464071	-0.519704	-0.955483	-0.408626	1.08709	0.770155	0.215455	-0.367007	-1.09032	-0.425383	-0.0854057	-0.822407	0.237183	1.00263	0.653244
300	0.180459	1.00125	0.524846	-0.336178	-0.170813	0.1868	0.204464	-0.101256	-0.0379058	0.00965292	-0.153964	0.28259	0.0648129	0.171999	-0.831393	-0.237591	0.822791	0.620368	-0.722867	0.238666	0.268364	0.736313	0.688634	0.914253	0.408505	0.580548	-0.32731	-0.952309	-0.444981	1.0163	0.804728	0.22598	-0.363718	-1.05022	-0.497257	-0.219175	-0.796708	0.21389	1.02264	0.672282
301	0.158235	1.03987	0.521641	-0.325512	-0.17769	0.204999	0.182194	-0.108664	-0.0533673	-0.0163909	-0.187629	0.284173	0.0502783	0.162867	-0.838877	-0.228618	0.915249	0.621064	-0.726656	0.0441818	0.259874	0.656403	0.696027	0.991898	0.429585	0.698024	-0.135045	-0.92525	-0.468106	0.967941	0.791987	0.266797	-0.317941	-0.989515	-0.563477	-0.412856	-0.813064	0.181605	1.02869	0.647178
302	0.108149	1.06056	0.501913	-0.296519	-0.154581	0.200589	0.208762	-0.113361	-0.0524442	-0.0104708	-0.195477	0.254122	0.0401997	0.181552	-0.841314	-0.206096	0.91249	0.613311	-0.714628	-0.090897	0.115202	0.597104	0.745787	1.03851	0.447539	0.761216	-0.119981	-0.715346	-0.459468	0.850271	0.811196	0.259418	-0.229136	-0.952249	-0.575316	-0.465295	-0.824644	0.162567	0.997719	0.601954
303	0.142504	1.04331	0.493776	-0.254257	-0.161028	0.183835	0.214449	-0.120724	-0.0443442	-0.0102134	-0.159353	0.246703	0.0251751	0.186164	-0.783223	-0.202285	0.828133	0.590931	-0.730084	-0.118437	-0.0623678	0.553469	0.747174	1.00062	0.393063	0.763278	-0.0444216	-0.661719	-0.500077	0.778274	0.807059	0.237223	-0.155897	-0.851532	-0.578766	-0.484624	-0.786065	0.196239	0.976632	0.603036
304	0.132336	1.03596	0.481533	-0.227217	-0.156781	0.163355	0.254819	-0.119323	-0.0287443	-0.045149	-0.16788	0.19324	0.0383566	0.192533	-0.717788	-0.22857	0.810871	0.573457	-0.755072	-0.0696025	-0.196168	0.495862	0.762438	0.951891	0.328217	0.787666	0.104171	-0.730105	-0.520865	0.778163	0.815431	0.260214	-0.109721	-0.781336	-0.562966	-0.515031	-0.778658	0.216484	0.983569	0.622034
305	0.164653	0.988123	0.481633	-0.148777	-0.141232	0.162265	0.273273	-0.112729	-0.0243366	-0.00923058	-0.136488	0.175781	0.0436759	0.201828	-0.62651	-0.23451	0.826866	0.550168	-0.750501	-0.0444999	-0.157944	0.586282	0.741613	0.870406	0.315302	0.752325	0.211633	-0.710712	-0.458147	0.837914	0.838894	0.302468	-0.056151	-0.729134	-0.536532	-0.529282	-0.774909	0.220588	0.981175	0.604297
306	0.155743	0.980287	0.437895	-0.121637	-0.165579	0.140188	0.309851	-0.134545	-0.0172982	0.00817875	-0.102284	0.162315	0.0576506	0.218382	-0.595402	-0.23127	0.937341	0.551531	-0.747675	-0.0127865	-0.100122	0.66508	0.741198	0.791944	0.228517	0.696494	0.316314	-0.768401	-0.36518	0.853064	0.866786	0.320605	-0.0490363	-0.627534	-0.504626	-0.538476	-0.748515	0.22276	0.996461	0.592305
307	0.17092	0.939832	0.451966	-0.122363	-0.176248	0.155142	0.29208	-0.163024	-0.00419053	-0.00249148	-0.0881341	0.189294	0.0478986	0.249781	-0.54245	-0.192422	1.11955	0.566552	-0.751043	0.0123161	0.0416361	0.624154	0.676158	0.734473	0.163071	0.696639	0.419714	-0.966053	-0.316111	0.940023	0.88452	0.363363	-0.0615917	-0.495063	-0.51567	-0.615465	-0.738326	0.238631	1.02353	0.593887
308	0.180056	0.931945	0.426178	-0.136859	-0.199306	0.167537	0.299234	-0.161579	-0.00179054	-0.0132085	-0.0981375	0.168268	0.0892162	0.243154	-0.519482	-0.118552	1.35588	0.608103	-0.752787	0.0168553	0.276495	0.619862	0.583552	0.689859	0.116859	0.691211	0.461468	-0.978115	-0.247833	1.08755	0.869641	0.437716	-0.0641426	-0.361098	-0.543819	-0.66559	-0.74927	0.212954	1.04308	0.543218
309	0.191885	0.917392	0.42032	-0.107616	-0.226612	0.171466	0.32886	-0.181995	0.00887096	-0.00616523	-0.124962	0.180293	0.0653262	0.224727	-0.495874	-0.0146486	1.5977	0.683844	-0.74575	0.0273959	0.475542	0.6307	0.483744	0.671122	0.0973174	0.656159	0.467705	-0.876353	-0.158911	1.17975	0.854821	0.435424	-0.0650992	-0.25256	-0.588503	-0.720916	-0.709361	0.184743	1.03762	0.458256
310	0.16946	0.937568	0.390326	-0.128998	-0.26714	0.171009	0.375474	-0.164627	0.0363555	-0.0283481	-0.126625	0.154495	0.0419728	0.223767	-0.50603	0.115286	1.79969	0.751802	-0.757718	0.0707771	0.589164	0.544212	0.35191	0.651976	0.0320499	0.663102	0.463355	-0.824821	-0.159878	1.25162	0.794706	0.434046	-0.0646608	-0.0899549	-0.659969	-0.739447	-0.706217	0.175179	1.01141	0.449468
311	0.161381	0.894239	0.399765	-0.135382	-0.268126	0.16959	0.388113	-0.151935	0.0307478	-0.0511393	-0.127796	0.145376	0.00697761	0.160666	-0.424158	0.225733	1.87875	0.790627	-0.760394	0.0863748	0.726834	0.481155	0.228202	0.631294	-0.0787169	0.63174	0.481409	-0.726725	-0.197861	1.30656	0.770504	0.409016	-0.0673313	0.147453	-0.73613	-0.655987	-0.71562	0.16836	1.00868	0.44058
312	0.148268	0.903296	0.380688	-0.12692	-0.260263	0.147868	0.411168	-0.139604	0.0246324	-0.0671915	-0.104205	0.154778	0.00424799	0.102692	-0.453485	0.375569	1.85871	0.812795	-0.751945	0.101668	0.816112	0.538667	0.12422	0.643138	-0.188042	0.580178	0.512401	-0.592254	-0.181988	1.29401	0.721499	0.381073	-0.067969	0.310353	-0.773751	-0.556208	-0.726625	0.190808	0.997412	0.459277
313	0.137219	0.872689	0.38274	-0.143194	-0.265067	0.141075	0.435283	-0.111329	0.000886378	-0.0482612	-0.0766314	0.172781	-0.0216018	0.105151	-0.499608	0.523133	1.82308	0.843413	-0.713335	0.164729	0.816253	0.594959	0.107888	0.654051	-0.249971	0.541422	0.547022	-0.501347	-0.187821	1.25795	0.707456	0.331518	-0.0677897	0.246289	-0.775057	-0.46638	-0.71825	0.215308	1.00343	0.488506
314	0.167069	0.873121	0.362787	-0.164725	-0.26537	0.151036	0.408311	-0.0970553	-0.00813667	-0.0374505	-0.0230769	0.175852	-0.0254512	0.10501	-0.540419	0.645937	1.81222	0.829239	-0.707952	0.257219	0.828644	0.576492	0.104016	0.634905	-0.31882	0.532514	0.653413	-0.470701	-0.204967	1.21319	0.672067	0.328896	-0.0905289	0.21003	-0.737579	-0.362465	-0.744645	0.223967	0.986669	0.507103
315	0.163772	0.851342	0.41018	-0.166378	-0.233387	0.137121	0.403786	-0.117065	-0.0372135	-0.0410073	-0.021437	0.165079	-0.043742	0.0924371	-0.655821	0.730448	1.79684	0.798198	-0.734805	0.336578	0.848164	0.559593	0.118516	0.589	-0.346965	0.488604	0.787086	-0.466257	-0.205419	1.14404	0.601482	0.250194	-0.0965276	0.0121952	-0.708613	-0.228041	-0.762755	0.227135	1.0193	0.473992
316	0.175475	0.855591	0.425152	-0.179347	-0.211214	0.14437	0.372542	-0.0996299	-0.0272674	-0.0307348	-0.00433518	0.190594	-0.0386094	0.118521	-0.78466	0.80608	1.84838	0.781027	-0.746322	0.471413	0.851876	0.519825	0.128809	0.562274	-0.268313	0.466519	0.859543	-0.512837	-0.187515	1.10891	0.538007	0.23064	-0.137721	-0.203913	-0.689486	-0.177772	-0.750359	0.258876	0.996461	0.432972
317	0.190703	0.882357	0.441926	-0.164825	-0.203604	0.158818	0.363239	-0.106089	-0.0286751	-0.0384801	-0.0324243	0.183908	-0.029744	0.155094	-0.792957	0.827903	1.99781	0.724758	-0.793742	0.616941	0.873119	0.457316	0.164006	0.480283	-0.203192	0.427167	0.950199	-0.434103	-0.194541	1.08359	0.488225	0.182871	-0.170186	-0.458858	-0.696876	-0.111553	-0.727502	0.248346	0.972765	0.392914
318	0.187129	0.911056	0.460728	-0.129649	-0.162166	0.15129	0.345468	-0.123389	-0.014229	-0.0681275	-0.0536962	0.175474	-0.0226283	0.15301	-0.74563	0.854617	2.12601	0.650955	-0.813227	0.673453	0.892967	0.37645	0.187078	0.418385	-0.0917282	0.440924	1.0511	-0.516472	-0.170901	1.06307	0.475405	0.134209	-0.202272	-0.587907	-0.705286	-0.035854	-0.729558	0.246989	0.936147	0.356939
319	0.151641	0.921921	0.501462	-0.079675	-0.13749	0.143762	0.34246	-0.11449	-0.0177366	-0.0822842	-0.0573743	0.202973	-0.0370929	0.153572	-0.740396	0.896182	2.17272	0.579938	-0.784119	0.718601	0.825339	0.317058	0.196941	0.390647	-0.019947	0.411655	1.02629	-0.636152	-0.186129	0.993792	0.427857	0.0914505	-0.176005	-0.727462	-0.739763	0.0751459	-0.743919	0.271639	0.959168	0.390812
320	0.166113	0.92907	0.526148	-0.0426956	-0.154733	0.155117	0.319735	-0.099404	0.000194072	-0.0936331	-0.0587565	0.240277	-0.0309338	0.158699	-0.73585	0.930282	2.18008	0.571882	-0.766348	0.716286	0.674448	0.264902	0.276035	0.441338	0.0090896	0.400847	1.03452	-0.687271	-0.153158	0.989373	0.463771	0.102674	-0.18023	-0.818981	-0.774077	0.161247	-0.754561	0.324682	0.959168	0.42052
321	0.160651	0.979065	0.542046	-0.0147044	-0.151269	0.167359	0.30616	-0.121469	0.00529405	-0.0742582	-0.046832	0.238647	-0.0412924	0.167058	-0.728225	0.958997	2.08435	0.513312	-0.755493	0.700475	0.522617	0.194248	0.367318	0.491947	0.0657369	0.405712	1.08266	-0.662243	-0.124313	0.950265	0.481912	0.11615	-0.139216	-0.925483	-0.799124	0.264016	-0.766232	0.324229	0.975343	0.433493
322	0.183328	0.995298	0.540093	-0.0330564	-0.169624	0.154635	0.292307	-0.106315	0.0172017	-0.0581358	0.00398146	0.255326	-0.0605397	0.171858	-0.732084	0.984886	1.97997	0.487873	-0.760545	0.643476	0.32711	0.108966	0.37734	0.596074	0.106699	0.365135	1.10872	-0.797603	-0.113113	0.96529	0.452971	0.196212	-0.101889	-0.991613	-0.772363	0.323519	-0.766625	0.367044	1.02774	0.448427
323	0.218212	1.03288	0.533784	-0.0604718	-0.191544	0.164622	0.254364	-0.0660697	0.00437098	-0.0627689	0.0237071	0.290173	-0.0569002	0.171811	-0.800519	0.943623	1.99324	0.472398	-0.77594	0.585441	0.119619	0.0868344	0.349632	0.648153	0.0536815	0.276444	1.11016	-0.892192	-0.119752	0.967562	0.404607	0.273438	-0.0636245	-1.09318	-0.771015	0.404685	-0.783556	0.384152	1.03655	0.421481
324	0.229915	1.05064	0.485189	-0.0822038	-0.194604	0.165484	0.243242	-0.0970327	0.0121248	-0.0504139	0.0162104	0.273683	-0.0341533	0.180475	-0.809722	0.90919	1.9977	0.456771	-0.829645	0.473119	0.0275057	0.103719	0.289308	0.709495	0.0574731	0.262817	1.1685	-0.879701	-0.098916	1.0001	0.425526	0.305827	-0.0482192	-1.16397	-0.755236	0.442484	-0.761243	0.401923	1.05183	0.385827
325	0.242751	1.07112	0.41679	-0.128647	-0.206967	0.167841	0.226103	-0.131429	0.030517	-0.0512563	0.0521945	0.292796	-0.0372563	0.191456	-0.782098	0.863321	2.01432	0.392174	-0.840922	0.398695	0.0192656	0.120055	0.174953	0.735552	0.0559986	0.25784	1.14206	-0.930281	-0.0912453	0.979131	0.423409	0.325867	-0.0625483	-1.22425	-0.737559	0.393055	-0.764115	0.365053	1.0049	0.350993
326	0.278768	1.07415	0.362937	-0.141591	-0.240467	0.14769	0.239273	-0.13057	0.0311863	-0.0902869	0.0119233	0.299387	-0.00366091	0.202882	-0.715257	0.81588	2.18501	0.35332	-0.85761	0.29996	0.00297338	0.149954	0.0280932	0.794705	0.0229436	0.253217	1.14202	-1.04107	-0.114853	0.99122	0.438346	0.284351	-0.0731905	-1.37417	-0.727781	0.344834	-0.766867	0.352863	0.998425	0.360322
327	0.300262	1.05969	0.326134	-0.134055	-0.243197	0.168094	0.269734	-0.128944	0.00861712	-0.0931885	-0.00194561	0.320957	0.0131834	0.163359	-0.686148	0.74533	2.2899	0.291479	-0.870841	0.247927	0.0988782	0.190458	-0.0511443	0.867384	-0.0378194	0.345	1.15227	-1.08788	-0.139042	0.994171	0.482942	0.245573	-0.0739677	-1.43112	-0.764055	0.251259	-0.808166	0.330083	0.937375	0.351174
328	0.329231	1.02756	0.295815	-0.125117	-0.258923	0.185761	0.308385	-0.167812	0.0197632	-0.0995064	0.00838577	0.309995	-0.00263439	0.164834	-0.568168	0.675923	2.2526	0.281243	-0.901813	0.237661	0.189551	0.216176	-0.0939258	0.990134	-0.0773072	0.442873	1.1243	-1.09635	-0.11885	0.971318	0.489274	0.211202	-0.0956507	-1.44514	-0.765933	0.126213	-0.806655	0.329419	0.954932	0.387308
329	0.376725	1.02196	0.289656	-0.158166	-0.28724	0.198713	0.314401	-0.150151	0.0272171	-0.101027	-0.0158379	0.349756	0.00319814	0.137392	-0.492827	0.535045	2.23039	0.296324	-0.886027	0.23236	0.236594	0.210615	-0.125235	1.08802	-0.142607	0.417519	1.06056	-1.11259	-0.0942104	0.937056	0.515942	0.193377	-0.12409	-1.50603	-0.763401	-0.0138424	-0.853427	0.325135	0.917485	0.398519
330	0.451098	1.03125	0.26835	-0.145322	-0.270427	0.199043	0.333967	-0.135629	-0.00497514	-0.0801081	-0.0361493	0.31231	0.030611	0.117116	-0.391659	0.495355	2.1629	0.32143	-0.873427	0.188796	0.322113	0.206449	-0.154266	1.13456	-0.155748	0.326782	1.06006	-1.14045	-0.113016	0.910653	0.529383	0.207668	-0.143262	-1.55664	-0.747786	-0.102421	-0.837252	0.319885	0.942685	0.407308
331	0.499347	1.02155	0.25408	-0.137635	-0.223906	0.222919	0.339174	-0.128154	0.000447918	-0.0497821	-0.00876291	0.300096	0.0407596	0.123953	-0.308818	0.45352	2.00838	0.359861	-0.862121	0.17527	0.454973	0.230554	-0.106864	1.12009	-0.159507	0.331389	1.03411	-1.12885	-0.0964826	0.895423	0.537638	0.211183	-0.153246	-1.63621	-0.719963	-0.20562	-0.877463	0.367919	0.925128	0.403124
332	0.480269	0.995705	0.257159	-0.125267	-0.209419	0.220435	0.336469	-0.143579	0.00377098	-0.0490334	-0.0409752	0.253413	0.0386832	0.156334	-0.232852	0.441592	1.83494	0.406317	-0.817828	0.15626	0.560794	0.289946	-0.0999168	1.06303	-0.139204	0.324704	0.985284	-1.13219	-0.063544	0.86479	0.54698	0.169415	-0.184435	-1.73733	-0.670829	-0.233713	-0.866035	0.371419	0.956436	0.365668
333	0.470327	1.00832	0.250224	-0.0939711	-0.220443	0.228039	0.335585	-0.161556	0.0233632	-0.0240893	-0.0490108	0.232741	0.027858	0.163125	-0.258664	0.504424	1.7201	0.422096	-0.763491	0.138469	0.745585	0.326565	-0.0996938	0.933497	-0.108353	0.235353	1.00662	-1.03996	-0.0753239	0.84803	0.551662	0.123995	-0.201774	-1.8736	-0.63978	-0.336829	-0.883631	0.397216	0.937835	0.317641
334	0.504305	0.996061	0.281745	-0.083731	-0.201051	0.248038	0.316145	-0.164718	0.0264786	-0.0279035	-0.0221867	0.17623	0.0360236	0.193914	-0.2174	0.594716	1.54576	0.388964	-0.725393	0.111843	0.904826	0.396499	-0.0651977	0.738296	-0.0885038	0.269824	1.03542	-1.12462	-0.0969177	0.827845	0.521089	0.0779354	-0.206895	-1.99565	-0.652763	-0.385255	-0.87323	0.409888	0.972826	0.298083
335	0.460461	0.992168	0.290883	-0.0916176	-0.201026	0.239851	0.269253	-0.173729	0.0473862	-0.047957	-0.0187663	0.179632	0.0307976	0.232407	-0.117169	0.63312	1.43974	0.395052	-0.727077	0.158423	0.965703	0.483112	-0.027005	0.555952	-0.0862677	0.473301	1.01861	-1.18116	-0.110599	0.826661	0.503569	0.0175254	-0.220726	-2.14909	-0.670584	-0.487532	-0.913472	0.457923	0.951494	0.297382
336	0.447927	0.982983	0.299345	-0.0900653	-0.234399	0.249254	0.223979	-0.159636	0.0600785	-0.0669107	-0.0379297	0.172899	0.0112004	0.252801	-0.0619211	0.678941	1.31298	0.415191	-0.696947	0.175788	0.934951	0.519825	-0.0582028	0.432059	-0.0905454	0.526071	1.02339	-1.2192	-0.149226	0.840581	0.491857	-0.0118349	-0.230731	-2.30845	-0.680157	-0.676422	-0.907183	0.45744	0.938756	0.299164
337	0.49308	0.997231	0.302449	-0.0982524	-0.261679	0.268898	0.172563	-0.148886	0.0852322	-0.0776277	-0.0112696	0.202761	0.03754	0.24367	-0.0167822	0.70062	1.1054	0.449321	-0.71117	0.21664	0.811585	0.512777	0.00820812	0.312527	-0.0470229	0.621559	1.02856	-1.32939	-0.198489	0.825051	0.473793	-0.0427681	-0.220188	-2.49175	-0.705367	-0.834476	-0.926866	0.47491	0.926387	0.344968
338	0.510521	0.973799	0.326409	-0.114927	-0.251616	0.277592	0.119553	-0.129148	0.0748477	-0.08549	-0.0245528	0.218589	0.0696189	0.22735	0.0519809	0.69549	0.843118	0.450623	-0.698149	0.263373	0.636615	0.487701	0.0658397	0.275967	-0.0170466	0.80677	0.989937	-1.49534	-0.219293	0.815456	0.462838	-0.0649631	-0.187205	-2.6657	-0.707082	-0.896149	-0.908453	0.451164	0.935349	0.393534
339	0.469748	0.954029	0.305379	-0.0923938	-0.253715	0.2508	0.103223	-0.108054	0.0739938	-0.0747262	-0.0420763	0.235363	0.0613834	0.196607	0.0696522	0.713406	0.642591	0.468461	-0.737661	0.36028	0.531593	0.416688	0.098615	0.318735	0.0394549	0.944252	0.977944	-1.44204	-0.221404	0.831033	0.454661	-0.0807889	-0.194818	-2.80898	-0.66548	-1.02048	-0.896843	0.46094	0.932802	0.405346
340	0.471208	0.938713	0.320876	-0.0839814	-0.298238	0.264665	0.0946287	-0.06616	0.0603554	-0.0766215	-0.0605369	0.2313	0.0737017	0.132101	0.0422938	0.703845	0.457867	0.418189	-0.74154	0.428946	0.429281	0.333707	0.117448	0.402572	0.124215	0.966932	0.987603	-1.40908	-0.206208	0.850145	0.442483	-0.134344	-0.17459	-2.88882	-0.648211	-1.06591	-0.882573	0.442686	0.970893	0.422282
341	0.454521	0.949373	0.33765	-0.0664806	-0.277379	0.24895	0.0739507	-0.051277	0.0335632	-0.0664661	-0.0519626	0.221448	0.0542211	0.101522	0.080183	0.696729	0.4064	0.361557	-0.768122	0.526828	0.400754	0.265387	0.130673	0.47896	0.162002	1.04986	0.950822	-1.36261	-0.190093	0.828555	0.412454	-0.183822	-0.172119	-2.97078	-0.624022	-0.963781	-0.888317	0.47678	1.00573	0.423763
342	0.436878	0.951434	0.338351	-0.0495307	-0.2546	0.216633	0.0228879	-0.02998	0.052717	-0.0482612	-0.0665343	0.190287	0.0220722	0.109623	0.0930575	0.674128	0.528956	0.320582	-0.746803	0.586782	0.489954	0.224602	0.0772003	0.537247	0.113472	1.04858	0.943546	-1.25717	-0.177862	0.854785	0.390428	-0.225823	-0.187365	-3.07764	-0.636371	-0.84799	-0.887017	0.453065	1.03971	0.438878
343	0.431769	0.990896	0.370147	-0.0550638	-0.247343	0.194582	0.00478843	-0.00588264	0.0497401	-0.021609	-0.0719694	0.140556	0.0165896	0.117795	0.09412	0.631055	0.580391	0.271794	-0.787487	0.651183	0.588976	0.137409	-0.026288	0.538636	0.0565657	1.03615	0.972347	-1.13457	-0.176654	0.897554	0.370927	-0.240426	-0.224094	-3.19323	-0.638249	-0.737235	-0.907062	0.452582	1.03372	0.421922
344	0.411986	1.03743	0.414411	-0.0748429	-0.250023	0.211336	-0.0511026	-0.0327127	0.0495324	-0.0287459	-0.0570228	0.12768	0.0104071	0.113393	0.0952762	0.596034	0.735932	0.234271	-0.764063	0.700535	0.639764	0.121778	-0.0990883	0.486409	0.0265083	1.03413	0.975001	-1.09194	-0.225369	0.906897	0.346026	-0.266427	-0.20853	-3.22642	-0.621286	-0.635368	-0.906246	0.426815	0.99376	0.44118
345	0.431819	1.0688	0.473146	-0.077622	-0.209773	0.213972	-0.0699857	-0.0477313	0.0464631	-0.00841159	-0.0408815	0.1252	-0.0141828	0.134302	0.0728395	0.577642	0.887767	0.205501	-0.755553	0.741053	0.663451	0.12527	-0.135943	0.434575	0.0535195	1.0471	0.956963	-1.10562	-0.282882	0.903835	0.32334	-0.236892	-0.18601	-3.1888	-0.614162	-0.578875	-0.945732	0.427901	0.982741	0.45173
346	0.441307	1.08109	0.525897	-0.0855337	-0.211518	0.260229	-0.102899	-0.0813141	0.05244	-0.0262421	-0.028348	0.101929	-0.000884631	0.143176	-0.00781375	0.564603	0.916757	0.185362	-0.751704	0.753513	0.75428	0.148294	-0.156322	0.377039	0.138944	1.02702	0.972763	-1.20622	-0.310954	0.915403	0.312036	-0.190443	-0.195077	-3.18145	-0.589034	-0.610674	-0.953623	0.366742	0.97786	0.464943
347	0.46854	1.08099	0.575018	-0.107992	-0.226738	0.271762	-0.0597479	-0.106992	0.0273786	-0.0521689	0.00311466	0.0801705	-0.0111265	0.165302	-0.0112824	0.586647	0.710246	0.15635	-0.754591	0.742637	0.815564	0.161122	-0.146953	0.349463	0.278456	1.08059	0.944138	-1.2349	-0.34399	0.936756	0.317999	-0.139956	-0.211041	-3.07369	-0.518037	-0.693274	-0.969405	0.407233	0.939278	0.45111
348	0.465922	1.07458	0.603535	-0.111347	-0.234196	0.274373	-0.0712244	-0.136645	0.0384324	-0.061833	0.0202633	0.0793673	-0.0376762	0.175277	-0.00645442	0.641188	0.556117	0.149414	-0.763461	0.695296	0.79924	0.305452	-0.0941011	0.390973	0.431416	1.15891	0.856505	-1.30525	-0.400617	0.954006	0.348046	-0.0997217	-0.231807	-2.95776	-0.528877	-0.723066	-0.987364	0.446518	0.959966	0.484822
349	0.454521	1.05883	0.643042	-0.0941463	-0.244436	0.263676	-0.016749	-0.105299	0.0483785	-0.0534091	0.0116656	0.0762015	-0.0469382	0.20417	-0.0576088	0.665012	0.350264	0.12655	-0.777083	0.623156	0.821109	0.387774	-0.0650224	0.47695	0.501885	1.20744	0.803445	-1.42451	-0.420357	0.953359	0.383378	-0.0635067	-0.283085	-2.8807	-0.535491	-0.726731	-1.04481	0.484806	0.982648	0.467185
350	0.420518	1.00858	0.654784	-0.0800506	-0.26939	0.234426	0.0209162	-0.0755777	0.0628477	-0.0539941	0.0207319	0.0495289	-0.0712015	0.217469	-0.157527	0.779398	0.0971471	0.145417	-0.769205	0.531459	0.874983	0.470457	-0.0553029	0.566799	0.5066	1.24625	0.735545	-1.48007	-0.423033	0.980235	0.409113	-0.0352921	-0.311783	-2.75383	-0.516894	-0.660328	-1.00012	0.516819	0.98139	0.480318
351	0.432398	0.987563	0.620684	-0.0924188	-0.293004	0.18348	0.0414424	-0.0486121	0.052417	-0.0365379	0.0201931	0.0502376	-0.0916854	0.181388	-0.242055	0.877266	-0.0201945	0.157803	-0.798343	0.44756	0.883725	0.506669	-0.0177954	0.653642	0.422796	1.34038	0.648376	-1.42535	-0.437326	0.979809	0.463674	0.0031171	-0.336655	-2.62824	-0.54386	-0.479935	-1.02513	0.545302	0.996338	0.531627
352	0.384552	0.972603	0.610094	-0.0516588	-0.290628	0.165078	0.0476863	-0.0411367	0.0500631	-0.0334492	-0.0157911	0.0491509	-0.0889791	0.134489	-0.327958	0.993462	0.0848739	0.181486	-0.830698	0.376974	0.83477	0.523083	0.0496672	0.725521	0.297187	1.36826	0.562998	-1.43438	-0.412977	0.967626	0.506968	0.0568861	-0.348014	-2.53233	-0.557843	-0.232484	-1.06183	0.496483	1.00438	0.550165
353	0.351707	0.945939	0.603835	-0.0174084	-0.255409	0.138667	0.0730407	-0.00290152	0.0354786	-0.0498523	-0.00883319	0.0659719	-0.0839398	0.0959492	-0.386581	1.09455	0.267961	0.16065	-0.814189	0.335847	0.881234	0.497162	0.124156	0.752329	0.185448	1.36073	0.484368	-1.47748	-0.384792	0.95298	0.525615	0.0592939	-0.34343	-2.45547	-0.54041	-0.0513133	-1.11102	0.50306	0.995878	0.532488
354	0.379745	0.970669	0.596725	0.02568	-0.231466	0.120443	0.0686675	-0.0382233	-0.0109751	-0.068689	-0.0131438	0.0770048	-0.0819567	0.0684141	-0.355348	1.2391	0.362955	0.166798	-0.803424	0.329541	0.876503	0.451944	0.200032	0.76909	0.10119	1.36517	0.402555	-1.46656	-0.352917	0.926734	0.505822	0.0919553	-0.353594	-2.33956	-0.552821	0.176072	-1.11643	0.492983	1.02534	0.580274
355	0.409394	1.00423	0.592494	0.04268	-0.209546	0.127591	0.0674289	-0.0760971	-0.0278212	-0.0744688	-0.00529569	0.078942	-0.0645058	0.0279543	-0.280522	1.27077	0.523389	0.185544	-0.830126	0.299838	0.855213	0.394353	0.246638	0.788726	0.0128002	1.36804	0.431484	-1.47426	-0.34038	0.8884	0.48333	0.117102	-0.356903	-2.25378	-0.549923	0.407367	-1.16729	0.471229	1.03262	0.644495
356	0.424268	0.987665	0.639662	0.0815622	-0.211467	0.116109	0.0887893	-0.0760519	-0.0145059	-0.0970728	-0.0250214	0.0882503	-0.0440686	0.0100424	-0.238055	1.34874	0.591461	0.216161	-0.830397	0.27175	0.819276	0.388855	0.20819	0.783057	0.0541352	1.34618	0.470759	-1.48304	-0.339155	0.862707	0.432014	0.130015	-0.329061	-2.11866	-0.549657	0.594865	-1.17769	0.447966	1.03507	0.663373
357	0.491519	0.988861	0.689384	0.0971852	-0.214223	0.100799	0.0961201	-0.0633822	-0.0332212	-0.0955986	0.0193262	0.0885574	-0.0111032	-0.0113816	-0.306803	1.42194	0.686438	0.216282	-0.811724	0.240037	0.815156	0.372488	0.146527	0.774693	0.121072	1.35642	0.54312	-1.55971	-0.373689	0.798427	0.395809	0.0759742	-0.278142	-1.98231	-0.58293	0.674189	-1.16874	0.482634	1.05146	0.704913
358	0.566497	0.993364	0.728791	0.0845667	-0.2166	0.0674178	0.102566	-0.0858309	-0.0434904	-0.113055	0.00199016	0.0771465	-0.0160259	-0.0127631	-0.384847	1.45936	0.781046	0.241358	-0.822038	0.190106	0.773032	0.33543	0.146384	0.777552	0.231644	1.33296	0.597763	-1.5714	-0.373318	0.752218	0.367567	0.0724789	-0.209945	-1.75417	-0.583237	0.711537	-1.14002	0.47853	1.04796	0.77432
359	0.620685	0.950849	0.756706	0.0537964	-0.229342	0.0332506	0.0691478	-0.0860793	-0.0397981	-0.141181	0.00765953	0.0271324	-0.0265011	-0.0289891	-0.513545	1.49521	0.897906	0.270249	-0.861459	0.165277	0.729575	0.305718	0.188831	0.787223	0.348341	1.32563	0.674106	-1.50191	-0.410205	0.744295	0.356204	0.0822268	-0.171063	-1.62314	-0.601404	0.681458	-1.13908	0.498836	1.02448	0.814879
360	0.639259	0.909021	0.795287	0.0583281	-0.250605	-0.0247171	0.026073	-0.0937806	-0.0492827	-0.152343	-0.0219758	0.0145402	-0.00849024	-0.0110772	-0.637369	1.52302	0.979006	0.278032	-0.839869	0.184318	0.738959	0.229583	0.297561	0.801615	0.41834	1.29678	0.650615	-1.40695	-0.43441	0.711169	0.321475	0.0517791	-0.189238	-1.53838	-0.648334	0.562923	-1.13503	0.504629	1.00211	0.776422
