# Supplementary material for: TMEM251 loss-induced autophagy dysfunction in the anterior cingulate cortex contributes to chronic postoperative pain
Source: EMBO Rep. 2025 Dec 3;27(1):186–207. doi: 10.1038/s44319-025-00646-8 (PMC12796400; doi:10.1038/s44319-025-00646-8)
Supplement: Supplementary file 9 — Source data Fig. 7 [file 44319_2025_646_MOESM9_ESM.zip › Figure 7/7O/Raw data.xlsx]

## Sheet: Sheet2
7O	Scramble+0.6g	siTMEM251+0.6g
	0.0352303	0.0183555
	0.0594805	0.0385111
	0.0267075	0.0665469
	0.00480088	0.0673621
	-0.0125839	0.0392194
	0.0163569	0.0553262
	0.00862812	0.0297814
	-0.0099424	-0.0542753
	-0.00229752	0.0431277
	0.00432199	0.0932982
	-0.01185	0.0488528
	0.00889129	0.0344433
	-0.00143904	0.0259086
	0.00400356	0.0847288
	-0.0394456	-0.00785623
	-0.000910963	0.0106216
	-0.00627666	-0.0415314
	0.00609144	0.0268158
	-0.0657701	0.0766485
	-0.028352	0.0460743
