# Supplementary material for: TMEM251 loss-induced autophagy dysfunction in the anterior cingulate cortex contributes to chronic postoperative pain
Source: EMBO Rep. 2025 Dec 3;27(1):186–207. doi: 10.1038/s44319-025-00646-8 (PMC12796400; doi:10.1038/s44319-025-00646-8)
Supplement: Supplementary file 9 — Source data Fig. 7 [file 44319_2025_646_MOESM9_ESM.zip › Figure 7/7P and 7Q/Raw data.xlsx]

## Sheet: Sheet2
7P/Q	Scramble+2g																				siTMEM251+2g
1	0.0336179	0.225808	-0.114783	0.882498	0.0567375	0.671573	0.0899814	-0.142953	-0.091588	-0.25249	-0.216532	0.0517617	-0.599931	-0.0548022	-0.0302996	-0.181429	-0.00169777	0.367133	0.227524	-0.64174	0.447023	0.353405	0.0401831	-0.270585	0.224616	0.310508	-0.314317	0.389175	-0.392284	0.130348	-0.637755	-0.0107446	-0.552404	-0.603134	0.108239	-1.13846	0.60144	-0.0303891	0.148397	-0.993859
2	-0.0515745	0.212841	-0.0817685	0.865331	0.0387255	0.64341	0.0725127	-0.135615	-0.0646109	-0.260601	-0.217825	0.0952742	-0.575709	-0.0525652	-0.0465541	-0.187474	0.00236304	0.325438	0.21106	-0.670653	0.410056	0.444306	-0.0418853	-0.301296	0.19784	0.257012	-0.291184	0.476574	-0.455937	0.134181	-0.631317	-0.128894	-0.539546	-0.574593	0.106149	-1.16329	0.524496	-0.0939598	0.240702	-0.879242
3	-0.051576	0.21284	-0.0817679	0.865331	0.0387252	0.643409	0.0725124	-0.135614	-0.0646104	-0.260601	-0.217825	0.0952749	-0.575709	-0.0525652	-0.0465544	-0.187474	0.0023631	0.325438	0.21106	-0.670653	0.410056	0.444308	-0.0418867	-0.327969	0.197839	0.257011	-0.291184	0.476575	-0.455938	0.134181	-0.631317	-0.128896	-0.539546	-0.574593	0.106149	-1.16329	0.524494	-0.0939607	0.240704	-0.87924
4	-0.202858	0.205937	-0.0796478	0.814908	0.00991227	0.606853	0.0803486	-0.150498	-0.0317502	-0.298111	-0.165448	0.0978573	-0.534225	-0.0565333	-0.0317652	-0.0917471	0.0171105	0.283261	0.236156	-0.654803	0.388518	0.508973	-0.0685561	-0.445569	0.161011	0.241578	-0.263041	0.495645	-0.507298	0.133732	-0.614041	-0.255086	-0.411731	-0.633848	0.0855131	-1.16112	0.481635	-0.15701	0.246922	-0.898357
5	-0.350094	0.179755	0.00455835	0.759275	-0.00158243	0.554421	0.0763278	-0.130938	-0.0383844	-0.259866	-0.178018	0.123991	-0.470936	-0.0525119	-0.0448223	0.00030007	0.014712	0.226338	0.203838	-0.60509	0.378714	0.590882	-0.128696	-0.445577	0.0471886	0.17543	-0.223061	0.541672	-0.556897	0.134967	-0.620989	-0.25187	-0.245518	-0.68117	0.0535723	-1.1782	0.428214	-0.226239	0.219613	-0.956501
6	-0.477237	0.152713	0.0846273	0.710485	0.00723751	0.485822	0.0380876	-0.116804	-0.0298325	-0.264328	-0.155748	0.115185	-0.465603	-0.0418594	-0.0391997	0.0843421	0.0420219	0.147534	0.133906	-0.579012	0.33289	0.65729	-0.20153	-0.523934	-0.0582639	0.136638	-0.17831	0.528611	-0.646679	0.130845	-0.651796	-0.202505	-0.0225214	-0.709233	0.0155918	-1.18346	0.318792	-0.285768	0.194514	-0.981789
7	-0.483606	0.126942	0.143248	0.649837	-0.00457884	0.422011	0.0491063	-0.1005	-0.00834889	-0.242568	-0.151403	0.0965403	-0.456172	-0.057785	-0.0284609	0.146663	0.0668622	0.100987	0.113259	-0.583225	0.267265	0.704902	-0.25086	-0.542147	-0.120503	0.125557	-0.159532	0.564291	-0.748173	0.138383	-0.736534	-0.118835	0.165175	-0.71437	-0.033597	-1.14717	0.195356	-0.355207	0.104248	-0.929614
8	-0.436294	0.132104	0.261479	0.569164	0.0276876	0.388853	0.0218676	-0.0810172	-0.0245976	-0.197839	-0.181562	0.0674884	-0.449656	-0.074909	0.00498127	0.181264	0.0718492	0.0979123	0.121531	-0.575315	0.247559	0.692916	-0.289703	-0.499209	-0.168703	0.0785307	-0.168945	0.561862	-0.753314	0.138833	-0.83262	-0.085357	0.286361	-0.707207	-0.0793788	-1.16268	0.0989699	-0.397296	0.0585564	-0.823688
9	-0.382614	0.113482	0.348834	0.504286	0.0202558	0.409413	-0.00355742	-0.0685887	-0.0173673	-0.120352	-0.174552	0.0701999	-0.453781	-0.0664668	0.00404862	0.153473	0.0834144	0.071252	0.115092	-0.581706	0.219319	0.615472	-0.337377	-0.382192	-0.227591	-0.0194852	-0.186702	0.613551	-0.723712	0.146211	-0.891971	-0.0487751	0.352441	-0.645319	-0.116004	-1.19656	-0.0250645	-0.474948	0.0193648	-0.621252
10	-0.331502	0.130117	0.386934	0.422355	0.0627981	0.420295	0.00467235	-0.0508892	0.00826265	-0.0537847	-0.174785	0.0684439	-0.484256	-0.0921928	-0.0383204	0.0963856	0.0833906	0.067289	0.113792	-0.542737	0.123558	0.526565	-0.344454	-0.222699	-0.234452	-0.0352577	-0.201523	0.634782	-0.700681	0.149082	-0.962031	0.00359848	0.385488	-0.64241	-0.139815	-1.18894	-0.148565	-0.581252	-0.0560699	-0.363901
11	-0.302905	0.150829	0.374172	0.354929	0.120407	0.428859	0.0261964	-0.0470909	0.042315	0.00643058	-0.155308	0.0571588	-0.537247	-0.127213	-0.0450888	0.010647	0.074414	0.0614526	0.127484	-0.455027	0.0935657	0.416202	-0.35658	0.00359433	-0.275108	-0.101615	-0.243067	0.661266	-0.640124	0.110699	-1.02272	0.0162063	0.389625	-0.584297	-0.175704	-1.16294	-0.242145	-0.723408	-0.141483	-0.0958305
12	-0.305021	0.190654	0.366515	0.356921	0.162983	0.455804	0.0194551	-0.025128	0.0587192	0.0754918	-0.139116	0.0550155	-0.577705	-0.139117	-0.0537491	-0.0768838	0.0389347	0.0138483	0.0779019	-0.37413	-0.0291503	0.316068	-0.401656	0.18936	-0.344272	-0.177598	-0.219024	0.627605	-0.568075	0.0887735	-0.965458	0.0745336	0.401333	-0.496851	-0.180544	-1.1616	-0.303087	-0.883397	-0.254029	0.113483
13	-0.351676	0.237342	0.296038	0.297009	0.162915	0.407096	0.0151606	0.000762455	0.0934972	0.105862	-0.132107	0.080452	-0.579177	-0.126787	-0.0897228	-0.186399	0.0513311	-0.0263103	0.0504871	-0.303241	-0.0885233	0.246843	-0.417028	0.30451	-0.471688	-0.245137	-0.124529	0.567035	-0.537718	0.0650993	-0.919494	0.0948463	0.446185	-0.386774	-0.154565	-1.11843	-0.375301	-1.04902	-0.367972	0.303104
14	-0.428549	0.284604	0.233197	0.252809	0.225637	0.302198	0.032852	0.0287458	0.0800732	0.0675908	-0.141962	0.0572621	-0.499336	-0.123858	-0.0706701	-0.202051	0.0568168	-0.0681261	0.0291036	-0.256301	-0.166203	0.246668	-0.465075	0.372604	-0.579968	-0.257076	-0.0668397	0.516419	-0.534259	0.0610093	-0.863969	0.131189	0.446409	-0.321167	-0.173904	-1.03331	-0.472447	-1.22582	-0.447223	0.390301
15	-0.467726	0.298575	0.204834	0.25343	0.197857	0.216814	0.0544958	0.016705	0.0791662	0.0370632	-0.166586	0.0392112	-0.454149	-0.101993	-0.0328311	-0.183484	0.0675271	-0.0909435	0.0277564	-0.156655	-0.183514	0.271401	-0.498254	0.404193	-0.66857	-0.324177	-0.0264284	0.436258	-0.514954	0.0870733	-0.783342	0.137318	0.455194	-0.202878	-0.21202	-0.99829	-0.541953	-1.34871	-0.489251	0.498446
16	-0.433562	0.286222	0.218275	0.233257	0.169839	0.148112	0.0396446	0.0411226	0.0282172	0.0178752	-0.222714	0.0138005	-0.340286	-0.0664135	-0.0463412	-0.0724631	0.097853	-0.107804	-0.0146661	-0.105235	-0.188657	0.262629	-0.533153	0.331917	-0.710386	-0.376105	-0.0192331	0.393433	-0.513743	0.147205	-0.699369	0.172499	0.455258	-0.157949	-0.227429	-1.02133	-0.588727	-1.39296	-0.475359	0.614191
17	-0.406301	0.259139	0.229307	0.173769	0.195487	0.0713776	0.0322703	0.0459027	-0.000107909	-0.0148836	-0.262599	-0.00982832	-0.260262	-0.0453481	-0.0543886	-0.0173112	0.109798	-0.10449	-0.0238618	-0.0855945	-0.131373	0.189619	-0.543217	0.21225	-0.750566	-0.375102	-0.136223	0.318967	-0.532593	0.129786	-0.68842	0.203462	0.422162	-0.121913	-0.226713	-1.04961	-0.626783	-1.41636	-0.514326	0.671295
18	-0.296208	0.241644	0.277266	0.188094	0.21465	0.0345465	0.0665924	0.0286425	-0.0200366	-0.00792764	-0.307682	-0.026588	-0.205485	-0.0680114	-0.0535892	0.0650103	0.0888526	-0.107804	-0.0486291	-0.0490225	-0.106911	0.085463	-0.540214	0.122144	-0.725235	-0.357502	-0.240498	0.287562	-0.514828	0.169131	-0.654426	0.296588	0.359884	-0.100995	-0.217808	-1.05065	-0.695237	-1.4222	-0.38192	0.692826
19	-0.0849592	0.238653	0.310364	0.171515	0.202918	0.0382021	0.0750446	0.0415102	-0.0277333	0.000918286	-0.352481	-0.0590228	-0.158485	-0.073098	-0.0764791	0.058176	0.0756726	-0.0927929	-0.0770465	0.0203626	-0.0838622	-0.0207352	-0.5314	0.0538906	-0.700126	-0.332638	-0.240131	0.262199	-0.51192	0.210128	-0.604112	0.373047	0.3315	-0.0461598	-0.171252	-1.0914	-0.725805	-1.37052	-0.144946	0.689077
20	0.0943445	0.225419	0.29223	0.124408	0.255906	0.0522583	0.0834626	0.0747904	-0.0224985	-0.0211834	-0.384089	-0.0868868	-0.109199	-0.058291	-0.0444492	0.0250563	0.0564606	-0.0838341	-0.0824668	0.0203469	-0.0466697	-0.11946	-0.495056	0.0970359	-0.630995	-0.297809	-0.24211	0.282294	-0.497472	0.206776	-0.549383	0.43771	0.257562	-0.0369899	-0.126554	-1.11799	-0.762478	-1.2871	0.00672674	0.604884
21	0.235294	0.255513	0.266501	0.0784609	0.281197	0.0337742	0.131524	0.0433447	0.0613885	0.0017845	-0.385279	-0.113692	-0.0801947	-0.0273985	-0.0412782	-0.0392238	0.0458928	-0.0768207	0.0185607	0.0375757	-0.0072109	-0.226608	-0.463355	0.203662	-0.604632	-0.245978	-0.151396	0.27619	-0.479692	0.266426	-0.465425	0.463738	0.219371	0.0378613	-0.0498384	-1.14578	-0.785687	-1.15589	0.169503	0.435948
22	0.328376	0.294622	0.243221	0.0252613	0.251064	0.029226	0.172074	0.047298	0.10363	0.070137	-0.395703	-0.128696	-0.00271893	-0.0194623	-0.0471672	-0.084196	0.0493125	-0.0615931	0.18095	0.111378	0.0431935	-0.256107	-0.41336	0.360281	-0.551699	-0.218947	-0.0206052	0.319787	-0.463248	0.399538	-0.378615	0.46638	0.178193	0.0442508	-0.0475735	-1.13603	-0.800551	-1.08859	0.427004	0.259654
23	0.30734	0.29247	0.222309	-0.0200653	0.286869	0.0438143	0.193392	0.0376602	0.135143	0.105101	-0.324624	-0.156947	0.0255496	0.00850066	-0.0513242	-0.103432	0.0602128	-0.0511212	0.324839	0.133853	0.0818325	-0.277419	-0.373575	0.507068	-0.420296	-0.214417	0.070428	0.337517	-0.510678	0.456686	-0.298897	0.435879	0.167188	0.0446559	-0.0562459	-1.10623	-0.756163	-0.968805	0.523826	0.246202
24	0.25329	0.288496	0.206398	-0.039813	0.264082	0.0359881	0.21957	0.01301	0.162975	0.125549	-0.292344	-0.172467	0.0265742	0.0451189	-0.0487128	-0.0427365	0.0793535	-0.0708162	0.454299	0.0883537	0.15551	-0.304036	-0.342295	0.636328	-0.287702	-0.212314	0.102352	0.360499	-0.544242	0.518213	-0.265668	0.412335	0.156614	0.0261503	-0.115075	-1.08299	-0.649725	-0.915336	0.433697	0.412585
25	0.151784	0.277495	0.220621	-0.0515407	0.277202	-0.0171475	0.223779	0.0148704	0.155486	0.149672	-0.252615	-0.188581	0.0301209	0.0743602	-0.0942262	0.0557148	0.0844118	-0.106459	0.499964	0.0971404	0.219319	-0.36563	-0.316275	0.700943	-0.220095	-0.180025	0.149735	0.342895	-0.531382	0.557895	-0.253029	0.364483	0.179088	0.0613571	-0.100944	-0.990218	-0.554819	-0.885093	0.417709	0.551025
26	0.0326729	0.232569	0.25024	-0.0876387	0.282619	-0.0446764	0.197071	0.0131909	0.0862928	0.15311	-0.220567	-0.193875	0.0272048	0.0506316	-0.0718958	0.161645	0.0754826	-0.107636	0.480946	0.0460648	0.252944	-0.392421	-0.260339	0.673009	-0.113912	-0.181416	0.118258	0.316759	-0.476281	0.568754	-0.248216	0.321135	0.175797	0.00897043	-0.0730681	-0.850963	-0.440003	-0.822735	0.282225	0.695255
27	-0.0332923	0.174982	0.265266	-0.104626	0.281688	-0.0786413	0.194847	-0.0184874	0.0396976	0.102817	-0.140073	-0.19137	-0.0319333	0.0951061	-0.0718692	0.285737	0.0796622	-0.0993259	0.39383	-0.0309792	0.305936	-0.43997	-0.234173	0.599823	-0.00474359	-0.192999	0.123746	0.247608	-0.419858	0.53892	-0.252025	0.316821	0.212359	0.029207	-0.0700869	-0.665051	-0.306338	-0.716351	0.158761	0.821393
28	-0.0330868	0.118645	0.252669	-0.130973	0.253959	-0.166205	0.164511	-0.0265233	0.0114502	0.0664096	-0.0834538	-0.212313	-0.0393157	0.096704	-0.0236111	0.346218	0.112054	-0.105931	0.330165	-0.0274865	0.31746	-0.461821	-0.212438	0.523796	-0.0241507	-0.139486	0.159291	0.0770978	-0.310048	0.524228	-0.207289	0.284776	0.226191	0.0206262	-0.0956783	-0.420583	-0.16262	-0.65904	-0.0230165	0.817714
29	-0.0546575	0.0620411	0.229122	-0.176642	0.287478	-0.233208	0.16345	-0.0297789	-0.0429455	0.0527601	0.0368987	-0.194831	-0.0186397	0.0778755	-0.00946149	0.319908	0.105571	-0.0694952	0.282495	0.0911729	0.290329	-0.468788	-0.167816	0.491952	-0.0558976	-0.120251	0.174033	-0.0964254	-0.167224	0.468555	-0.14056	0.244994	0.221224	0.00834437	-0.066467	-0.127585	-0.0777901	-0.471235	-0.186162	0.646767
30	-0.0242326	0.029345	0.193266	-0.194838	0.281079	-0.270966	0.177395	-0.0658498	-0.0712965	0.048954	0.142016	-0.185534	0.00316598	0.0596863	0.0129754	0.292954	0.10455	-0.0550602	0.28168	0.165037	0.270849	-0.45563	-0.156859	0.439613	-0.0984279	-0.142462	0.154027	-0.186239	-0.0696757	0.464626	-0.0940869	0.163378	0.24325	-0.0165692	-0.098369	0.142773	-0.0112685	-0.331201	-0.333127	0.426191
31	0.0272494	0.0213554	0.139646	-0.190722	0.26911	-0.298083	0.18003	-0.0967788	-0.0570951	0.0282173	0.209707	-0.177193	0.0213724	0.0733216	0.0169459	0.299716	0.092486	-0.0707921	0.258244	0.254643	0.219721	-0.435141	-0.139458	0.431967	-0.132001	-0.108021	0.185839	-0.304682	0.029696	0.413957	-0.0285528	0.0678158	0.198958	0.0459449	-0.150249	0.379348	0.0313971	-0.149704	-0.364919	0.211119
32	0.0672476	0.00711746	0.0830836	-0.202678	0.30202	-0.329199	0.187661	-0.0982258	-0.0567582	0.0180589	0.246798	-0.148864	0.0748094	0.0647729	0.0534525	0.294435	0.0614714	-0.0882775	0.243033	0.370107	0.163483	-0.41907	-0.0839605	0.423491	-0.175151	-0.0222515	0.211636	-0.401057	0.114777	0.360417	-0.00843996	-0.0311209	0.122576	0.0573061	-0.151004	0.605759	0.0611725	0.0906621	-0.363312	0.0362371
33	0.0729177	0.00574488	0.0713511	-0.184499	0.285311	-0.33095	0.208774	-0.114633	-0.0852388	-0.0357779	0.237848	-0.102175	0.100819	0.0665572	0.0297365	0.319024	-0.0154003	-0.0842664	0.198793	0.374367	0.119009	-0.428538	-0.0382345	0.431823	-0.137957	0.0270881	0.172007	-0.340235	0.199403	0.301248	0.0307498	-0.112961	0.0260679	0.0857182	-0.145274	0.748003	0.0576224	0.215933	-0.320023	-0.159858
34	0.0806831	0.00242611	0.0643322	-0.169341	0.239535	-0.342792	0.175718	-0.147216	-0.0837357	-0.0333104	0.169693	-0.0772803	0.132923	0.0637875	0.0306425	0.364594	-0.0586688	-0.07843	0.13353	0.384172	0.0782965	-0.457451	0.0221654	0.34989	-0.0787668	0.102343	0.158605	-0.329178	0.226584	0.257107	0.1378	-0.150832	-0.0502183	0.0757012	-0.150249	0.893396	0.0347774	0.367604	-0.181398	-0.330525
35	0.0732053	-0.0351457	0.0481126	-0.171562	0.210672	-0.341076	0.150225	-0.141221	-0.0950347	-0.0428913	0.139611	-0.0245221	0.13978	0.0215501	0.0354656	0.370472	-0.112909	-0.105523	0.0459911	0.471178	0.00347753	-0.459826	0.094431	0.304622	-0.0493544	0.194988	0.153053	-0.315408	0.2327	0.192597	0.274128	-0.144815	-0.133469	0.0649109	-0.112384	0.960343	0.0120536	0.559131	-0.0327622	-0.439959
36	0.0918999	-0.091995	0.0347746	-0.166335	0.156686	-0.346036	0.132311	-0.120318	-0.163114	-0.0994317	0.125023	-0.0142442	0.133632	-0.0214331	0.00679328	0.298426	-0.12939	-0.102496	-0.0302377	0.532418	-0.0470554	-0.458939	0.193723	0.312204	-0.0131131	0.270017	0.11052	-0.30801	0.243531	0.139346	0.367919	-0.161736	-0.1477	0.0832692	-0.136795	1.0006	0.0363705	0.581401	0.0356424	-0.488028
37	0.149648	-0.126924	0.091214	-0.167969	0.103309	-0.347134	0.126425	-0.106623	-0.170473	-0.11064	0.0955359	-0.0132112	0.143563	-0.0664402	0.00913823	0.233955	-0.159692	-0.107588	-0.14361	0.58401	-0.107248	-0.482896	0.227275	0.324335	0.123419	0.296159	0.0601058	-0.293782	0.221098	0.0560852	0.497808	-0.148906	-0.158929	0.116892	-0.132284	0.953666	0.0291571	0.58255	0.0441508	-0.530974
38	0.220564	-0.152778	0.101362	-0.18053	0.0467664	-0.331241	0.09881	-0.103238	-0.168141	-0.0684054	0.09476	-0.0458785	0.203226	-0.0614335	0.0123359	0.172231	-0.180376	-0.113593	-0.225917	0.685801	-0.140165	-0.459684	0.286214	0.324495	0.269671	0.264873	0.0452686	-0.307663	0.209716	-0.00225025	0.542241	-0.0706956	-0.103983	0.169942	-0.0841021	0.924149	0.0133394	0.65567	0.0518397	-0.539543
39	0.261425	-0.175005	0.132586	-0.198089	0.0230999	-0.296212	0.070904	-0.0701907	-0.147383	-0.0705053	0.112762	-0.0582739	0.251619	-0.101594	0.0223819	0.139327	-0.162019	-0.133528	-0.261023	0.688918	-0.16421	-0.482215	0.322899	0.356036	0.35038	0.260602	0.0152114	-0.284287	0.260872	-0.0636973	0.54793	-0.0501282	-0.0896871	0.242031	-0.0211111	0.887218	0.042387	0.625403	-0.00229585	-0.525533
40	0.317057	-0.193422	0.162432	-0.201225	-0.0550438	-0.296127	0.0243827	-0.0554885	-0.115974	-0.0734977	0.0825773	-0.0780292	0.294101	-0.0737106	0.00817894	0.12346	-0.125638	-0.117796	-0.270141	0.620238	-0.184735	-0.462613	0.370654	0.377584	0.420258	0.199178	0.0369088	-0.323294	0.364802	-0.124278	0.587582	-0.0300384	-0.110148	0.301691	0.0418219	0.88074	0.0742811	0.501924	-0.0314044	-0.484403
41	0.284002	-0.209463	0.174906	-0.234366	-0.0905437	-0.245342	-0.059951	-0.00430194	-0.0464181	-0.0357254	0.0599191	-0.0793204	0.335138	-0.0427116	0.0234744	0.073111	-0.103695	-0.0969961	-0.290177	0.627834	-0.193527	-0.439511	0.377682	0.385661	0.479782	0.128534	0.0767617	-0.329698	0.377159	-0.21944	0.597543	0.0094726	-0.147525	0.255676	0.123358	0.925843	0.0550266	0.41122	-0.0575964	-0.421649
42	0.198993	-0.199671	0.143866	-0.262183	-0.139113	-0.215153	-0.170428	0.0055943	-0.0511605	-0.0407914	0.057617	-0.0565954	0.359386	-0.0468661	0.00935141	-0.039176	-0.0691178	-0.101151	-0.255995	0.581066	-0.187227	-0.36373	0.418717	0.408726	0.430883	0.0949826	0.0561652	-0.324241	0.499829	-0.260662	0.642056	0.0109053	-0.163466	0.257314	0.195118	0.952291	0.0275721	0.374042	0.00371385	-0.340895
43	0.13915	-0.201371	0.121862	-0.297252	-0.164015	-0.190525	-0.24181	0.0369109	-0.0221875	-0.0494798	0.0155338	-0.00833053	0.333693	-0.057279	0.0196372	-0.154928	-0.0109357	-0.068006	-0.23118	0.544979	-0.220369	-0.294061	0.416445	0.373227	0.294319	0.10477	0.0755652	-0.320203	0.546316	-0.279909	0.674839	-0.0359444	-0.209978	0.216768	0.230582	0.903122	0.0724212	0.305833	0.0614167	-0.257199
44	0.0965632	-0.21184	0.0929841	-0.30274	-0.209909	-0.202195	-0.292181	0.0819219	-0.00783059	-0.0592182	0.0376747	-0.0100866	0.223219	-0.0195955	0.00138391	-0.250846	-0.0331399	-0.069279	-0.22222	0.480779	-0.237149	-0.154643	0.446231	0.306426	0.21253	0.125104	0.0932102	-0.327285	0.544115	-0.321323	0.670058	-0.0852933	-0.2609	0.209144	0.242062	0.831233	0.136145	0.243612	0.114548	-0.162862
45	0.0690144	-0.195164	0.0987886	-0.337646	-0.213143	-0.208734	-0.347446	0.127036	0.00253543	-0.0506611	0.0575653	-0.00933766	0.144246	-0.0602084	-0.0188946	-0.359453	-0.0543229	-0.0414898	-0.20928	0.474012	-0.230559	-0.0387384	0.442302	0.258412	0.222932	0.145633	0.0763629	-0.306243	0.497266	-0.335694	0.653451	-0.117641	-0.266027	0.217357	0.213954	0.777899	0.168128	0.293175	0.1969	-0.136262
46	0.0888389	-0.17814	0.108895	-0.324513	-0.24331	-0.230394	-0.368662	0.148844	-3.01634e-05	-0.0241495	0.0828359	0.0278746	0.0778307	-0.105242	-0.0376276	-0.427748	-0.082939	-0.039064	-0.157975	0.452038	-0.224933	0.0521643	0.409838	0.161475	0.237749	0.206765	0.0543305	-0.280927	0.514418	-0.320874	0.639984	-0.109809	-0.276298	0.252766	0.191673	0.704535	0.194321	0.382681	0.238735	-0.0984695
47	0.0936666	-0.208746	0.102638	-0.313096	-0.268144	-0.246681	-0.424542	0.202873	-0.0013	0.00834676	0.151664	0.0549122	0.0621464	-0.121461	-0.0293669	-0.378737	-0.0922482	-0.00956952	-0.151536	0.433948	-0.218119	0.088709	0.389288	0.0605308	0.267876	0.233619	0.110664	-0.26815	0.433298	-0.331588	0.540663	-0.132143	-0.300049	0.280663	0.14562	0.676492	0.292833	0.458517	0.208566	-0.0140208
48	0.133131	-0.245601	0.0729772	-0.303034	-0.270751	-0.227648	-0.424799	0.220805	-0.0200366	0.0248574	0.228459	0.0639764	0.0999779	-0.15467	-0.0321116	-0.373958	-0.105618	-0.0188406	-0.16775	0.400884	-0.220353	0.0965626	0.381968	-0.0228707	0.305976	0.244231	0.112371	-0.273955	0.40956	-0.327562	0.509936	-0.176318	-0.310895	0.282467	0.133463	0.710055	0.321541	0.569137	0.194225	0.0589094
49	0.172903	-0.306916	-0.0378432	-0.302642	-0.317357	-0.174615	-0.404164	0.204139	-0.0358707	0.0459354	0.220337	0.0934672	0.183785	-0.161328	-0.0186281	-0.422634	-0.104265	-0.00111508	-0.197499	0.333128	-0.229498	0.103419	0.347133	-0.129992	0.334689	0.188469	0.125501	-0.270453	0.404623	-0.315837	0.501282	-0.215463	-0.306662	0.267571	0.149859	0.736344	0.273328	0.707724	0.195992	0.166628
50	0.190201	-0.308104	-0.252342	-0.280264	-0.347473	-0.104111	-0.380313	0.185354	-0.0738103	0.061606	0.260817	0.123681	0.302429	-0.102739	0.0241939	-0.454177	-0.11507	0.0149051	-0.213588	0.200685	-0.203942	0.0625197	0.327638	-0.259715	0.373488	0.214983	0.133781	-0.256778	0.422215	-0.353273	0.490492	-0.231716	-0.302126	0.219033	0.142948	0.774451	0.249982	0.795431	0.16976	0.267897
51	0.169636	-0.326645	-0.411738	-0.292009	-0.358257	-0.0624569	-0.295535	0.166699	-0.0861199	0.0756493	0.281949	0.134269	0.366953	-0.0489167	0.0338668	-0.425382	-0.129912	0.041061	-0.189604	0.0446552	-0.237551	0.0396079	0.353383	-0.395775	0.363038	0.17357	0.140019	-0.300596	0.455087	-0.369794	0.527945	-0.284361	-0.264462	0.231517	0.164494	0.772538	0.235094	0.825842	0.211193	0.309981
52	0.175491	-0.315541	-0.578278	-0.282437	-0.394789	0.00375665	-0.189574	0.134581	-0.0635479	0.111059	0.27569	0.102841	0.406098	0.00959255	0.0450853	-0.419169	-0.120033	0.0748548	-0.238982	-0.0323889	-0.247789	0.0527659	0.370573	-0.590017	0.376346	0.104689	0.114908	-0.331212	0.535264	-0.384582	0.620078	-0.257919	-0.227884	0.213214	0.178567	0.850027	0.10569	0.827707	0.218697	0.27052
53	0.140157	-0.297206	-0.784893	-0.287174	-0.413242	0.0521897	-0.159119	0.113187	-0.0392396	0.129749	0.308332	0.12567	0.403234	0.0946267	0.0494821	-0.31699	-0.116162	0.0991853	-0.221781	-0.121571	-0.208812	0.0705791	0.375556	-0.762758	0.378554	0.0690834	0.099863	-0.356466	0.608775	-0.440496	0.69884	-0.214922	-0.19268	0.249102	0.193221	0.919704	-0.03844	0.870455	0.234887	0.1961
54	0.139766	-0.21942	-0.899542	-0.287729	-0.399682	0.0425786	-0.145192	0.0799324	-0.0101629	0.124131	0.343199	0.131351	0.373941	0.127969	0.0504946	-0.130459	-0.0722288	0.135789	-0.258188	-0.169875	-0.186118	0.0497892	0.370832	-0.848985	0.411476	0.0735482	0.0785326	-0.396183	0.692536	-0.486609	0.768311	-0.161291	-0.174503	0.30066	0.168191	0.974254	-0.0397986	0.877053	0.173263	0.0776775
55	0.111601	-0.241463	-0.903988	-0.312328	-0.400901	0.013076	-0.115968	0.0372209	0.0631507	0.142269	0.314643	0.112732	0.348273	0.149221	0.062779	0.0403019	-0.0277016	0.132667	-0.334244	-0.217598	-0.242163	0.0583553	0.384516	-0.87936	0.425817	0.00581547	0.0481882	-0.462952	0.767917	-0.496826	0.808505	-0.139386	-0.169232	0.390426	0.140625	0.978639	0.099625	0.947167	0.0763606	0.0229721
56	0.140321	-0.217002	-0.881593	-0.302315	-0.382905	-0.0340012	-0.105052	0.00851408	0.099976	0.139776	0.302874	0.105837	0.361409	0.155772	0.0751699	0.13947	0.0331165	0.143907	-0.421768	-0.237693	-0.207221	0.0979718	0.351971	-0.875114	0.435346	0.0156025	0.0546655	-0.452825	0.76078	-0.489817	0.791866	-0.113215	-0.173816	0.420698	0.136154	1.09864	0.234633	1.08485	-0.0293395	0.0108015
57	0.165713	-0.234969	-0.809901	-0.285426	-0.351959	-0.0751058	-0.0893113	-0.028332	0.111793	0.0808203	0.285622	0.117148	0.332248	0.154574	0.104402	0.220191	0.0605452	0.133219	-0.418463	-0.318982	-0.162507	0.132173	0.337102	-0.826973	0.408602	0.00293598	0.0448858	-0.482621	0.771061	-0.485615	0.749011	-0.139752	-0.1788	0.450418	0.161164	1.14881	0.440036	1.21481	-0.124828	0.0240976
58	0.202937	-0.240315	-0.674505	-0.246404	-0.339009	-0.126542	-0.0598313	-0.0230867	0.113011	0.082579	0.212034	0.0872437	0.337528	0.119394	0.102084	0.224826	0.0477927	0.130193	-0.381633	-0.357841	-0.138494	0.166438	0.323288	-0.778241	0.428326	-0.0132248	0.0232203	-0.472574	0.763374	-0.482022	0.686218	-0.221353	-0.178911	0.472403	0.138051	1.16804	0.715633	1.34787	-0.202858	0.0655457
59	0.180196	-0.254943	-0.554936	-0.214863	-0.306691	-0.154809	-0.00665428	-0.01102	0.129182	0.111112	0.185238	0.0919694	0.376253	0.167943	0.110877	0.113949	0.0346839	0.0982966	-0.275671	-0.378656	-0.0886841	0.236313	0.329603	-0.750291	0.417352	-0.0496066	0.0319471	-0.469182	0.734463	-0.477114	0.660448	-0.252666	-0.173257	0.440419	0.159712	1.16475	0.887905	1.44249	-0.177341	0.134548
60	0.125488	-0.206575	-0.46295	-0.199216	-0.294757	-0.176451	0.0329034	0.0293401	0.12869	0.123422	0.175254	0.0960496	0.407832	0.221925	0.124094	0.0346624	0.00839505	0.0889535	-0.115365	-0.390873	0.00821901	0.343588	0.313955	-0.748584	0.365055	-0.0135321	0.0186734	-0.454135	0.681405	-0.516683	0.56876	-0.237559	-0.179886	0.410479	0.189756	1.1664	0.844277	1.52982	-0.159954	0.185908
61	0.0731642	-0.202703	-0.389179	-0.19456	-0.281264	-0.140496	0.0619043	0.0350246	0.131022	0.121008	0.204637	0.12913	0.449893	0.335561	0.160707	-0.0255553	-0.0141179	0.0564327	0.0392706	-0.408728	0.0429845	0.415648	0.321551	-0.738049	0.335579	-0.0571613	-0.0249925	-0.416515	0.679503	-0.561465	0.572936	-0.209732	-0.22675	0.422079	0.174018	1.12172	0.850366	1.59671	-0.133714	0.240948
62	0.0484093	-0.158534	-0.309419	-0.18672	-0.267281	-0.127366	0.118349	0.0457994	0.166085	0.172298	0.220053	0.13618	0.490431	0.437693	0.178748	-0.0976016	-0.037082	0.0222547	0.175013	-0.438988	0.0794698	0.429471	0.299719	-0.696547	0.334229	-0.0612378	-0.0289491	-0.394101	0.620848	-0.549452	0.611169	-0.163328	-0.231494	0.398823	0.108607	1.11909	0.884783	1.59912	-0.0850337	0.303981
63	0.00233017	-0.157428	-0.221014	-0.209065	-0.242192	-0.108161	0.167762	0.0255418	0.202496	0.169253	0.26405	0.168434	0.509635	0.569412	0.198333	-0.0723914	-0.0328312	-0.0039012	0.220584	-0.482953	0.117595	0.518838	0.324522	-0.624527	0.323858	-0.075878	-0.0277047	-0.394322	0.559443	-0.490603	0.656479	-0.0475175	-0.29112	0.4086	0.0597862	1.15514	0.912343	1.5889	-0.0614689	0.34633
64	-0.0276428	-0.165418	-0.0854317	-0.215158	-0.231917	-0.106874	0.173836	0.0141211	0.229655	0.1881	0.302305	0.219565	0.508348	0.613141	0.209658	0.0536836	-0.0454175	0.000109854	0.169342	-0.51929	0.137991	0.52039	0.306845	-0.552123	0.291714	-0.0877842	-0.057044	-0.395883	0.501637	-0.464908	0.635824	0.0472166	-0.323881	0.420901	0.0157273	1.23798	0.985948	1.61411	-0.0555717	0.350925
65	0.0023918	-0.165602	0.0287437	-0.170207	-0.236691	-0.0586296	0.174538	-0.00685997	0.233361	0.215819	0.336603	0.268088	0.533832	0.678468	0.225353	0.170296	-0.0465574	-0.0283038	0.0607168	-0.551586	0.195082	0.523351	0.32061	-0.524285	0.246135	-0.131996	-0.0574269	-0.426216	0.452053	-0.402129	0.690904	0.0835756	-0.36656	0.434527	-0.0112385	1.34271	1.2352	1.54495	-0.0151589	0.337776
66	-0.0307449	-0.159538	0.13732	-0.169194	-0.240906	-0.032817	0.165007	-0.00737675	0.263085	0.269813	0.374703	0.323971	0.544551	0.721477	0.237052	0.240717	-0.0657219	-0.0449244	-0.0474228	-0.573451	0.206992	0.579767	0.260941	-0.50312	0.192027	-0.134956	-0.057363	-0.47475	0.406478	-0.354733	0.672066	0.143208	-0.39619	0.404936	-0.0371008	1.37908	1.48985	1.43857	-0.00823325	0.309632
67	-0.0425985	-0.203399	0.203969	-0.171644	-0.257733	-0.0197905	0.134415	-0.00414691	0.277131	0.311103	0.388438	0.38538	0.544735	0.754713	0.236119	0.265832	-0.0608298	-0.0256858	-0.133145	-0.582614	0.185213	0.66432	0.20244	-0.466391	0.124531	-0.154902	-0.0561186	-0.435585	0.386686	-0.333144	0.646773	0.178469	-0.445098	0.397552	0.00163464	1.36966	1.72446	1.41867	-0.0346422	0.234172
68	-0.0274579	-0.183773	0.259688	-0.139433	-0.283093	-0.00436129	0.137906	0.0166533	0.268294	0.348875	0.416579	0.402192	0.564123	0.805766	0.260235	0.183056	-0.0633471	-0.0211944	-0.192361	-0.588707	0.147297	0.727767	0.139232	-0.466982	0.0328953	-0.169688	-0.0303211	-0.475192	0.368497	-0.337651	0.596348	0.209877	-0.455129	0.360872	0.0248449	1.35943	1.95046	1.36992	-0.0534024	0.179342
69	-0.00933854	-0.185105	0.255818	-0.132132	-0.294232	0.038511	0.138385	0.0321565	0.251346	0.358981	0.427934	0.385174	0.583932	0.837777	0.290532	0.0396806	-0.0714451	-0.0273671	-0.15716	-0.599482	0.109462	0.812035	0.171014	-0.463598	-0.0898043	-0.264404	-0.0588468	-0.477937	0.354505	-0.285683	0.576649	0.198718	-0.473562	0.357595	0.0384149	1.3501	2.11071	1.24414	-0.0543103	0.144701
70	-0.0171451	-0.199036	0.24036	-0.145869	-0.270481	0.0336883	0.145605	0.0306837	0.251372	0.35255	0.465388	0.392069	0.537746	0.844887	0.305508	-0.0881149	-0.0517107	-0.0192249	-0.110634	-0.675477	0.0230864	0.820712	0.26021	-0.512058	-0.147025	-0.339659	-0.0759653	-0.507196	0.330688	-0.20409	0.554449	0.221196	-0.468594	0.333326	0.0525463	1.31726	2.22016	1.18364	-0.0675751	0.0937057
71	-0.0045519	-0.136614	0.19625	-0.0918201	-0.246188	0.0167488	0.180492	0.00311378	0.232169	0.332522	0.461094	0.357981	0.490404	0.867418	0.311291	-0.126587	-0.0582888	-0.00236403	-0.126832	-0.763344	0.016609	0.838335	0.482055	-0.629746	-0.192716	-0.428874	-0.0645264	-0.552971	0.318897	-0.113195	0.534591	0.193512	-0.450689	0.350156	0.103652	1.34098	2.31738	1.15298	-0.0345538	0.0559288
72	-0.0166315	-0.0197605	0.183571	-0.0463629	-0.217375	0.0146893	0.204719	-0.0210454	0.206228	0.310237	0.423072	0.330066	0.442879	0.868563	0.294929	-0.0660112	-0.0777858	-0.0152859	-0.134445	-0.919797	0.0133141	0.835469	0.699387	-0.739421	-0.2045	-0.546141	-0.0626597	-0.590511	0.314527	-0.0789829	0.525443	0.161865	-0.46425	0.344282	0.127423	1.3274	2.45673	1.08684	0.0384785	0.0707462
73	-0.0593003	0.0625328	0.177623	-0.0233647	-0.214141	-0.00213014	0.198252	-0.0319494	0.175207	0.287689	0.393662	0.354676	0.36606	0.843476	0.267749	0.0485699	-0.105024	-0.0475665	-0.222141	-1.05871	0.0289047	0.742461	0.874013	-0.789031	-0.173976	-0.67101	-0.0965938	-0.57182	0.308773	-0.0165574	0.533332	0.104461	-0.502089	0.365641	0.173341	1.30596	2.59646	0.993113	0.101106	0.0672766
74	-0.0913482	0.202741	0.200058	0.0229909	-0.201885	-0.0188981	0.203675	-0.0464449	0.156937	0.280549	0.341026	0.408751	0.321949	0.831252	0.235746	0.248722	-0.137417	-0.0447083	-0.32356	-1.1186	0.0488511	0.665793	1.05562	-0.794363	-0.0955058	-0.760097	-0.0467856	-0.563586	0.314794	0.00474294	0.533284	0.0203135	-0.548491	0.335683	0.203578	1.2756	2.79937	0.974074	0.138378	0.0938764
75	-0.0797822	0.338544	0.23822	0.091234	-0.199599	-0.0283547	0.20436	-0.0297789	0.159529	0.246977	0.306159	0.429823	0.295152	0.822277	0.225353	0.483978	-0.168906	-0.0545558	-0.405664	-1.04298	0.0513745	0.607714	1.17031	-0.742055	-0.00363189	-0.900496	-0.0454135	-0.47781	0.379155	-0.0256037	0.503784	-0.0677346	-0.573839	0.322112	0.229963	1.19897	2.94033	0.990758	0.205079	0.120787
76	-0.0680313	0.392218	0.272409	0.122954	-0.209909	-0.053498	0.184769	0.00549094	0.115344	0.256479	0.294339	0.476823	0.283487	0.787843	0.22554	0.66432	-0.205145	-0.0727376	-0.433267	-0.954223	0.0193736	0.510256	1.215	-0.642676	0.0957221	-1.06917	-0.0706048	-0.417414	0.380665	-0.0465832	0.51137	-0.139514	-0.583966	0.310603	0.235809	1.06595	3.0384	0.984723	0.312611	0.136962
77	-0.0755708	0.407726	0.292045	0.146933	-0.197483	-0.0981896	0.181227	0.030632	0.116873	0.2543	0.350389	0.525862	0.308971	0.761291	0.228338	0.711204	-0.213053	-0.0742508	-0.442321	-0.742889	-0.00957361	0.406892	1.33838	-0.60376	0.126278	-1.17007	-0.0819321	-0.384038	0.364362	-0.00943592	0.487528	-0.19652	-0.574494	0.311045	0.206152	0.970567	3.09882	1.16367	0.440631	0.268184
78	-0.0823707	0.426737	0.303325	0.203399	-0.165809	-0.0809239	0.17796	0.063163	0.137501	0.248604	0.4015	0.55933	0.391622	0.735805	0.23492	0.686687	-0.186147	-0.0636827	-0.324563	-0.568909	-0.0280413	0.339044	1.5508	-0.555603	0.115907	-1.25506	-0.0820916	-0.383028	0.387267	-0.0142317	0.493776	-0.254783	-0.562179	0.284843	0.180406	0.9326	3.18314	1.38618	0.550942	0.416373
79	-0.0845689	0.421718	0.285211	0.218606	-0.156126	-0.0638471	0.185026	0.101973	0.129934	0.246977	0.474441	0.570641	0.484125	0.71687	0.268175	0.629671	-0.141644	-0.0856114	-0.148748	-0.479946	-0.0647516	0.324033	1.76725	-0.578987	0.085288	-1.31872	-0.0814535	-0.396704	0.395301	0.00208039	0.479783	-0.290696	-0.548139	0.312187	0.14229	0.914602	3.13781	1.56957	0.634275	0.581583
80	-0.136051	0.382589	0.285232	0.20041	-0.140755	-0.0582006	0.231273	0.10683	0.0790625	0.266742	0.523766	0.629132	0.541687	0.70462	0.264765	0.620615	-0.141762	-0.0786221	0.0344612	-0.394225	-0.0853409	0.293426	2.0338	-0.643953	-0.0441295	-1.27472	-0.0347882	-0.436579	0.369692	0.033245	0.476372	-0.310563	-0.574175	0.35196	0.137683	1.00301	3.16952	1.80637	0.655783	0.767828
81	-0.171694	0.362451	0.285191	0.145904	-0.124097	-0.031341	0.243763	0.103006	0.0940414	0.261965	0.57035	0.689069	0.597751	0.693248	0.22943	0.60513	-0.0785457	-0.0871246	0.175185	-0.363887	-0.111861	0.273333	2.31194	-0.633705	-0.123044	-1.25663	0.0412802	-0.473063	0.379486	0.0620679	0.452498	-0.379445	-0.620145	0.384073	0.124558	1.07564	3.20868	1.98974	0.585892	0.927109
82	-0.185314	0.355056	0.266686	0.0902376	-0.162745	0.0109306	0.257571	0.134814	0.0650684	0.253985	0.578782	0.752777	0.700921	0.679959	0.20686	0.720571	-0.0322375	-0.0933453	0.273111	-0.384013	-0.165287	0.213005	2.55295	-0.577375	-0.160747	-1.24595	0.103006	-0.51125	0.419307	0.0882442	0.465822	-0.471616	-0.652154	0.443273	0.133618	1.18091	3.23389	2.01386	0.541751	0.96137
83	-0.206659	0.352557	0.267098	-0.00977491	-0.173732	-0.00741624	0.264056	0.155614	0.0515926	0.28593	0.595129	0.794663	0.770489	0.676896	0.197747	0.862059	-0.0195086	-0.0685344	0.342024	-0.334284	-0.212027	0.149353	2.73084	-0.556209	-0.131779	-1.21234	0.173969	-0.510998	0.412814	0.0900086	0.495066	-0.553901	-0.700376	0.537753	0.157622	1.30044	3.15839	1.98886	0.533628	1.04608
84	-0.249389	0.339282	0.28305	-0.116256	-0.200497	-0.0476284	0.277914	0.13701	0.0137566	0.276533	0.629039	0.856563	0.796419	0.669679	0.156097	1.00708	0.00471414	-0.0436034	0.432179	-0.280624	-0.276109	0.0940925	2.8389	-0.492968	-0.0962522	-1.18398	0.225612	-0.528317	0.38318	0.103947	0.559501	-0.658123	-0.728616	0.599144	0.204952	1.48438	3.12765	1.97961	0.51866	1.05451
85	-0.262517	0.358928	0.288052	-0.202401	-0.233491	-0.0613757	0.254645	0.155769	0.0059303	0.294435	0.669467	0.840578	0.867669	0.626669	0.142347	1.06885	0.0128596	-0.0420663	0.474101	-0.288926	-0.326867	0.066209	2.92254	-0.315039	0.0427418	-1.19105	0.275085	-0.567214	0.348232	0.131438	0.633753	-0.76252	-0.727865	0.672264	0.192098	1.66748	2.98045	1.81269	0.524678	1.06526
86	-0.284128	0.408505	0.31588	-0.260402	-0.247051	-0.0903634	0.260873	0.204863	0.0037016	0.33436	0.662638	0.788233	0.96695	0.597961	0.160254	1.06811	0.00255308	-0.0307537	0.549264	-0.25428	-0.352793	0.0445798	2.97569	-0.186801	0.151116	-1.13699	0.299463	-0.587814	0.337385	0.103963	0.739162	-0.814368	-0.737721	0.773116	0.202494	1.93002	2.90385	1.76293	0.544788	1.17408
87	-0.294688	0.452632	0.330803	-0.29392	-0.240923	-0.131983	0.255535	0.227988	-0.00860804	0.328532	0.686823	0.763675	0.995718	0.592847	0.151114	0.927415	0.00146068	0.00981324	0.609655	-0.189171	-0.381338	0.210155	3.0296	-0.0780035	0.327098	-1.1866	0.326457	-0.633147	0.315282	0.0902652	0.804202	-0.836464	-0.761249	0.914495	0.241423	2.21343	2.84355	1.6453	0.501338	1.2916
88	-0.30383	0.481866	0.310179	-0.262428	-0.289813	-0.115129	0.250984	0.257548	0.000203072	0.31672	0.705006	0.77292	1.04035	0.577961	0.174297	0.843516	0.0214326	0.0122151	0.692166	-0.127006	-0.386144	0.339455	3.05664	0.0317513	0.574372	-1.2031	0.347931	-0.686571	0.333078	0.0967451	0.884685	-0.867411	-0.742576	1.02426	0.299787	2.43377	2.88928	1.60551	0.46389	1.30662
89	-0.303583	0.495428	0.303675	-0.180105	-0.272309	-0.111525	0.260599	0.327364	0.0122795	0.312284	0.713102	0.733202	1.03938	0.579958	0.176696	0.829298	0.0511174	0.00352045	0.6465	-0.0647007	-0.37605	0.423755	3.06436	0.15501	0.983238	-1.18747	0.362768	-0.684521	0.304764	0.0910992	0.898104	-0.847878	-0.741937	1.18805	0.404669	2.54016	3.0017	1.58385	0.490323	1.42162
90	-0.317635	0.480821	0.291777	-0.147715	-0.247847	-0.112812	0.274544	0.357802	0.0108801	0.312835	0.69241	0.773849	1.05281	0.582728	0.181252	0.82005	0.0791398	0.0293401	0.63002	-0.00812757	-0.343647	0.47569	3.02393	0.254022	1.30811	-1.19209	0.352302	-0.680231	0.303569	0.076744	0.820506	-0.849056	-0.750179	1.32703	0.588338	2.66956	3.13893	1.49423	0.470052	1.59307
91	-0.284108	0.458921	0.237088	-0.137653	-0.26056	-0.0712785	0.254064	0.36421	-0.00438389	0.274853	0.69766	0.818266	1.03247	0.589199	0.185729	0.89862	0.0630625	0.0678414	0.548841	0.0881031	-0.305474	0.514199	3.00129	0.319211	1.73581	-1.17521	0.373361	-0.67971	0.289594	0.11357	0.768678	-0.850186	-0.76751	1.45648	0.798683	2.76481	3.33159	1.3879	0.438381	1.6786
92	-0.309849	0.46349	0.201355	-0.132067	-0.241617	-0.0409006	0.212093	0.368809	-0.034238	0.326406	0.699962	0.807343	1.01248	0.6133	0.201824	1.03081	0.0157806	0.0579939	0.5135	0.175704	-0.287521	0.437325	2.97801	0.285499	2.1172	-1.08632	0.392251	-0.653668	0.218126	0.101188	0.736803	-0.872107	-0.798689	1.55602	1.03783	2.7786	3.47507	1.2523	0.438252	1.76415
93	-0.329057	0.475515	0.136888	-0.172869	-0.223622	-0.0698369	0.170003	0.363978	-0.0697157	0.382264	0.667424	0.763726	0.97139	0.604912	0.18445	1.12353	-0.0163027	0.0723569	0.4282	0.199041	-0.286733	0.35084	2.96661	0.11868	2.35679	-1.03959	0.420505	-0.634582	0.114809	0.0745626	0.686872	-0.879175	-0.839643	1.69217	1.24791	2.78102	3.60363	1.06205	0.435071	1.8263
94	-0.331379	0.529804	0.0198517	-0.204344	-0.244105	-0.0502886	0.0830862	0.353797	-0.070234	0.437492	0.610286	0.789395	0.979272	0.606456	0.193723	1.13402	-0.0354909	0.107688	0.452278	0.245151	-0.206048	0.298081	2.96829	-0.0874689	2.6226	-0.979828	0.422866	-0.650482	0.130278	0.0456595	0.657818	-0.884253	-0.899909	1.80866	1.43405	2.79768	3.74548	0.893625	0.414085	1.85359
95	-0.291709	0.645162	-0.104821	-0.19376	-0.263404	-0.0390299	-0.0253039	0.347828	-0.0642476	0.489413	0.612407	0.7825	0.978116	0.613274	0.192418	1.10993	-0.0759809	0.100987	0.558428	0.27939	-0.146707	0.315198	2.97812	-0.319716	2.89749	-0.937978	0.432598	-0.686903	0.0855365	0.0411364	0.746174	-0.878586	-0.980236	1.93284	1.58574	2.71114	4.01941	0.841634	0.433167	1.85843
96	-0.285135	0.771726	-0.189686	-0.133243	-0.272952	-0.046324	-0.111657	0.327312	-0.0710115	0.560469	0.607726	0.786529	0.984815	0.58808	0.195082	1.03887	-0.0156852	0.0918357	0.704651	0.247047	-0.0770152	0.330161	2.97596	-0.498778	3.00567	-0.9158	0.399127	-0.711257	0.0890109	0.0227231	0.797954	-0.873269	-1.01884	2.02973	1.76227	2.61352	4.10478	0.757038	0.587467	1.75232
97	-0.281663	0.91556	-0.264239	-0.070194	-0.28961	-0.0109517	-0.176126	0.331033	-0.0329941	0.619135	0.611037	0.778265	0.99887	0.52278	0.174084	0.972841	-0.0698302	0.0976001	0.842994	0.2171	0.0407986	0.37125	2.94533	-0.539066	3.11087	-0.887636	0.369229	-0.740832	0.153121	0.0213598	0.741218	-0.873157	-1.00763	2.10293	1.90031	2.50649	4.27487	0.680182	0.742723	1.63205
98	-0.255244	1.03258	-0.268973	0.0710453	-0.293809	0.00272689	-0.204237	0.300414	-0.0178079	0.655464	0.631962	0.788466	1.04608	0.477507	0.199719	0.969639	-0.182989	0.103461	0.940685	0.230726	0.117032	0.41207	2.90613	-0.469919	3.22121	-0.879822	0.266741	-0.710784	0.232165	0.0620037	0.588331	-0.856363	-1.04957	2.15999	2.06789	2.43881	4.43955	0.661995	0.782846	1.64876
99	-0.246801	1.12286	-0.203477	0.236491	-0.292793	0.0313027	-0.21091	0.296177	0.00168023	0.68754	0.644688	0.780486	1.11116	0.437267	0.239317	0.98866	-0.180756	0.11631	0.973676	0.248488	0.124908	0.432416	2.87578	-0.376142	3.15168	-0.934452	0.218592	-0.682186	0.283022	0.104444	0.568282	-0.833901	-1.03248	2.2492	2.19806	2.37284	4.48428	0.746743	0.826127	1.75242
100	-0.223155	1.18766	-0.157247	0.429248	-0.299006	0.038923	-0.213237	0.319845	0.0347219	0.706203	0.615641	0.793811	1.1798	0.403844	0.265111	1.00104	-0.0726087	0.132379	0.926617	0.260422	0.134728	0.475548	2.85721	-0.30318	3.09586	-1.01032	0.1468	-0.578555	0.41099	0.111501	0.680895	-0.821437	-0.990522	2.29124	2.30573	2.34972	4.46456	0.848619	1.00434	1.86789
101	-0.234269	1.22806	-0.117295	0.587524	-0.300919	0.016354	-0.179479	0.368913	0.0986284	0.7056	0.625547	0.781571	1.24593	0.400888	0.266896	1.04885	-0.0494784	0.131874	0.889834	0.306423	0.125326	0.541829	2.835	-0.268829	3.12823	-1.07786	0.0847546	-0.542687	0.529431	0.114148	0.796201	-0.847448	-0.971898	2.33742	2.30348	2.34089	4.44065	1.10635	0.990687	2.03081
102	-0.195935	1.23609	-0.110482	0.720808	-0.329258	-0.0127538	-0.146406	0.367698	0.1311	0.716388	0.598854	0.852405	1.32041	0.456601	0.316833	1.09688	0.155774	0.110426	0.85891	0.385049	0.135773	0.633903	2.80142	-0.230792	3.15356	-1.09271	0.0320907	-0.523269	0.654853	0.125087	1.11232	-0.860406	-0.985555	2.35595	2.30131	2.37234	4.39724	1.44765	0.856457	2.26223
103	-0.208076	1.2772	-0.0607524	0.793462	-0.30962	-0.0280629	-0.127072	0.395294	0.139704	0.709852	0.578368	0.882542	1.35643	0.553593	0.352247	0.983307	0.404865	0.0997617	0.841193	0.409827	0.137236	0.791926	2.80449	-0.179075	3.22501	-1.15439	0.0154029	-0.511424	0.861394	0.106577	1.44507	-0.8435	-0.945878	2.30923	2.27086	2.35875	4.45048	1.76872	0.859486	2.39277
104	-0.213767	1.33418	-0.0276545	0.884817	-0.314614	-0.120638	-0.0234389	0.450305	0.149862	0.757625	0.598647	0.934448	1.38176	0.653114	0.418439	0.882944	0.469839	0.0884251	0.871521	0.412036	0.139904	0.944929	2.78058	-0.0852343	3.29643	-1.14771	-0.0403561	-0.546172	1.03599	0.0969536	1.65342	-0.818428	-0.898503	2.20236	2.27243	2.34815	4.76837	1.94088	0.875852	2.39963
105	-0.255368	1.37451	0.0518793	0.929474	-0.307369	-0.199827	0.0846603	0.466738	0.15901	0.78537	0.600044	0.952705	1.40619	0.778149	0.470161	0.861438	0.501257	0.105598	0.891667	0.426273	0.162036	1.0536	2.76063	0.0191892	3.37369	-1.08139	-0.0732691	-0.623462	1.14448	0.0768883	1.80355	-0.820274	-0.886316	2.13172	2.25507	2.34689	5.11687	2.11173	0.744394	2.38756
106	-0.238173	1.39324	0.15177	0.972318	-0.317915	-0.240931	0.190758	0.526452	0.167796	0.818129	0.607545	1.00601	1.41938	0.879801	0.584611	0.88402	0.605652	0.136414	0.907709	0.432052	0.207217	1.13533	2.73474	0.110189	3.36769	-1.11762	-0.0974712	-0.627737	1.23454	0.0583307	1.96904	-0.77785	-0.847789	2.08464	2.31974	2.30751	5.48199	2.20235	0.658241	2.28647
107	-0.234105	1.42116	0.222041	1.06857	-0.28785	-0.302425	0.338705	0.613296	0.185107	0.881809	0.653948	1.03023	1.43824	0.91317	0.648377	0.944429	0.66108	0.177941	0.916842	0.421214	0.173239	1.24829	2.74047	0.185721	3.34972	-1.13953	-0.15666	-0.602925	1.38312	0.0436225	2.15426	-0.7562	-0.819597	2.05323	2.36001	2.22814	5.81232	2.29488	0.64386	2.17372
108	-0.192977	1.40596	0.270124	1.18874	-0.271716	-0.315675	0.446702	0.734712	0.20501	0.923755	0.704334	1.06504	1.43814	0.93887	0.728692	1.12905	0.723798	0.193073	0.943379	0.449375	0.233174	1.41463	2.69518	0.248436	3.27826	-1.0734	-0.208415	-0.49953	1.44725	-0.0301428	2.39495	-0.762186	-0.805621	2.0786	2.32766	2.11649	6.01982	2.34538	0.489343	2.1795
109	-0.182335	1.36896	0.297479	1.26545	-0.24612	-0.258472	0.471425	0.79148	0.257358	0.945595	0.753039	1.07077	1.44294	0.95381	0.768663	1.22831	0.75296	0.209333	0.934904	0.540046	0.382748	1.56111	2.66169	0.202816	3.22074	-1.06451	-0.215323	-0.233686	1.52595	-0.0763364	2.57765	-0.763412	-0.811259	2.11484	2.31721	2.03316	6.07086	2.41473	0.263738	2.26545
110	-0.16436	1.33325	0.326501	1.31941	-0.229479	-0.223168	0.493274	0.873182	0.290011	0.993971	0.813486	1.10414	1.43325	0.928164	0.801492	1.28215	0.773644	0.208252	0.936314	0.559405	0.571748	1.67354	2.58662	0.175234	3.20328	-1.00912	-0.168371	0.168631	1.63142	-0.0870828	2.68729	-0.758525	-0.789201	2.1167	2.35282	1.92376	5.97373	2.47468	0.0748582	2.35985
111	-0.137427	1.37169	0.329033	1.3856	-0.171887	-0.217075	0.469047	0.908529	0.323726	1.02733	0.849621	1.08877	1.43916	0.890054	0.793631	1.35365	0.792049	0.167325	0.9308	0.617105	0.792171	1.72071	2.56592	0.141283	3.18365	-0.821181	-0.104204	0.677781	1.70531	-0.13865	2.71094	-0.733946	-0.797155	2.09976	2.38678	1.83462	5.85896	2.45947	-0.112294	2.59781
112	-0.109981	1.44615	0.377857	1.40041	-0.111028	-0.187418	0.385945	0.953669	0.368482	1.00597	0.896851	1.05838	1.40903	0.931413	0.862407	1.38101	0.782479	0.137567	0.935421	0.681619	1.13605	1.71292	2.57195	0.171834	3.11935	-0.67533	0.0476139	1.15598	1.69647	-0.213393	2.60932	-0.689293	-0.800574	2.11108	2.44481	1.81094	5.85245	2.43467	-0.30156	2.86819
113	-0.115384	1.5845	0.396834	1.37924	-0.068316	-0.249513	0.332837	0.94677	0.418472	1.04463	0.933011	1.08322	1.41334	0.928457	0.874026	1.36796	0.749066	0.136438	0.958403	0.766855	1.42052	1.73811	2.61964	0.198379	3.10709	-0.560166	0.255637	1.56071	1.70485	-0.18016	2.58863	-0.655799	-0.811052	2.12841	2.55349	1.83908	5.97292	2.49145	-0.391545	2.9516
114	-0.0779744	1.71334	0.441603	1.30091	-0.043566	-0.316224	0.27338	0.986924	0.430989	1.02085	0.966507	1.05654	1.43827	0.955967	0.854253	1.37738	0.782455	0.121306	0.948392	0.831886	1.64921	1.82268	2.7295	0.267606	3.08905	-0.351613	0.411747	1.84624	1.71356	-0.182886	2.70534	-0.644051	-0.799024	2.14795	2.65212	1.8149	5.83367	2.53801	-0.444957	3.0606
115	-0.0723249	1.82537	0.44537	1.26597	-0.000837563	-0.350927	0.274578	1.00798	0.470846	0.994811	0.9947	1.08526	1.41602	0.980947	0.848977	1.2772	0.848616	0.12647	0.9347	0.95396	1.85274	1.901	2.89584	0.321893	3.02911	-0.222344	0.55187	2.01213	1.72082	-0.211517	2.73875	-0.651374	-0.776295	2.21118	2.6381	1.84275	5.97039	2.56267	-0.480501	3.17394
116	-0.0991958	1.87405	0.446276	1.20901	0.00935362	-0.38702	0.29357	1.02214	0.479476	0.956147	0.964903	1.18001	1.40527	1.03421	0.856065	1.14343	0.87956	0.135885	0.945666	1.04139	2.02934	2.06024	3.02028	0.331278	2.97861	-0.0731764	0.670902	2.09324	1.74821	-0.19182	2.85321	-0.66067	-0.729063	2.20659	2.57831	1.91529	6.11294	2.60975	-0.475705	3.21741
117	-0.0901978	1.83908	0.461425	1.18548	0.0205436	-0.405315	0.344899	1.0677	0.58254	0.904882	0.933347	1.30122	1.38465	1.06537	0.86731	1.07289	0.960564	0.150392	0.954361	1.10556	2.12876	2.20119	3.15194	0.182225	3.01145	0.0601214	0.695775	2.15816	1.72453	-0.159132	2.97934	-0.671368	-0.674085	2.17562	2.46746	1.8968	6.13758	2.61941	-0.480525	3.33201
118	-0.0550273	1.78231	0.474969	1.20354	0.0531147	-0.34897	0.402182	1.09392	0.726394	0.829154	0.891988	1.39781	1.37269	1.11189	0.898434	1.00128	1.08771	0.165452	0.977546	1.13651	2.23721	2.22078	3.25827	0.057083	3.06013	0.167132	0.708506	2.19928	1.72807	-0.175123	2.98267	-0.615206	-0.505284	2.16739	2.3838	1.89317	6.03267	2.60831	-0.458334	3.4906
119	-0.0176997	1.70838	0.464842	1.22623	0.156432	-0.277042	0.464804	1.07586	0.873022	0.813116	0.880142	1.54165	1.33331	1.11932	0.948638	0.989568	1.1581	0.195066	1.05349	1.12313	2.318	2.20883	3.34562	-0.0688732	3.09842	0.220564	0.798502	2.24498	1.76512	-0.15185	2.96511	-0.590643	-0.404272	2.13478	2.26511	1.87976	6.1939	2.65659	-0.453361	3.49974
120	0.0437459	1.64419	0.48277	1.25426	0.273088	-0.200805	0.519059	1.10092	0.976708	0.833065	0.891911	1.6546	1.33941	1.1557	1.05717	1.05449	1.11015	0.224873	1.19254	1.10853	2.35212	2.1944	3.40042	-0.178213	3.08686	0.268351	0.893907	2.24408	1.75219	-0.0967065	2.97393	-0.529307	-0.295784	2.10891	2.23253	1.79304	6.11253	2.71778	-0.487877	3.60066
121	0.125797	1.59132	0.517205	1.32208	0.436689	-0.0962674	0.534338	1.12537	1.12326	0.88677	0.94972	1.69512	1.34069	1.14449	1.15683	1.10671	1.04114	0.29957	1.26631	1.11423	2.37542	2.17467	3.46619	-0.190328	3.0916	0.252805	1.00943	2.2142	1.74093	-0.0768497	2.94845	-0.429287	-0.179758	2.13721	2.23362	1.61616	5.95194	2.81816	-0.475335	3.80492
122	0.204869	1.55557	0.575456	1.32591	0.593383	-0.00616337	0.552217	1.06664	1.21637	0.926196	1.00331	1.72133	1.345	1.12281	1.18785	1.11662	0.95294	0.382025	1.29911	1.12124	2.4375	2.18854	3.51734	-0.071475	3.07825	0.2623	1.19165	2.16286	1.7921	-0.060329	2.90113	-0.255834	-0.0470078	2.13854	2.29403	1.52226	5.89465	2.98573	-0.426583	3.87012
123	0.258179	1.47315	0.651079	1.34592	0.740275	0.0304446	0.584846	1.03669	1.29976	0.996964	1.03448	1.72951	1.34219	1.12247	1.18465	1.1788	0.852938	0.439116	1.31431	1.11229	2.53276	2.12058	3.50232	0.130875	2.9761	0.323174	1.45943	2.13371	1.80652	-0.0173754	2.89085	-0.12135	0.0110215	2.09928	2.31815	1.41209	5.82804	3.16614	-0.40252	4.00114
124	0.30319	1.39975	0.708898	1.41039	0.869002	0.0857084	0.607294	1.00519	1.40568	1.09036	1.01017	1.75423	1.29004	1.15221	1.185	1.19488	0.787893	0.485327	1.31279	1.09293	2.6328	1.99067	3.38789	0.381862	2.85378	0.362306	1.62736	2.14463	1.82615	-0.0239356	2.88633	0.0474713	0.100517	2.06549	2.34328	1.36338	5.76278	3.38167	-0.307505	4.24793
125	0.389945	1.34012	0.760356	1.4663	1.01884	0.103969	0.608269	0.96832	1.55301	1.11881	1.00487	1.75449	1.24619	1.18819	1.18017	1.2145	0.800456	0.502164	1.20805	1.10242	2.76577	1.87961	3.29952	0.63486	2.82723	0.368761	1.85315	2.21302	1.89726	-0.0124032	2.93097	0.266788	0.217103	2.01379	2.39148	1.35277	5.83047	3.6687	-0.215536	4.39069
126	0.451411	1.26553	0.793906	1.49095	1.18004	0.113684	0.652378	0.929769	1.70832	1.16323	0.996123	1.83395	1.19431	1.21791	1.16568	1.2177	0.808269	0.514534	1.12538	1.17977	2.86288	1.74796	3.18133	0.865862	2.86442	0.279205	2.08324	2.2694	1.9839	0.00235306	2.99604	0.432345	0.357648	1.9746	2.44052	1.43252	6.11329	3.92326	-0.18147	4.48015
127	0.503181	1.22181	0.815046	1.53151	1.35782	0.195858	0.717959	0.901579	1.81462	1.19861	0.984328	1.92856	1.16404	1.28513	1.2016	1.21744	0.828834	0.533748	1.08641	1.24375	2.96123	1.63105	3.00971	1.05811	2.77853	0.101389	2.25213	2.36375	2.06247	0.0551068	3.1481	0.568023	0.491149	1.94345	2.55374	1.48362	6.45834	4.18093	-0.119678	4.58082
128	0.570666	1.22537	0.835032	1.54479	1.51047	0.338841	0.774472	0.952042	1.87453	1.22441	0.996899	2.00823	1.15167	1.30846	1.25777	1.25864	0.848949	0.58791	1.0463	1.33757	2.97134	1.59124	2.9049	1.1304	2.75076	-0.112033	2.3274	2.45645	2.13216	0.0817483	3.29407	0.660958	0.598678	1.88294	2.75305	1.4934	6.87655	4.4408	0.0300666	4.6891
129	0.665536	1.25242	0.900137	1.52328	1.63359	0.457452	0.77656	0.954884	1.92994	1.25436	1.04884	1.99937	1.21693	1.30833	1.27019	1.27238	0.898344	0.638852	0.98328	1.43471	2.95363	1.67725	2.89558	1.2293	2.75181	-0.216973	2.45267	2.53163	2.12037	0.0994077	3.4117	0.807891	0.770945	1.85663	2.90714	1.49199	7.21117	4.65052	0.229825	4.71888
130	0.721743	1.30056	0.958634	1.46122	1.70898	0.617991	0.763488	0.973204	1.97514	1.28061	1.05952	1.97523	1.20161	1.27626	1.2902	1.28681	0.988538	0.719145	0.980538	1.51549	2.90568	1.82389	2.88674	1.34515	2.71699	-0.32277	2.53494	2.53996	2.0971	0.139009	3.48979	0.976123	0.977329	1.85136	3.1503	1.45807	7.50886	4.81307	0.475194	4.71127
131	0.778197	1.33239	1.00762	1.42256	1.737	0.764269	0.728704	0.995657	2.00574	1.30064	1.08176	1.93146	1.27042	1.28689	1.2983	1.30385	1.05147	0.799583	1.00128	1.49758	2.89612	1.97426	2.87546	1.50696	2.59985	-0.374827	2.65347	2.59687	2.02862	0.321265	3.55239	1.16257	1.14338	1.82838	3.42702	1.38666	7.58569	4.97182	0.872172	4.7056
132	0.805273	1.30634	1.05859	1.37286	1.6975	0.879928	0.63419	1.06431	2.03795	1.34421	1.09547	1.90798	1.40485	1.28175	1.28365	1.30961	1.07225	0.858692	0.987118	1.47693	2.8686	2.05283	2.90289	1.70047	2.61623	-0.354008	2.78119	2.6445	1.9461	0.547999	3.55075	1.35826	1.32967	1.86983	3.63212	1.31323	7.42463	5.10135	1.32628	4.77961
133	0.848866	1.266	1.10972	1.23833	1.64136	0.974923	0.51822	1.05341	2.11801	1.37726	1.10737	1.89951	1.48469	1.28825	1.26185	1.23632	1.0437	0.850333	0.928873	1.41456	2.85652	2.18227	2.89482	1.87755	2.62464	-0.26628	2.91597	2.69133	1.84995	0.919007	3.53364	1.58191	1.54609	1.90839	3.79602	1.26014	7.16153	5.25581	1.75456	4.74175
134	0.8131	1.17145	1.16307	1.16391	1.55408	1.05185	0.493377	1.07604	2.17139	1.38065	1.10991	1.98814	1.50752	1.30518	1.27901	1.1517	1.00093	0.857683	0.853631	1.40683	2.84547	2.22843	2.88669	1.99583	2.55837	-0.258645	3.06358	2.77099	1.89499	1.34269	3.48609	1.75832	1.74505	1.93221	3.94824	1.19963	6.9174	5.35252	2.14992	4.64496
135	0.768171	1.09359	1.22895	1.12592	1.48091	1.16747	0.500221	1.06837	2.2119	1.43947	1.13975	2.06032	1.6032	1.34801	1.23952	1.03562	0.910456	0.833785	0.752024	1.37929	2.82432	2.25001	2.85398	2.11963	2.41537	-0.188388	3.14874	2.87738	1.94953	1.7438	3.44324	1.87765	1.86743	1.95457	3.97063	1.18568	6.65649	5.41984	2.53275	4.56614
136	0.7632	1.05165	1.30874	1.06567	1.39942	1.30771	0.514097	1.08467	2.23074	1.43566	1.14932	2.13818	1.6393	1.39733	1.18316	0.881033	0.86277	0.792858	0.633357	1.35127	2.77708	2.28054	2.87864	2.17625	2.12058	-0.0376519	3.20444	2.97256	2.04947	2.02921	3.40375	1.98144	2.00296	1.99187	3.81937	1.19253	6.60036	5.44405	2.79683	4.39304
137	0.741383	1.02625	1.36505	1.08773	1.34917	1.43612	0.59133	1.08452	2.23729	1.42926	1.13236	2.12965	1.5855	1.42812	1.10338	0.778352	0.842442	0.789375	0.531092	1.32601	2.72454	2.32185	2.9173	2.21962	1.792	0.13274	3.25346	3.06778	2.11616	2.28271	3.4204	2.04889	2.14812	2.01264	3.64255	1.23325	6.51888	5.43699	2.95821	4.21075
138	0.700707	1.01094	1.41048	1.13489	1.30876	1.62281	0.668717	1.09625	2.17297	1.41595	1.10804	2.14809	1.54716	1.41959	1.03769	0.605202	0.849044	0.81397	0.460534	1.362	2.69346	2.319	3.03341	2.29722	1.41501	0.251672	3.28508	3.11466	2.12353	2.45818	3.39061	2.06094	2.24425	2.06593	3.54567	1.26598	6.49555	5.31905	3.07662	4.13954
139	0.696577	1.07863	1.41684	1.13964	1.27897	1.81548	0.70256	1.13588	2.1411	1.40196	1.10903	2.17467	1.51411	1.42042	0.972194	0.493058	0.842394	0.865921	0.425083	1.35913	2.67711	2.30777	3.15617	2.3397	1.11564	0.364571	3.26423	3.09428	1.98443	2.6065	3.37837	2.08256	2.29929	2.13104	3.53825	1.31357	6.47077	5.22204	3.10318	4.04471
140	0.687682	1.04016	1.38831	1.13677	1.22979	1.95762	0.71825	1.11917	2.1271	1.37054	1.0857	2.18923	1.48051	1.42532	0.90968	0.441682	0.859279	0.900171	0.403746	1.37953	2.65451	2.2676	3.2624	2.32667	0.920332	0.47755	3.22355	3.10747	1.86857	2.72691	3.39775	2.10247	2.36428	2.15406	3.58072	1.34508	6.46337	5.12637	3.10151	3.97809
141	0.697029	1.0083	1.34614	1.11459	1.18848	2.09985	0.742032	1.07808	2.09743	1.38603	1.06586	2.19068	1.37204	1.39669	0.847458	0.497144	0.83489	0.946022	0.372948	1.38205	2.64278	2.24828	3.33095	2.35314	0.881534	0.550719	3.08791	3.09917	1.74351	2.86048	3.45252	2.08597	2.38835	2.15644	3.7249	1.38578	6.41155	5.02842	3.09495	3.99032
142	0.756133	0.975298	1.29647	1.03264	1.13743	2.22934	0.747063	1.07372	2.1207	1.39466	1.09144	2.24909	1.30123	1.33171	0.820225	0.530886	0.813873	0.964781	0.349559	1.37307	2.53205	2.27058	3.34564	2.33585	0.832587	0.581778	2.96765	3.09734	1.71249	2.9454	3.45991	2.04602	2.32258	2.11559	3.87849	1.38199	6.38073	4.97031	3.13932	3.91508
143	0.846401	0.926581	1.26559	0.966421	1.07753	2.29447	0.725111	1.02044	2.17499	1.42619	1.1382	2.29157	1.25999	1.31011	0.792965	0.656076	0.760441	0.989087	0.315455	1.31699	2.40473	2.26265	3.32614	2.32372	0.862905	0.606642	2.82945	3.14436	1.77522	3.02174	3.54822	1.99704	2.28065	2.04527	4.02793	1.3788	6.27881	4.971	3.13628	3.7721
144	0.934019	0.80057	1.24382	0.893817	1.06148	2.35118	0.691987	0.988035	2.18575	1.42824	1.12786	2.29284	1.26403	1.29903	0.767943	0.747431	0.751725	0.96908	0.262349	1.22679	2.18842	2.34584	3.21519	2.35033	0.880136	0.651566	2.74045	3.18198	1.87025	3.12396	3.67247	1.92697	2.20013	1.92253	4.08471	1.31903	6.261	4.96389	3.18106	3.82923
145	0.989363	0.769554	1.25139	0.832549	1.04225	2.40342	0.656929	0.99881	2.19516	1.40986	1.12894	2.30335	1.2283	1.28239	0.751688	0.740764	0.728025	0.993554	0.261847	1.14464	2.00117	2.40596	3.10745	2.40653	0.923953	0.68146	2.6911	3.17294	1.85451	3.21656	3.75622	1.82096	2.00818	1.83042	4.09354	1.29037	6.27396	4.9571	3.39144	3.76273
146	0.988377	0.711865	1.25573	0.83085	1.03555	2.41104	0.638313	1.02889	2.21516	1.38905	1.07786	2.33359	1.18921	1.28931	0.754779	0.606803	0.744601	0.994635	0.314672	1.08905	1.81691	2.37828	3.00916	2.4151	0.931052	0.782372	2.66945	3.15641	1.81837	3.29883	3.80605	1.73474	1.81464	1.70981	4.08361	1.29207	6.26759	4.88745	3.58175	3.56836
147	0.952365	0.689064	1.25438	0.87665	1.03518	2.38937	0.616653	0.997647	2.20145	1.3728	1.02476	2.34296	1.12398	1.30915	0.729838	0.451432	0.747783	1.01046	0.403527	1.0503	1.73507	2.30874	2.93897	2.39861	0.962005	0.954058	2.70203	3.13717	1.72464	3.38419	3.82282	1.63694	1.60051	1.55306	4.15798	1.3568	6.35108	4.78624	3.80329	3.53314
148	0.88075	0.666304	1.26759	0.944338	1.08293	2.34497	0.643943	0.966382	2.21506	1.33836	0.969378	2.34164	1.02585	1.32902	0.687229	0.259523	0.774927	0.988198	0.491427	0.982105	1.70596	2.20794	2.86591	2.34755	0.964069	1.13115	2.74857	3.06464	1.55523	3.38034	3.78184	1.56358	1.3785	1.45193	4.16292	1.42722	6.52965	4.66845	4.09989	3.5827
149	0.790667	0.650529	1.27243	1.03336	1.12012	2.28447	0.684493	0.963075	2.22283	1.30284	0.977914	2.36703	0.844392	1.29019	0.609019	0.0640544	0.799862	0.983467	0.56399	0.988417	1.75173	2.01	2.87909	2.31751	0.921586	1.29364	2.84002	3.02822	1.40916	3.33394	3.72031	1.4969	1.19541	1.41135	4.27365	1.56709	6.672	4.53059	4.34792	3.34557
150	0.676157	0.613429	1.25734	1.12153	1.14664	2.20011	0.722835	0.932249	2.21869	1.28331	0.979983	2.38443	0.724198	1.24247	0.5541	-0.0839331	0.808934	0.957671	0.574956	0.968949	1.78091	1.76038	2.88995	2.2914	0.798728	1.4702	2.95851	3.021	1.31787	3.30471	3.71977	1.43359	1.0771	1.31499	4.35404	1.61741	6.76016	4.41023	4.33817	3.19636
151	0.530647	0.611277	1.25697	1.18887	1.1379	2.12118	0.748996	0.852252	2.24566	1.29683	1.0523	2.37139	0.656968	1.21821	0.515568	-0.152299	0.765072	0.94523	0.565823	0.954179	1.83861	1.62729	2.89631	2.24729	0.708268	1.59872	3.16284	2.9806	1.29469	3.2868	3.72095	1.37149	0.928964	1.21134	4.42512	1.60256	6.88189	4.31511	4.19701	3.17826
152	0.389904	0.585711	1.27446	1.24812	1.11483	2.04316	0.733751	0.834139	2.2615	1.28673	1.12121	2.3639	0.665953	1.2112	0.473918	-0.142502	0.694636	0.887201	0.507656	0.902884	1.86209	1.45055	2.87114	2.25732	0.578596	1.66298	3.33159	2.95106	1.34324	3.23738	3.7751	1.28322	0.840378	1.09909	4.40876	1.54554	7.09675	4.19053	3.99731	3.01664
153	0.214236	0.537384	1.24528	1.26674	1.04051	1.95913	0.678521	0.851064	2.22457	1.22985	1.20809	2.37359	0.65576	1.23847	0.438318	-0.123648	0.595797	0.867603	0.421652	0.873893	1.82769	1.33294	2.80095	2.29521	0.47678	1.72036	3.53891	2.94454	1.41769	3.23635	3.81579	1.18656	0.781199	0.968612	4.31074	1.51064	7.3341	4.05294	3.83672	2.87506
154	0.0147179	0.509399	1.2382	1.26419	0.941999	1.87914	0.625396	0.820677	2.19948	1.20415	1.23044	2.3427	0.726142	1.30196	0.469974	-0.0978883	0.468058	0.832176	0.346708	0.79262	1.80727	1.22205	2.69158	2.32449	0.426627	1.73822	3.67339	2.92683	1.53582	3.25488	3.83252	1.08415	0.682375	0.824968	4.20556	1.46183	7.54342	3.92292	3.6095	2.8614
155	-0.145686	0.497661	1.23536	1.24291	0.875316	1.83016	0.540446	0.825613	2.1321	1.21055	1.23657	2.36491	0.749865	1.39571	0.475917	-0.0664652	0.32531	0.873055	0.296468	0.70278	1.79647	1.18549	2.59269	2.36607	0.386399	1.72484	3.7828	2.92625	1.70782	3.23396	3.84014	1.01613	0.603214	0.756451	4.13556	1.45867	7.72088	3.78596	3.48571	2.78177
156	-0.300871	0.440811	1.191	1.2221	0.81637	1.78739	0.478252	0.863105	2.04674	1.17504	1.21495	2.4044	0.791874	1.40513	0.458916	-0.0737773	0.259694	0.861838	0.119384	0.588271	1.71192	1.0842	2.45977	2.46055	0.339041	1.75716	3.8287	2.95022	1.73632	3.16084	3.79268	0.919834	0.5176	0.729162	4.06169	1.45093	7.82834	3.74338	3.38746	2.74658
157	-0.460433	0.40158	1.15759	1.17963	0.795835	1.74403	0.432347	0.880391	1.98112	1.17252	1.15791	2.45398	0.760716	1.42772	0.474451	-0.113875	0.217257	0.859052	-0.0140395	0.466072	1.6548	1.01252	2.33809	2.58693	0.323779	1.84325	3.81745	2.93462	1.59622	3.09517	3.73682	0.854534	0.440099	0.755917	4.05136	1.43407	7.77022	3.70403	3.2382	2.71502
158	-0.617118	0.387096	1.17698	1.10519	0.791332	1.70267	0.385723	0.904214	1.96552	1.22155	1.09865	2.48169	0.793345	1.42654	0.502884	-0.168859	0.216996	0.892125	-0.0192404	0.335117	1.62132	0.982915	2.28126	2.661	0.284536	1.89672	3.73226	2.93126	1.44112	2.9976	3.71558	0.833982	0.285674	0.784237	4.08148	1.41213	7.70269	3.60132	2.96205	2.6507
159	-0.743358	0.404919	1.14757	1.05859	0.779702	1.65408	0.357902	0.914317	1.91022	1.27145	1.08096	2.4953	0.801831	1.45603	0.491319	-0.216173	0.296931	0.90913	-0.0120656	0.26451	1.58636	0.998796	2.24386	2.70178	0.235494	1.98936	3.6097	2.90298	1.16476	2.88438	3.68471	0.792465	0.155288	0.786226	4.05519	1.40459	7.60781	3.63384	2.68825	2.59139
160	-0.812097	0.367737	1.13637	1.065	0.788471	1.57169	0.379512	0.925066	1.90133	1.29219	1.09576	2.48706	0.799519	1.44047	0.475357	-0.194762	0.384062	0.880068	-0.0276842	0.253374	1.53613	0.973763	2.21817	2.67535	0.202048	2.12342	3.48014	2.85931	0.853124	2.79455	3.55083	0.721355	0.00162949	0.744519	4.01963	1.41199	7.5108	3.80457	2.42124	2.72938
161	-0.842111	0.378287	1.16714	1.03826	0.795209	1.47364	0.382078	0.921113	1.88218	1.3345	1.08476	2.48845	0.757064	1.44849	0.449883	-0.149193	0.450603	0.903054	0.0605445	0.301098	1.52934	0.976993	2.21757	2.58529	0.177464	2.19339	3.37822	2.78397	0.6934	2.74418	3.49739	0.680587	-0.0350761	0.663665	3.97025	1.46666	7.5348	3.79154	2.22585	2.8593
162	-0.814192	0.389145	1.14489	1.02076	0.780819	1.3852	0.384919	0.910803	1.86894	1.3502	1.12302	2.4773	0.725617	1.47264	0.405888	-0.184153	0.502444	0.910115	0.09645	0.418097	1.50298	0.93565	2.20479	2.42134	0.17343	2.17077	3.34387	2.71575	0.65644	2.67731	3.44611	0.653317	-0.0793847	0.586402	3.86273	1.51965	7.68186	3.88741	2.06343	2.9113
163	-0.781672	0.426963	1.08722	1.05444	0.803131	1.30822	0.399103	0.893439	1.83437	1.35873	1.11156	2.46299	0.652975	1.46796	0.382119	-0.1696	0.542863	0.888402	0.0987372	0.532355	1.45799	0.755729	2.20202	2.28939	0.176971	2.14932	3.34336	2.64529	0.616321	2.62642	3.39771	0.634597	-0.0822119	0.528786	3.74157	1.55461	7.87944	4.07313	1.93322	2.95655
164	-0.71433	0.427823	1.07524	1.08514	0.808667	1.24245	0.409488	0.87083	1.82618	1.35091	1.06459	2.45176	0.551119	1.42796	0.342788	-0.186064	0.504012	0.85593	0.0793588	0.607128	1.42745	0.489228	2.17518	2.07703	0.193266	2.03173	3.37543	2.63499	0.59733	2.59518	3.31826	0.619728	-0.1289	0.51168	3.64435	1.49687	8.05553	4.1432	1.86494	2.89951
165	-0.643044	0.482747	1.06919	1.11223	0.768055	1.19529	0.392276	0.838997	1.81159	1.3266	0.999279	2.42759	0.482418	1.40545	0.299406	-0.213067	0.494252	0.809166	0.0344926	0.613409	1.40991	0.209379	2.16208	1.90129	0.207368	1.96327	3.36613	2.63296	0.624323	2.53103	3.29823	0.655817	-0.123757	0.509028	3.55415	1.41155	8.28343	3.98036	1.79578	2.84689
166	-0.541806	0.494875	1.04908	1.17081	0.751972	1.18393	0.386698	0.813003	1.79332	1.26993	0.971318	2.39794	0.443745	1.37267	0.289387	-0.216866	0.455471	0.746911	-0.0136165	0.589304	1.38505	-0.114108	2.14783	1.73619	0.212498	1.87818	3.31329	2.68652	0.561785	2.46255	3.21438	0.67433	-0.180221	0.497667	3.46082	1.30012	8.40822	3.94979	1.77148	2.87502
167	-0.502259	0.515422	1.06404	1.20589	0.718047	1.15642	0.402114	0.796492	1.7731	1.24678	0.904404	2.35768	0.476979	1.33075	0.273878	-0.190652	0.447848	0.68367	-0.0370366	0.481202	1.36404	-0.416884	2.15853	1.58372	0.187564	1.7948	3.27216	2.76312	0.455622	2.41407	3.10221	0.680396	-0.285402	0.528657	3.32162	1.19209	8.43825	3.82011	1.75259	2.85155
168	-0.423229	0.513906	1.06359	1.26543	0.679737	1.14452	0.439926	0.729906	1.74584	1.22877	0.842766	2.32976	0.482785	1.29895	0.229937	-0.176625	0.468105	0.649084	-0.124451	0.445225	1.35605	-0.611135	2.15483	1.47459	0.197935	1.77342	3.19474	2.83618	0.372804	2.34615	2.99943	0.658634	-0.377517	0.509341	3.21257	1.10087	8.42096	3.73936	1.71577	2.94788
169	-0.331604	0.529968	1.07507	1.32083	0.670358	1.12801	0.460082	0.700114	1.70635	1.23412	0.82479	2.33072	0.515993	1.29427	0.212376	-0.126922	0.482781	0.633472	-0.151677	0.43423	1.31298	-0.672254	2.12111	1.47339	0.187294	1.83712	3.15991	2.8371	0.361485	2.28877	3.01564	0.660847	-0.373971	0.469881	3.03961	1.09685	8.33806	3.57064	1.66352	3.11356
170	-0.270878	0.484406	1.06235	1.34847	0.633673	1.07321	0.519332	0.681019	1.67465	1.23885	0.829652	2.33139	0.558343	1.26281	0.183997	-0.149265	0.485679	0.613921	-0.174549	0.470175	1.28836	-0.672539	2.06519	1.56236	0.201254	1.94032	3.16286	2.82628	0.330185	2.24094	3.05109	0.644243	-0.411843	0.408177	2.8819	1.08852	8.13354	3.45713	1.547	3.11781
171	-0.26038	0.465047	1.06116	1.34614	0.591216	1.01265	0.534303	0.679262	1.67719	1.25326	0.811779	2.28628	0.578836	1.26388	0.136538	-0.160567	0.528448	0.59586	-0.205692	0.526905	1.25602	-0.672397	2.00637	1.61264	0.236876	2.09773	3.15319	2.81435	0.29442	2.18391	3.05193	0.600562	-0.427736	0.39166	2.80814	1.08604	8.08202	3.38811	1.43309	3.02932
172	-0.240248	0.433027	1.07505	1.38877	0.576623	0.941078	0.57653	0.640168	1.65612	1.26318	0.823626	2.26014	0.498365	1.24513	0.0766355	-0.106825	0.543481	0.603089	-0.214888	0.679568	1.21318	-0.586688	1.94561	1.70545	0.292064	2.29948	3.15633	2.80888	0.257916	2.1597	3.08688	0.565317	-0.375313	0.311413	2.78782	1.07997	8.05089	3.3035	1.29652	3.13047
173	-0.248896	0.396274	1.08639	1.38888	0.488034	0.872256	0.587344	0.640194	1.69598	1.24454	0.849853	2.23633	0.45654	1.18851	0.063232	-0.0926073	0.558869	0.560745	-0.24188	0.757974	1.16852	-0.517303	1.92607	1.73073	0.31992	2.46014	3.2224	2.80205	0.257617	2.15332	3.07247	0.527716	-0.326676	0.231167	2.83612	1.05475	7.95958	3.14507	1.11697	3.0505
174	-0.285916	0.35817	1.07575	1.40033	0.357343	0.827702	0.621888	0.632597	1.75836	1.23016	0.839688	2.21152	0.452547	1.13299	0.0236876	-0.102166	0.592211	0.521787	-0.303931	0.775783	1.15498	-0.457689	1.90368	1.68744	0.396214	2.62012	3.22286	2.82929	0.250763	2.11476	2.94659	0.467526	-0.382134	0.177841	2.93382	0.987488	7.98164	3.05776	0.968561	2.98324
175	-0.343068	0.380746	1.10443	1.40451	0.263202	0.819653	0.612905	0.607714	1.88031	1.22305	0.802985	2.22086	0.477636	1.10604	-0.000881104	-0.059392	0.637118	0.449876	-0.328307	0.750174	1.07489	-0.416995	1.8764	1.55788	0.395166	2.68337	3.22942	2.8686	0.228738	2.07672	2.83627	0.378157	-0.416843	0.13886	3.0339	0.947248	8.07577	2.94179	0.8412	2.98396
176	-0.391818	0.392484	1.10247	1.47333	0.217934	0.787232	0.632274	0.575933	1.97483	1.25084	0.78506	2.23752	0.531835	1.10433	-0.0118064	-0.0793212	0.687844	0.417956	-0.34355	0.719069	1.03045	-0.380625	1.86758	1.54184	0.425071	2.69183	3.27175	2.88636	0.264267	2.06772	2.72778	0.307556	-0.429301	0.0733627	3.11197	0.889669	8.02536	2.85062	0.649355	2.95533
177	-0.44484	0.38302	1.06822	1.50685	0.161443	0.773519	0.61708	0.548518	2.09383	1.27827	0.738735	2.24819	0.642282	1.12409	0.00884512	-0.102906	0.738332	0.356061	-0.400713	0.656215	0.986443	-0.344318	1.8041	1.49643	0.427786	2.70503	3.23288	2.88994	0.354489	2.03304	2.49105	0.269	-0.456231	0.0778188	3.18592	0.847476	7.98264	2.75574	0.547729	2.88108
178	-0.444655	0.394553	1.04531	1.54953	0.16818	0.749766	0.622863	0.574072	2.12239	1.27728	0.714214	2.25028	0.762371	1.18095	0.00447498	-0.0969564	0.778109	0.321691	-0.423382	0.557055	0.945377	-0.330542	1.68186	1.48584	0.414541	2.74193	3.18141	2.87486	0.4161	1.98571	2.30706	0.254498	-0.48626	0.0413047	3.12999	0.831173	7.94297	2.67281	0.452763	2.88737
179	-0.456838	0.368003	1.02794	1.55479	0.189849	0.713965	0.636722	0.609472	2.14783	1.25053	0.677485	2.23894	0.86956	1.23043	0.0313353	-0.073395	0.829262	0.280427	-0.426765	0.475939	0.921911	-0.348498	1.61034	1.53181	0.372487	2.76704	3.15932	2.82946	0.491528	1.9639	2.10762	0.227675	-0.50506	-0.0128865	3.06981	0.842235	7.91416	2.56505	0.354791	2.87915
180	-0.448312	0.347394	1.01174	1.57429	0.178608	0.709262	0.667075	0.641537	2.10497	1.23412	0.649369	2.19623	0.943883	1.27235	0.0519869	-0.0597026	0.821876	0.287104	-0.426985	0.423955	0.947933	-0.402064	1.59591	1.5794	0.406585	2.75854	3.0904	2.69514	0.568105	1.97097	1.83853	0.227149	-0.515746	-0.0309134	2.98558	0.873964	7.82196	2.52058	0.259576	2.86414
181	-0.428262	0.31943	0.99801	1.52607	0.13588	0.702002	0.71286	0.6789	2.01746	1.19541	0.624797	2.1663	0.979377	1.28516	0.0782877	-0.0359023	0.797939	0.285639	-0.419136	0.295115	0.964231	-0.420716	1.5477	1.54798	0.43047	2.77878	3.01436	2.56217	0.61478	1.94729	1.66829	0.249277	-0.542501	-0.0348723	2.91761	0.937861	7.81705	2.42722	0.220851	2.82653
182	-0.442149	0.328875	0.986751	1.45959	0.120678	0.695841	0.752315	0.738045	1.91343	1.16	0.584317	2.15442	0.998319	1.24196	0.103309	-0.0161164	0.772695	0.305671	-0.371716	0.198947	1.02412	-0.439305	1.56742	1.5245	0.479242	2.85407	2.99766	2.41568	0.632592	1.90126	1.54756	0.240505	-0.570868	-0.0815507	2.83649	1.05218	7.83557	2.28138	0.114556	2.73174
183	-0.525535	0.320024	0.963945	1.40767	0.0513034	0.665824	0.801455	0.749905	1.84429	1.14209	0.551908	2.12211	1.00452	1.17882	0.120923	-0.000177848	0.731183	0.324741	-0.332082	0.161216	1.06565	-0.454047	1.59683	1.47986	0.481656	2.89493	2.98867	2.27287	0.711212	1.9046	1.3585	0.220033	-0.555551	-0.114677	2.82191	1.15359	7.86043	2.14094	-0.00781546	2.59058
184	-0.556124	0.357412	0.960261	1.36306	0.021153	0.630366	0.783763	0.757605	1.82504	1.14296	0.584705	2.09978	1.00252	1.0986	0.114155	-0.020585	0.67711	0.324909	-0.313816	0.139053	1.04979	-0.487583	1.59993	1.46873	0.518517	2.95592	2.95174	2.15021	0.831099	1.90506	1.22504	0.237879	-0.534642	-0.0819374	2.81995	1.2256	7.78636	1.98506	-0.0629473	2.43817
185	-0.602101	0.331353	0.905674	1.28604	0.0821816	0.580508	0.786124	0.761765	1.79049	1.09931	0.607778	2.09492	0.99711	1.05115	0.137258	-0.0368581	0.642177	0.311531	-0.281154	0.0794104	1.031	-0.43978	1.5661	1.44306	0.588395	3.0023	2.9619	2.07075	0.878152	1.86147	1.1764	0.241269	-0.501578	-0.0760451	2.83165	1.26426	7.75742	1.81626	-0.0955507	2.28665
186	-0.633142	0.348398	0.887128	1.24929	0.126586	0.541171	0.776782	0.77316	1.8	1.05119	0.636618	2.09539	1.01566	1.03663	0.14813	-0.046297	0.602684	0.296976	-0.267587	0.0801152	0.98429	-0.471654	1.59333	1.46472	0.614059	3.01178	2.96956	2.01641	0.937577	1.84402	1.0975	0.254912	-0.499214	-0.0339516	2.80652	1.2721	7.76002	1.61022	-0.182627	2.13288
187	-0.617159	0.336639	0.875046	1.19508	0.188122	0.474597	0.756798	0.778509	1.79231	0.989535	0.628444	2.06515	1.02328	1.04023	0.167502	-0.105511	0.529517	0.291764	-0.286715	0.0533792	0.888544	-0.528276	1.58576	1.42394	0.636103	2.97858	2.88055	1.96388	0.975056	1.84512	1.02739	0.244819	-0.472428	0.0104988	2.82876	1.2072	7.66411	1.47167	-0.253169	2.07856
188	-0.534225	0.350467	0.878586	1.1395	0.255973	0.462257	0.724598	0.793883	1.84372	0.940896	0.572471	2.07783	1.03428	1.0908	0.204675	-0.139921	0.4336	0.285447	-0.298354	0.0187807	0.853971	-0.576696	1.58625	1.42523	0.675472	3.01252	2.77515	1.92312	0.997867	1.82787	1.02391	0.244008	-0.434221	0.0732706	2.83782	1.13452	7.40277	1.26592	-0.242925	2.02047
189	-0.455071	0.331333	0.892089	1.10322	0.343513	0.44518	0.735497	0.760964	1.82229	0.882492	0.482485	2.07238	1.01936	1.12263	0.224447	-0.132203	0.315241	0.312828	-0.286496	-0.0048541	0.828753	-0.684541	1.57089	1.39339	0.684382	3.01789	2.76106	1.88613	0.982963	1.79795	1.06902	0.210371	-0.358047	0.0874491	2.84752	1.08832	7.41131	1.15943	-0.29404	1.98072
190	-0.348327	0.343031	0.924487	1.08958	0.439449	0.415506	0.740595	0.76037	1.82589	0.8669	0.394826	2.06879	0.990201	1.12303	0.231909	-0.133852	0.211985	0.349528	-0.308929	0.0141289	0.833928	-0.785483	1.53679	1.36434	0.632974	3.05911	2.71441	1.91058	1.00816	1.78793	0.994923	0.188052	-0.310591	0.102493	2.85571	1.04355	7.34223	1.05476	-0.349268	1.95174
191	-0.237289	0.335922	0.947417	1.0544	0.49682	0.386587	0.743281	0.767165	1.84434	0.830283	0.315704	2.05404	0.980717	1.09807	0.240409	-0.134951	0.105927	0.349096	-0.293263	0.0151313	0.8329	-0.819256	1.47587	1.32523	0.572275	3.08524	2.69383	1.88547	1.04009	1.76746	0.941613	0.174043	-0.245294	-0.00515278	2.89049	1.01473	7.13793	0.962782	-0.350979	1.92229
192	-0.105195	0.314882	0.973928	1.04683	0.481297	0.357496	0.768792	0.777372	1.86546	0.787313	0.274319	2.05448	0.932087	1.07943	0.212563	-0.143697	0.0285094	0.364347	-0.303195	0.04016	0.836291	-0.787193	1.4312	1.33175	0.459374	3.06502	2.74263	1.87978	1.03843	1.75139	0.900734	0.165638	-0.192376	-0.15701	2.89003	1.00182	6.9912	0.874947	-0.371097	1.87809
193	-0.00286733	0.265244	0.983005	1.05881	0.500392	0.315156	0.750639	0.786725	1.81488	0.766366	0.25911	2.03199	0.885691	1.03533	0.163878	-0.155549	-0.00271893	0.351401	-0.309101	0.069449	0.826069	-0.710572	1.37921	1.3153	0.332847	2.9923	2.77542	1.79621	1.02731	1.74133	0.928018	0.145373	-0.184166	-0.266184	2.88993	0.968714	6.9258	0.858576	-0.406023	1.81686
194	0.0659123	0.186782	0.9694	1.11075	0.484919	0.264355	0.748996	0.837137	1.80231	0.746653	0.198843	2.01572	0.846073	1.01544	0.155138	-0.139706	-0.0143079	0.349552	-0.359137	0.0719393	0.857073	-0.647522	1.38051	1.267	0.193885	2.92001	2.79156	1.72911	1.03984	1.7098	0.898136	0.164763	-0.195188	-0.378286	2.8983	0.927178	6.48483	0.791468	-0.391641	1.77618
195	0.0923313	0.0886323	0.961598	1.14611	0.429494	0.202003	0.712792	0.860831	1.77269	0.718435	0.127868	1.99449	0.821719	0.995248	0.167316	-0.140471	0.00160317	0.333868	-0.373142	0.0791284	0.851062	-0.625671	1.41247	1.24846	0.055161	2.79161	2.83143	1.64108	1.06504	1.70986	0.979958	0.203223	-0.187233	-0.454978	2.96475	0.915758	6.0847	0.721347	-0.359439	1.8102
196	0.124092	-0.0320727	0.949804	1.19387	0.44881	0.194417	0.663448	0.862226	1.71788	0.707962	0.0562979	1.93406	0.756381	0.977858	0.148157	-0.0906957	-0.0114344	0.331802	-0.42534	0.113696	0.879141	-0.609029	1.42196	1.22122	-0.0542618	2.598	2.83462	1.62433	1.06372	1.73083	1.05501	0.209941	-0.204899	-0.43813	3.04222	0.889769	5.63946	0.663562	-0.366108	1.8239
197	0.127194	-0.193156	0.949887	1.2237	0.475185	0.193644	0.617149	0.852407	1.67266	0.691084	0.0207327	1.89035	0.757169	0.948537	0.123188	-0.0190556	0.0232137	0.308817	-0.441021	0.115873	0.929015	-0.681454	1.42573	1.16539	-0.125283	2.40835	2.87446	1.58814	1.12258	1.76295	1.16214	0.240203	-0.233363	-0.330152	3.12066	0.882215	5.28947	0.581859	-0.36483	1.98486
198	0.116942	-0.345717	0.945667	1.20039	0.515154	0.182935	0.611468	0.839617	1.65457	0.652577	-0.0459228	1.87436	0.78239	0.898257	0.0953951	0.0361679	0.0429956	0.315038	-0.503542	0.133524	1.01679	-0.735622	1.45522	1.1322	-0.129254	2.19693	2.95772	1.62881	1.14228	1.76754	1.1778	0.279937	-0.241301	-0.266184	3.20342	0.877631	4.94352	0.518287	-0.339185	2.12634
199	0.113019	-0.445178	0.94542	1.06939	0.568937	0.159165	0.593691	0.804683	1.61038	0.601706	-0.0590108	1.87134	0.822166	0.804061	0.0535324	0.0555953	0.0525897	0.311003	-0.529892	0.149673	1.1562	-0.67094	1.47014	1.11868	-0.0756223	1.90785	3.01032	1.65352	1.12395	1.77692	1.2504	0.285922	-0.227756	-0.234494	3.27103	0.889251	4.89835	0.461105	-0.284583	2.28495
200	0.152544	-0.508603	0.923931	0.960868	0.581346	0.136476	0.58156	0.793392	1.55759	0.552227	-0.0379045	1.87506	0.862178	0.781718	-0.00194699	0.115717	0.0614714	0.321186	-0.585505	0.194937	1.30901	-0.585152	1.44107	1.04719	-0.0149712	1.60042	3.16707	1.66803	1.08604	1.7737	1.23723	0.30641	-0.214627	-0.126554	3.2623	0.884587	4.94649	0.356899	-0.111306	2.37518
201	0.151476	-0.589217	0.949372	0.868303	0.539955	0.0982371	0.587977	0.749983	1.53113	0.508968	0.0277682	1.91007	0.867958	0.752316	-0.0217192	0.0857758	0.104716	0.349456	-0.590189	0.219246	1.43827	-0.505428	1.45426	1.01918	0.0452034	1.31399	3.33318	1.61396	1.03846	1.75983	1.17055	0.332613	-0.152093	0.0443429	3.24343	0.876694	5.02893	0.286336	0.183523	2.42999
202	0.138801	-0.598784	0.977386	0.825607	0.565112	0.0727677	0.584503	0.71417	1.47288	0.51595	0.116849	1.9523	0.826816	0.702755	-0.0415447	0.0690965	0.124973	0.40184	-0.566377	0.236192	1.57759	-0.434761	1.47834	1.03573	0.132488	1.09949	3.42452	1.52514	0.974835	1.72678	1.09415	0.346319	-0.107465	0.212956	3.18425	0.866749	5.11363	0.227241	0.351433	2.37165
203	0.149874	-0.589586	0.995705	0.759846	0.569987	0.0788776	0.560755	0.686652	1.42071	0.503193	0.204818	1.95046	0.768965	0.701877	-0.0562806	0.0490717	0.109276	0.440101	-0.532665	0.251025	1.57976	-0.411137	1.50012	1.03948	0.167998	0.854036	3.47572	1.48374	0.936571	1.69039	1.02764	0.350538	-0.0728997	0.497925	3.0729	0.882235	5.18762	0.0962397	0.447259	2.36298
204	0.168712	-0.526672	0.993173	0.75506	0.536011	0.0763719	0.547273	0.671433	1.40661	0.510097	0.307194	1.95826	0.703154	0.739054	-0.0676589	0.0253191	0.115284	0.457418	-0.453162	0.268379	1.52305	-0.451957	1.47715	1.02898	0.0695496	0.696731	3.46595	1.48536	0.913728	1.71063	0.939589	0.385941	-0.0732351	0.772176	2.97414	0.878588	5.16428	0.00467574	0.518869	2.29959
205	0.171485	-0.437598	1.02438	0.748739	0.544543	0.117888	0.554835	0.631383	1.40718	0.496264	0.353881	1.96312	0.614408	0.689733	-0.0685916	-0.0272519	0.0828444	0.428308	-0.359482	0.252294	1.44335	-0.492935	1.4927	1.09776	-0.0480998	0.620085	3.35193	1.47349	0.884692	1.70975	0.9379	0.395095	-0.0798639	0.913961	2.90859	0.845523	5.12374	-0.0581564	0.50775	2.22189
206	0.158132	-0.307838	1.00118	0.715206	0.584377	0.139839	0.570901	0.627895	1.37005	0.496972	0.363219	1.99594	0.600956	0.641184	-0.0364817	-0.0487105	0.044468	0.405034	-0.286668	0.226372	1.38	-0.466856	1.51793	1.11669	-0.179375	0.632089	3.32632	1.47345	0.951679	1.69892	0.95763	0.41563	-0.0966513	1.02067	2.82758	0.819354	5.06003	-0.150773	0.369518	2.20928
207	0.138965	-0.223783	0.973352	0.666955	0.582921	0.166922	0.573228	0.616422	1.40099	0.458518	0.348605	1.97688	0.580517	0.626909	-0.0206267	-0.0457474	-0.0197461	0.361609	-0.221311	0.188798	1.34508	-0.453888	1.51768	1.14062	-0.398555	0.53239	3.29199	1.5418	1.07586	1.72731	0.946442	0.43693	-0.122543	1.14662	2.78788	0.756792	5.00818	-0.217889	0.380606	2.04994
208	0.122715	-0.147882	0.924507	0.635268	0.595296	0.182369	0.645209	0.60526	1.39718	0.474582	0.408121	1.96601	0.547519	0.574845	-0.0247836	-0.0293309	-0.0385306	0.3496	-0.134774	0.163487	1.35286	-0.40949	1.48939	1.21179	-0.491762	0.454725	3.32122	1.56551	1.12189	1.76111	0.863106	0.469787	-0.141854	1.16755	2.76519	0.695646	4.98182	-0.267163	0.498775	1.93726
209	0.0557433	-0.111744	0.885976	0.589075	0.611615	0.211356	0.748722	0.589291	1.39215	0.447545	0.432926	1.95596	0.534462	0.552421	-0.00727643	0.0227384	-0.117682	0.331442	-0.0826078	0.157285	1.31031	-0.34503	1.52892	1.3202	-0.445738	0.281454	3.43028	1.57822	1.12712	1.7563	0.746828	0.497757	-0.17495	1.21931	2.75605	0.631489	4.8984	-0.381303	0.542852	1.8533
210	-0.0265335	-0.115923	0.851046	0.542867	0.566449	0.241202	0.855025	0.59402	1.3595	0.436941	0.498987	1.93481	0.536984	0.57093	-0.000401455	0.0385814	-0.161378	0.396988	-0.0573078	0.130188	1.29646	-0.30668	1.51872	1.35484	-0.374478	-0.0404829	3.55226	1.6034	1.15567	1.75355	0.55558	0.572067	-0.207758	1.27054	2.72974	0.588878	4.81194	-0.394073	0.522131	1.7612
211	-0.0802136	-0.138171	0.836349	0.488458	0.525498	0.255087	0.990893	0.618593	1.34229	0.428594	0.526767	1.91653	0.506588	0.561476	-0.026489	0.103459	-0.220273	0.412264	-0.0679604	0.140009	1.29883	-0.333265	1.48327	1.42905	-0.369142	-0.370152	3.61806	1.59677	1.08987	1.75505	0.42303	0.628181	-0.255597	1.30037	2.70299	0.566057	4.72903	-0.387282	0.482916	1.67111
212	-0.104188	-0.145116	0.816342	0.411999	0.520707	0.246917	1.13232	0.669004	1.29515	0.430431	0.540061	1.90997	0.503041	0.549358	-0.0174024	0.128789	-0.266415	0.410462	-0.104618	0.135545	1.27915	-0.296167	1.4921	1.40137	-0.255193	-0.757508	3.7297	1.60824	1.0386	1.74773	0.324458	0.706296	-0.259718	1.30941	2.6859	0.595933	4.55538	-0.444255	0.383948	1.67252
213	-0.142645	-0.213765	0.853433	0.385179	0.510533	0.245579	1.24638	0.698098	1.27134	0.413527	0.548778	1.95684	0.497734	0.565231	0.0368246	0.121811	-0.340508	0.420454	-0.0907696	0.129484	1.27082	-0.325475	1.51796	1.32482	-0.15441	-1.11916	3.74526	1.57049	1.07844	1.74088	0.370246	0.750742	-0.278486	1.35408	2.67332	0.531916	4.4741	-0.432626	0.249943	1.62782
214	-0.136749	-0.326255	0.872679	0.356644	0.533488	0.252444	1.31719	0.734014	1.20445	0.42232	0.521981	2.00746	0.445847	0.538866	0.0798865	0.0849156	-0.401563	0.455184	-0.0882787	0.158678	1.29861	-0.369177	1.50921	1.27811	-0.105336	-1.32446	3.72793	1.52727	1.11293	1.73811	0.452562	0.744167	-0.295257	1.42376	2.65382	0.560656	4.45868	-0.380218	0.144894	1.6621
215	-0.119945	-0.41154	0.892933	0.335818	0.603743	0.247621	1.38637	0.759698	1.18833	0.415338	0.498599	2.05399	0.374099	0.509464	0.0968874	0.0996833	-0.431272	0.41529	-0.0713755	0.169564	1.34929	-0.405072	1.54594	1.24153	0.0143141	-1.37454	3.72651	1.43912	1.15929	1.7506	0.559373	0.656533	-0.283214	1.48265	2.63152	0.610104	4.48603	-0.355745	0.0652812	1.78719
216	-0.0927863	-0.486724	0.881941	0.335067	0.607755	0.270173	1.38269	0.74267	1.16866	0.428672	0.476898	2.09554	0.329279	0.527148	0.106587	0.108596	-0.448869	0.429365	-0.0574958	0.127275	1.3702	-0.427335	1.55654	1.18809	0.253456	-1.40797	3.68897	1.40738	1.17091	1.78849	0.64416	0.553028	-0.297669	1.54275	2.62962	0.694908	4.55935	-0.271398	0.196691	1.90373
217	-0.0899307	-0.550662	0.858332	0.338366	0.565162	0.316443	1.39797	0.728123	1.14803	0.411716	0.458275	2.16614	0.306764	0.533886	0.112263	0.152661	-0.481973	0.469788	-0.0393237	0.116092	1.39865	-0.469501	1.55482	1.218	0.434726	-1.22577	3.64952	1.34397	1.1392	1.77649	0.702984	0.450716	-0.33233	1.56853	2.61685	0.704216	4.62593	-0.107559	0.352919	2.07953
218	-0.0769678	-0.586718	0.834332	0.356203	0.548589	0.328818	1.432	0.737632	1.12862	0.413054	0.330473	2.18624	0.258266	0.539505	0.0941427	0.247026	-0.465255	0.458259	-0.0699186	0.0825899	1.43571	-0.455788	1.53156	1.26895	0.569162	-1.03839	3.65139	1.31197	1.1201	1.7677	0.739162	0.289966	-0.389225	1.59038	2.61311	0.796374	4.72615	0.0849881	0.440446	2.26982
219	-0.0763925	-0.590507	0.859958	0.382647	0.569005	0.379327	1.45024	0.726831	1.145	0.414078	0.312238	2.23303	0.244316	0.535403	0.074184	0.337591	-0.450555	0.458115	-0.115553	0.025265	1.47959	-0.44689	1.51794	1.2723	0.690639	-0.910073	3.66656	1.26176	1.14041	1.75107	0.749234	0.144657	-0.394704	1.56882	2.59761	0.770903	4.78579	0.347633	0.50587	2.34016
220	-0.0961965	-0.58977	0.858167	0.40282	0.524567	0.424791	1.43496	0.714041	1.14303	0.408014	0.271008	2.22642	0.241242	0.509837	0.065044	0.42063	-0.445592	0.479563	-0.180063	0.0127819	1.50945	-0.428776	1.48332	1.27613	0.746843	-0.796317	3.66469	1.24744	1.16647	1.71772	0.777077	0.0163019	-0.429812	1.57326	2.63777	0.727714	4.84908	0.603502	0.414286	2.47418
221	-0.0970593	-0.604192	0.851416	0.399373	0.495348	0.437114	1.45477	0.775098	1.12603	0.381949	0.277836	2.21637	0.194189	0.484138	0.0689878	0.480632	-0.467131	0.48331	-0.185672	0.0103855	1.5492	-0.402586	1.46105	1.28884	0.752132	-0.691895	3.63766	1.21835	1.23159	1.67793	0.786798	-0.110382	-0.468866	1.60237	2.67452	0.687135	4.99201	0.832633	0.138378	2.63751
222	-0.0774197	-0.590077	0.824432	0.378891	0.508806	0.454105	1.4737	0.791428	1.10177	0.375859	0.219354	2.18822	0.164554	0.483099	0.102617	0.50773	-0.514555	0.479299	-0.202074	0.0119675	1.58811	-0.383602	1.39386	1.29002	0.750861	-0.657373	3.65041	1.19442	1.31159	1.65836	0.814418	-0.29708	-0.506003	1.6527	2.71869	0.6859	5.04713	1.06849	0.0151869	2.67878
223	-0.107454	-0.587844	0.774599	0.400043	0.534961	0.544312	1.47048	0.773341	1.07591	0.396517	0.279388	2.15137	0.173434	0.468985	0.108132	0.481971	-0.609642	0.491644	-0.212601	0.023965	1.61748	-0.412435	1.33226	1.31522	0.708061	-0.66509	3.62289	1.19475	1.37232	1.63905	0.860811	-0.401779	-0.528892	1.65774	2.77959	0.683687	5.0083	1.37508	-0.0947794	2.75339
224	-0.132661	-0.575983	0.658674	0.433936	0.488525	0.620703	1.48201	0.793547	1.04681	0.395152	0.227321	2.07124	0.159352	0.46009	0.115807	0.468302	-0.674544	0.48929	-0.212867	0.0217096	1.59147	-0.411913	1.2512	1.29859	0.657002	-0.759886	3.56195	1.19691	1.35927	1.63302	0.874342	-0.434318	-0.554241	1.7004	2.86488	0.726398	5.09965	1.73629	-0.22026	2.92343
225	-0.132415	-0.576147	0.55689	0.456428	0.514189	0.722975	1.48006	0.795485	1.02623	0.419039	0.250885	2.05477	0.164764	0.458891	0.148503	0.445147	-0.731967	0.490131	-0.197217	0.00114465	1.52565	-0.44214	1.17671	1.18699	0.618427	-0.886697	3.48853	1.22548	1.33212	1.66067	0.888096	-0.489063	-0.555822	1.75171	2.86906	0.752806	5.2036	2.01917	-0.195297	2.95865
226	-0.139646	-0.562503	0.481555	0.564901	0.564519	0.82959	1.47582	0.7667	1.03468	0.409537	0.238107	2.04036	0.228474	0.453778	0.167369	0.439412	-0.758873	0.473366	-0.161656	0.0309661	1.46631	-0.488058	1.13337	1.11228	0.549724	-0.986509	3.45951	1.21718	1.28471	1.65796	0.901451	-0.500302	-0.582561	1.79245	2.8686	0.719981	5.31176	2.00737	-0.154579	3.01846
227	-0.171488	-0.577273	0.430879	0.706026	0.575861	0.912125	1.4667	0.732128	1.05101	0.384915	0.262498	2.02404	0.260972	0.481954	0.158895	0.457764	-0.750086	0.469884	-0.135448	0.0497142	1.35879	-0.491747	1.15181	1.05584	0.426484	-1.01344	3.35683	1.20048	1.22892	1.653	0.940466	-0.479273	-0.599891	1.80424	2.84502	0.695127	5.43455	1.91789	-0.225764	3.07977
228	-0.172557	-0.530339	0.379009	0.809975	0.581499	0.928859	1.42286	0.712542	1.06777	0.310237	0.257403	2.06406	0.266909	0.51519	0.155325	0.503405	-0.749398	0.445745	-0.0962212	0.0804441	1.31812	-0.473855	1.16045	0.978283	0.250343	-0.979359	3.26098	1.16925	1.15151	1.66109	0.924656	-0.468639	-0.608149	1.86278	2.86515	0.680399	5.52899	1.60662	-0.319967	3.11405
229	-0.159142	-0.516409	0.4175	0.916717	0.587187	0.940718	1.38767	0.677944	1.08861	0.288975	0.26943	2.08588	0.299933	0.546828	0.169794	0.539201	-0.773335	0.466545	-0.0580755	0.110234	1.31163	-0.497954	1.20177	0.961267	0.0178874	-0.875923	3.1978	1.11768	1.11189	1.65631	0.947717	-0.493807	-0.640063	1.89528	2.82284	0.642072	5.49369	1.2148	-0.384386	3.12334
230	-0.158813	-0.524808	0.416656	1.05539	0.566449	0.906873	1.38166	0.664017	1.10481	0.270837	0.225433	2.08702	0.312544	0.594499	0.144399	0.559823	-0.815535	0.454656	-0.0292351	0.173511	1.3414	-0.533881	1.24724	0.975441	-0.255892	-0.633561	3.09963	1.02235	1.10507	1.6423	0.911157	-0.510252	-0.676305	1.90522	2.83048	0.641036	5.42695	0.877374	-0.408031	3.20039
231	-0.186013	-0.538677	0.435655	1.14588	0.554159	0.871621	1.36671	0.635052	1.10188	0.248919	0.186841	2.0839	0.275632	0.620917	0.123881	0.563647	-0.878348	0.468659	-0.0400287	0.204617	1.34315	-0.469865	1.26371	0.985194	-0.493287	-0.488664	2.97339	0.975425	1.09879	1.62479	0.876398	-0.526457	-0.676049	1.87088	2.8311	0.63713	5.24342	0.816439	-0.439148	3.15971
232	-0.172433	-0.553284	0.463174	1.22883	0.54175	0.873406	1.32032	0.604821	1.07638	0.24485	0.16139	2.11073	0.250857	0.586669	0.0720789	0.571724	-0.897038	0.47046	-0.0212143	0.226309	1.40808	-0.449677	1.24631	0.928401	-0.598978	-0.380344	2.88793	0.938136	1.08815	1.6066	0.845846	-0.541755	-0.688892	1.84359	2.82712	0.66294	5.17508	0.756564	-0.469229	3.18292
233	-0.141536	-0.60073	0.504115	1.30532	0.49313	0.846667	1.28078	0.578232	1.09493	0.227447	0.118298	2.0855	0.226661	0.557534	0.0486293	0.561879	-0.921355	0.481917	-0.0118776	0.23248	1.37968	-0.402776	1.22028	0.895264	-0.614494	-0.303536	2.78146	0.921464	1.08084	1.58929	0.807756	-0.514788	-0.682678	1.81567	2.82849	0.670374	5.21369	0.788326	-0.410867	3.18653
234	-0.129374	-0.638118	0.472231	1.37818	0.490743	0.811329	1.25341	0.564409	1.10113	0.210858	0.131205	2.07465	0.205276	0.54816	0.00767264	0.520586	-0.926343	0.459604	-0.0126296	0.238307	1.37473	-0.33439	1.21676	0.875854	-0.457475	-0.234784	2.67188	0.912363	1.11015	1.58025	0.768949	-0.541023	-0.616167	1.80822	2.84915	0.693453	5.24276	0.789315	-0.327832	3.12436
235	-0.0987644	-0.652355	0.466674	1.44762	0.48216	0.776574	1.18432	0.545056	1.08451	0.160985	0.170727	2.08542	0.194662	0.553113	-0.0453019	0.52699	-0.945697	0.477762	-0.0075069	0.227218	1.3227	-0.262345	1.17718	0.925576	-0.276443	-0.318855	2.61719	0.91476	1.11436	1.54525	0.768104	-0.510634	-0.574654	1.78144	2.86815	0.695127	5.20976	0.755704	-0.295783	2.97574
236	-0.0855549	-0.659116	0.402927	1.53251	0.486071	0.730853	1.11769	0.532188	1.07617	0.114577	0.200291	2.11277	0.180055	0.548453	-0.0908686	0.503955	-0.953795	0.481412	-0.00789854	0.234986	1.27902	-0.294726	1.15014	0.900595	-0.0373005	-0.372368	2.57721	0.935518	1.13852	1.52251	0.751736	-0.525295	-0.544865	1.7545	2.9007	0.684963	5.21192	0.753534	-0.262103	2.8565
237	-0.104681	-0.679418	0.337205	1.62112	0.507401	0.677408	1.11817	0.568362	1.10522	0.0989059	0.296873	2.10564	0.152784	0.557055	-0.0947591	0.487371	-0.963983	0.484943	-0.0094651	0.230726	1.1798	-0.339536	1.10248	0.873907	0.174002	-0.46943	2.48292	0.962222	1.15203	1.49979	0.760199	-0.564711	-0.493081	1.74051	2.92532	0.650842	5.18405	0.791195	-0.254053	2.74332
238	-0.125882	-0.681671	0.262096	1.67711	0.530831	0.643804	1.11088	0.617662	1.07135	0.0659896	0.390843	2.07894	0.137783	0.568187	-0.154955	0.516357	-0.928005	0.492245	-0.0527335	0.177474	1.14294	-0.366343	1.09558	0.835901	0.374202	-0.497303	2.45755	0.965645	1.16614	1.47711	0.746381	-0.638575	-0.417258	1.70755	2.86444	0.654429	5.22022	0.801924	-0.292336	2.62809
239	-0.113083	-0.657907	0.236552	1.71025	0.536095	0.567602	1.08874	0.635129	1.02595	0.041788	0.49922	2.00903	0.0984541	0.544778	-0.19839	0.584269	-0.932921	0.484126	-0.136529	0.14712	1.09392	-0.395002	1.06951	0.78337	0.435584	-0.505359	2.43908	0.977775	1.16064	1.40353	0.729759	-0.660798	-0.389848	1.64944	2.86113	0.627284	5.28139	0.851247	-0.372728	2.5557
240	-0.117603	-0.667597	0.211606	1.70659	0.566652	0.473602	1.11562	0.660968	0.980621	0.0302647	0.571669	1.98083	0.0468561	0.522674	-0.218615	0.600303	-0.896587	0.481869	-0.179985	0.119647	1.04713	-0.437674	1.0607	0.747424	0.492042	-0.468459	2.37437	1.01883	1.19318	1.28349	0.764263	-0.740265	-0.374371	1.59057	2.85449	0.588938	5.3144	0.948629	-0.448782	2.4577
241	-0.142563	-0.702875	0.217636	1.66674	0.566263	0.410769	1.12431	0.661097	0.967482	0.0216288	0.65612	1.90393	-0.0158023	0.492314	-0.212513	0.683342	-0.870488	0.46717	-0.211191	0.0659876	0.99374	-0.387323	1.02486	0.750122	0.512466	-0.387947	2.32967	1.05757	1.22329	1.15814	0.783021	-0.782483	-0.353542	1.57497	2.84885	0.564543	5.46488	0.978422	-0.548769	2.38213
242	-0.154129	-0.719858	0.227969	1.64792	0.532066	0.338617	1.07791	0.687892	0.924567	0.0112342	0.653792	1.82981	-0.0875508	0.497214	-0.23527	0.73694	-0.863126	0.446514	-0.175317	0.0994428	0.979886	-0.215603	0.980058	0.837609	0.511306	-0.328092	2.36381	1.12019	1.24852	1.07324	0.772056	-0.773059	-0.364228	1.53225	2.85495	0.551847	5.66344	0.998988	-0.672322	2.23328
243	-0.169763	-0.750013	0.227702	1.67711	0.481212	0.290905	1.0768	0.701457	0.88217	0.0115229	0.683305	1.76771	-0.158958	0.464724	-0.184587	0.759163	-0.870108	0.419325	-0.119908	0.214641	0.938514	-0.0312173	0.931231	0.878536	0.496442	-0.313743	2.33887	1.17433	1.29488	0.981753	0.833909	-0.764112	-0.409703	1.51419	2.85633	0.532434	5.6436	1.01555	-0.772141	1.97149
244	-0.213089	-0.767529	0.227743	1.74284	0.429596	0.264458	1.05959	0.707116	0.861515	-0.0384028	0.651516	1.75103	-0.203042	0.49234	-0.131719	0.781649	-0.841824	0.401047	-0.0431305	0.277213	0.896001	0.202032	0.885392	0.888033	0.638882	-0.306367	2.30183	1.26182	1.30208	0.968071	0.886661	-0.75082	-0.441792	1.50511	2.87361	0.567632	5.64105	1.06477	-0.876917	1.63785
245	-0.27776	-0.782259	0.233444	1.85629	0.356379	0.238868	1.0187	0.723834	0.842079	-0.0879609	0.642463	1.72308	-0.245235	0.474204	-0.127429	0.833982	-0.845837	0.365452	-0.000535712	0.350404	0.899232	0.46562	0.816227	0.850108	0.788389	-0.298197	2.31681	1.36552	1.27229	1.0352	0.904208	-0.705673	-0.452606	1.54278	2.91339	0.611798	5.67766	1.13942	-1.03028	1.41526
246	-0.282238	-0.770315	0.257033	1.96593	0.314987	0.214926	1.02012	0.722361	0.796287	-0.118252	0.629996	1.69873	-0.252144	0.509331	-0.15261	0.841007	-0.84484	0.35205	0.0104615	0.404236	0.942388	0.638289	0.811324	0.81282	0.9449	-0.287941	2.31725	1.42038	1.27595	1.1579	0.936497	-0.635423	-0.471038	1.5656	2.9077	0.678007	5.66639	1.203	-1.16023	1.1851
247	-0.31556	-0.73977	0.271997	2.0597	0.275137	0.163387	1.02718	0.67412	0.763971	-0.177313	0.632479	1.68422	-0.25288	0.493219	-0.168545	0.846073	-0.850088	0.372826	-0.0605976	0.396921	0.847156	0.715321	0.848009	0.739299	1.08024	-0.258984	2.27084	1.40744	1.28204	1.19755	0.931078	-0.565252	-0.471837	1.57501	2.97158	0.751292	5.54631	1.27303	-1.2873	0.989584
248	-0.348964	-0.700191	0.277554	2.10607	0.29408	0.10167	0.998524	0.640736	0.746867	-0.221883	0.595724	1.67598	-0.2848	0.509917	-0.224931	0.848749	-0.85035	0.361585	-0.154576	0.423313	0.697534	0.718631	0.858982	0.675244	1.14617	-0.25989	2.29943	1.45279	1.28784	1.29314	0.844794	-0.541357	-0.491707	1.59902	3.02813	0.792368	5.51714	1.4192	-1.44778	0.975962
249	-0.372692	-0.732682	0.262487	2.09998	0.316342	0.0524471	0.998268	0.618929	0.701412	-0.232724	0.570479	1.68879	-0.327702	0.492474	-0.314971	0.863732	-0.831897	0.373354	-0.201525	0.440166	0.610886	0.66299	0.873867	0.618132	1.10411	-0.237566	2.3049	1.40916	1.26498	1.33525	0.800998	-0.502801	-0.514229	1.61508	3.01191	0.82354	5.4768	1.46549	-1.58905	1.02263
250	-0.397939	-0.740856	0.242974	2.06393	0.326516	0.0189799	0.989268	0.582134	0.69102	-0.237265	0.515282	1.67012	-0.36422	0.505124	-0.348893	0.845643	-0.774499	0.407988	-0.22258	0.454685	0.546852	0.577218	0.928943	0.59454	1.06582	-0.214579	2.25655	1.35567	1.27097	1.38664	0.756071	-0.463147	-0.535281	1.5855	2.98674	0.840162	5.443	1.4516	-1.66404	0.974316
251	-0.41082	-0.754438	0.243715	2.02313	0.341583	-0.0152939	0.938914	0.547975	0.675186	-0.262779	0.463913	1.66539	-0.384817	0.463419	-0.382389	0.85035	-0.754527	0.417067	-0.210627	0.48944	0.46345	0.500629	0.923034	0.597285	1.03095	-0.213382	2.20961	1.3513	1.22093	1.38259	0.719623	-0.489748	-0.55373	1.54267	2.97199	0.865155	5.36656	1.39791	-1.74047	0.98873
252	-0.403486	-0.760318	0.233877	1.89672	0.365943	-0.0258489	0.923019	0.509166	0.639268	-0.306117	0.428426	1.65439	-0.416002	0.461049	-0.428222	0.882323	-0.738901	0.383898	-0.183855	0.50504	0.529461	0.437214	0.914886	0.613088	0.96742	-0.209515	2.13003	1.3579	1.17554	1.42532	0.719798	-0.530182	-0.602511	1.57144	2.90962	0.86063	5.27397	1.33725	-1.82403	1.0091
253	-0.388263	-0.765767	0.2206	1.83168	0.352823	-0.0638471	0.887602	0.500535	0.641989	-0.341527	0.397232	1.67151	-0.410984	0.449757	-0.438348	0.902181	-0.759229	0.418004	-0.143249	0.489581	0.648705	0.413051	0.899838	0.567676	0.990194	-0.179831	2.008	1.30452	1.11865	1.41804	0.766972	-0.483794	-0.59125	1.54011	2.89893	0.870436	5.22288	1.23633	-1.91662	1.10539
254	-0.41004	-0.728298	0.221527	1.783	0.365943	-0.114425	0.813243	0.505858	0.618251	-0.391636	0.347104	1.63001	-0.434891	0.471302	-0.469205	0.928466	-0.758279	0.421799	-0.149845	0.51414	0.726851	0.458653	0.874565	0.607182	0.990162	-0.183584	1.85253	1.29127	1.13951	1.36214	0.795946	-0.449361	-0.589796	1.55304	2.8802	0.850825	5.2666	1.10564	-1.98278	1.24416
255	-0.367967	-0.697097	0.273005	1.74917	0.42191	-0.162258	0.775414	0.504282	0.590625	-0.427256	0.326981	1.60765	-0.430898	0.460702	-0.487325	0.931142	-0.821448	0.390887	-0.168706	0.494609	0.815268	0.522527	0.885587	0.604867	0.989527	-0.182241	1.77321	1.27278	1.135	1.28734	0.806879	-0.454646	-0.588263	1.57331	2.90294	0.87215	5.24393	0.917157	-2.06393	1.41314
256	-0.393872	-0.657416	0.292395	1.67334	0.38851	-0.206229	0.761692	0.541464	0.587645	-0.43681	0.328792	1.56365	-0.464946	0.504112	-0.484474	0.896756	-0.852131	0.40979	-0.21387	0.457645	0.909615	0.577803	0.877682	0.54758	0.956541	-0.159998	1.7839	1.27002	1.17144	1.23437	0.823311	-0.392196	-0.563345	1.63369	2.93968	0.834302	5.23324	0.822386	-2.12485	1.5989
257	-0.392824	-0.646373	0.326975	1.62643	0.395552	-0.272442	0.728961	0.574744	0.603998	-0.422584	0.329464	1.54919	-0.468835	0.541689	-0.446342	0.823921	-0.851537	0.436474	-0.330814	0.463174	0.95351	0.62616	0.876286	0.46777	0.982523	-0.144678	1.82021	1.21662	1.20381	1.16868	0.800616	-0.308733	-0.526688	1.6554	3.00867	0.816185	5.2279	0.699607	-2.14792	1.74078
258	-0.413347	-0.65717	0.378289	1.48328	0.42924	-0.319948	0.731442	0.57955	0.564814	-0.416835	0.375013	1.51045	-0.49797	0.533486	-0.448847	0.796322	-0.821045	0.413729	-0.447209	0.436704	1.03305	0.6273	0.875734	0.468584	0.940517	-0.134972	1.92049	1.22409	1.23324	1.09499	0.787611	-0.263746	-0.541047	1.67	3.06547	0.79763	5.29332	0.52835	-2.12732	1.68086
259	-0.390421	-0.6534	0.3942	1.35834	0.415951	-0.304124	0.78337	0.597792	0.592854	-0.385914	0.439031	1.50198	-0.503803	0.489012	-0.434697	0.755197	-0.837621	0.397805	-0.553249	0.394744	1.11051	0.497684	0.866563	0.432063	0.925049	-0.082009	2.0595	1.23843	1.25061	1.10522	0.746796	-0.275016	-0.551046	1.6612	3.16888	0.830735	5.27363	0.400089	-2.11794	1.55464
260	-0.372342	-0.658133	0.383476	1.23371	0.358325	-0.347563	0.835469	0.597353	0.60874	-0.357302	0.451705	1.45653	-0.501491	0.495803	-0.408663	0.787576	-0.831826	0.429701	-0.658914	0.340881	1.16638	0.347816	0.783064	0.386699	0.902021	-0.0438477	2.19048	1.19411	1.28559	1.08866	0.750477	-0.245805	-0.579062	1.61314	3.15959	0.830177	5.38155	0.339411	-2.11594	1.42192
261	-0.302083	-0.669298	0.384196	1.18365	0.412735	-0.365052	0.880775	0.595312	0.62828	-0.354546	0.427391	1.43388	-0.491744	0.445656	-0.392248	0.846981	-0.825106	0.4126	-0.761649	0.354319	1.20732	0.2784	0.818694	0.339563	0.855965	-0.00146414	2.23716	1.13778	1.28719	1.05536	0.752198	-0.233468	-0.611998	1.4741	3.20264	0.868045	5.57576	0.18749	-2.10886	1.31932
262	-0.284683	-0.667106	0.375428	1.17986	0.382466	-0.360178	0.951815	0.606862	0.640201	-0.327982	0.400129	1.3915	-0.472408	0.377666	-0.429741	0.927558	-0.838974	0.40698	-0.824327	0.325954	1.26151	0.226575	0.784379	0.317232	0.662672	0.0544433	2.30833	1.11802	1.30523	1.03768	0.763275	-0.26911	-0.634328	1.29544	3.21089	0.878209	5.90388	0.114114	-2.09203	1.26001
263	-0.228127	-0.662681	0.366701	1.22358	0.35907	-0.354943	1.01534	0.577018	0.715976	-0.303492	0.324627	1.33947	-0.438964	0.36158	-0.427076	0.949327	-0.820214	0.413417	-0.90983	0.284934	1.26474	0.250754	0.769462	0.290879	0.445573	0.0991563	2.32927	1.05929	1.34149	1.02124	0.771897	-0.335063	-0.65217	1.1514	3.20975	0.864078	6.12498	0.0855025	-2.11791	1.28748
264	-0.193573	-0.656924	0.372587	1.29147	0.343631	-0.403153	1.07088	0.551619	0.746012	-0.309975	0.243694	1.30469	-0.438438	0.318038	-0.371437	0.923711	-0.786848	0.399846	-0.88713	0.294864	1.22628	0.31857	0.756427	0.246935	0.151116	0.108523	2.34463	1.01651	1.35118	0.993558	0.774941	-0.36031	-0.675219	0.96771	3.16927	0.823301	6.27209	0.0408175	-2.16303	1.31511
265	-0.238152	-0.642993	0.359496	1.38932	0.386614	-0.3621	1.09868	0.557096	0.776695	-0.286272	0.2252	1.31649	-0.466864	0.236625	-0.304845	0.87525	-0.747949	0.37566	-0.857836	0.296572	1.14275	0.284781	0.780678	0.241684	-0.156697	0.11763	2.34784	1.05196	1.38572	0.969691	0.7285	-0.361074	-0.663431	0.898972	3.23309	0.814611	6.35527	-0.019684	-2.20479	1.43029
266	-0.322771	-0.655121	0.338481	1.44402	0.361136	-0.371488	1.13446	0.533945	0.744664	-0.250364	0.274965	1.25846	-0.493478	0.212897	-0.269884	0.799476	-0.724415	0.333916	-0.85287	0.263711	1.04659	0.0815995	0.794589	0.272235	-0.464446	0.138757	2.31098	1.0288	1.45112	0.891178	0.68362	-0.399805	-0.664182	0.901513	3.23276	0.794621	6.34445	-0.0387474	-2.25811	1.48758
267	-0.364741	-0.686486	0.31903	1.50039	0.406505	-0.351081	1.13609	0.533118	0.703589	-0.183849	0.320515	1.22757	-0.511658	0.19327	-0.152317	0.745232	-0.69663	0.288642	-0.772897	0.227421	0.910853	-0.16826	0.886885	0.288548	-0.696251	0.111467	2.31317	1.11169	1.46448	0.80718	0.661531	-0.421901	-0.62615	0.963825	3.24802	0.783141	6.20353	-0.0630509	-2.32049	1.4941
268	-0.461501	-0.651618	0.315572	1.51718	0.429105	-0.324565	1.12827	0.575829	0.655387	-0.0997205	0.370642	1.18298	-0.522429	0.206931	-0.06614	0.719902	-0.696084	0.275936	-0.619468	0.208329	0.802586	-0.434983	0.991631	0.300392	-0.821556	0.0873148	2.2535	1.1412	1.45085	0.712563	0.632685	-0.44812	-0.587832	1.06563	3.26219	0.801457	5.91245	-0.116287	-2.41416	1.47447
269	-0.56919	-0.637831	0.299352	1.51772	0.444459	-0.318455	1.11663	0.567148	0.618069	-0.031473	0.426279	1.1595	-0.53567	0.235054	-0.0102343	0.721073	-0.695348	0.261165	-0.552529	0.177098	0.726096	-0.607953	1.09914	0.297231	-0.822191	0.16663	2.20532	1.17097	1.49013	0.658735	0.627856	-0.451049	-0.569191	1.17024	3.30569	0.791192	5.69849	-0.0921443	-2.47326	1.5113
270	-0.649721	-0.652888	0.293836	1.47547	0.417272	-0.346465	1.147	0.557897	0.596223	0.030186	0.484864	1.14212	-0.549594	0.301473	-0.0060773	0.769319	-0.680481	0.219661	-0.472791	0.200936	0.655809	-0.567544	1.22875	0.335173	-0.806691	0.215209	2.05561	1.20761	1.476	0.577078	0.601129	-0.526871	-0.57023	1.27347	3.31118	0.792329	5.6463	-0.0266761	-2.49595	1.46454
271	-0.715131	-0.625334	0.290892	1.4509	0.418778	-0.362821	1.14853	0.571669	0.593113	0.083419	0.501832	1.21487	-0.560471	0.319183	0.0200369	0.840051	-0.629685	0.224056	-0.333461	0.223944	0.578033	-0.373262	1.26592	0.327336	-0.742212	0.207056	1.90926	1.22829	1.49042	0.507483	0.55013	-0.579897	-0.542149	1.3827	3.32564	0.793225	5.69242	0.0641244	-2.52027	1.47836
272	-0.796114	-0.575737	0.276813	1.45982	0.404101	-0.435402	1.156	0.568052	0.593839	0.0729456	0.506902	1.24844	-0.592812	0.350928	0.0437263	0.844281	-0.608431	0.207316	-0.240251	0.319705	0.541387	-0.130544	1.33937	0.335812	-0.576712	0.267364	1.75504	1.16546	1.50373	0.441128	0.551994	-0.586965	-0.564607	1.44164	3.32522	0.779872	5.83566	0.179518	-2.55365	1.51425
273	-0.868488	-0.561212	0.267407	1.52122	0.371225	-0.525282	1.16492	0.553453	0.542061	0.0552275	0.509359	1.30931	-0.643858	0.325734	0.0649108	0.848295	-0.584327	0.219805	-0.158351	0.416045	0.503873	0.130463	1.41191	0.324782	-0.468115	0.289284	1.63037	1.13283	1.53521	0.358669	0.457646	-0.562768	-0.594652	1.43693	3.32231	0.771641	6.16488	0.271853	-2.45712	1.60448
274	-0.927079	-0.526345	0.274837	1.607	0.383414	-0.568018	1.15065	0.581126	0.506894	0.0757543	0.534371	1.34482	-0.645881	0.33913	0.0785808	0.873243	-0.556447	0.273726	-0.0508223	0.528361	0.464719	0.34476	1.50118	0.338366	-0.386755	0.2056	1.53881	1.09033	1.53838	0.244885	0.292759	-0.591056	-0.618212	1.47887	3.327	0.785134	6.3274	0.278074	-2.37963	1.67402
275	-0.962578	-0.442884	0.274632	1.67881	0.390676	-0.598498	1.10748	0.60265	0.477791	0.035567	0.530077	1.34389	-0.618768	0.325495	0.114101	0.829967	-0.5578	0.306079	-0.0200237	0.634178	0.438006	0.450229	1.59352	0.296098	-0.278253	0.168118	1.53809	1.022	1.51971	0.201659	0.218268	-0.568388	-0.670028	1.47718	3.28954	0.730225	6.25507	0.250756	-2.32368	1.72964
276	-0.958284	-0.387325	0.288361	1.73101	0.407097	-0.619729	1.08638	0.642442	0.452731	0.0226262	0.536052	1.30796	-0.58958	0.296733	0.114315	0.797397	-0.55628	0.34225	-0.0371462	0.721496	0.447682	0.507089	1.70055	0.301573	-0.222366	0.164252	1.5674	0.971907	1.44921	0.189052	0.169595	-0.530453	-0.729367	1.45841	3.28218	0.692716	6.09455	0.225649	-2.24839	1.71846
277	-0.975376	-0.31425	0.332944	1.77008	0.444121	-0.627366	1.0466	0.622468	0.436379	0.0250411	0.54376	1.29234	-0.571847	0.278863	0.101631	0.772426	-0.565898	0.366749	-0.0770622	0.745554	0.442491	0.520928	1.77056	0.323425	-0.188475	0.0870398	1.53267	0.931101	1.41543	0.183663	0.108635	-0.528749	-0.761089	1.45374	3.29839	0.693852	5.8351	0.135355	-2.16889	1.72992
278	-1.01864	-0.265514	0.340086	1.82188	0.477386	-0.616004	1.04799	0.620065	0.469991	-0.00577522	0.530181	1.29384	-0.502752	0.272605	0.105255	0.755627	-0.599003	0.366101	-0.069386	0.771867	0.465346	0.443753	1.81278	0.351901	-0.128603	0.0688569	1.54425	0.911006	1.40802	0.215613	0.168798	-0.507163	-0.787364	1.5273	3.31273	0.672347	5.61866	0.0896495	-2.16697	1.66759
279	-1.01841	-0.239906	0.343359	1.88863	0.48778	-0.641868	1.05293	0.599239	0.492096	-0.0691666	0.531267	1.3184	-0.430031	0.255294	0.172752	0.738804	-0.597768	0.343523	-0.0717672	0.731301	0.493763	0.357601	1.85578	0.349922	-0.126125	0.101195	1.53216	0.894002	1.34707	0.236673	0.29805	-0.483253	-0.825252	1.53477	3.29533	0.625052	5.52807	0.0504457	-2.13689	1.57952
280	-1.0027	-0.254943	0.315448	2.0137	0.519556	-0.653642	1.04937	0.582651	0.483078	-0.108383	0.497487	1.32064	-0.352844	0.245574	0.204249	0.696747	-0.562289	0.367998	-0.0191308	0.696906	0.529445	0.295374	1.84651	0.430419	-0.246077	0.171257	1.57359	0.859474	1.28672	0.254349	0.363122	-0.471743	-0.848508	1.5326	3.34527	0.627663	5.47368	-0.0250124	-2.05696	1.47875
281	-0.981108	-0.215302	0.287784	2.15984	0.560236	-0.69255	1.01953	0.530224	0.517441	-0.19049	0.488899	1.36367	-0.241846	0.302964	0.290133	0.673664	-0.578342	0.348952	-0.0226085	0.718552	0.575959	0.212388	1.82769	0.465439	-0.36946	0.183567	1.61889	0.859285	1.25005	0.300029	0.38545	-0.466697	-0.845777	1.59188	3.35611	0.622939	5.42433	-0.110452	-1.92181	1.36754
282	-1.00648	-0.18912	0.219016	2.33669	0.537162	-0.713437	1.01916	0.561696	0.54828	-0.226635	0.449972	1.4007	-0.115084	0.335907	0.362533	0.669673	-0.560864	0.381712	-0.0315379	0.749986	0.652964	0.158347	1.79035	0.48627	-0.53631	0.204047	1.66338	0.852881	1.18883	0.367026	0.36701	-0.440558	-0.882147	1.62743	3.33577	0.608868	5.38265	-0.223033	-1.6322	1.17032
283	-0.913602	-0.207251	0.199729	2.56837	0.552347	-0.74965	1.02792	0.576656	0.536929	-0.246715	0.501574	1.3936	0.00308716	0.356281	0.422569	0.649051	-0.520849	0.407292	-0.137625	0.738553	0.731223	0.11797	1.79256	0.51987	-0.723599	0.178116	1.73261	0.852534	1.08248	0.412914	0.301476	-0.422729	-0.905132	1.57753	3.31143	0.60554	5.23768	-0.337011	-1.35114	1.00498
284	-0.865469	-0.194836	0.181122	2.774	0.542037	-0.74814	1.04421	0.590015	0.547503	-0.242961	0.511635	1.33095	0.0834529	0.35186	0.446258	0.620209	-0.519661	0.425882	-0.279728	0.731301	0.805142	0.0551727	1.77394	0.551139	-0.900296	0.117032	1.78088	0.828022	1.0436	0.442122	0.225424	-0.415295	-0.899413	1.58471	3.29752	0.613711	5.07005	-0.416287	-1.17058	0.841931
285	-0.838557	-0.172383	0.23435	2.89724	0.556546	-0.765114	1.07369	0.609394	0.5623	-0.232304	0.603329	1.3011	0.137047	0.342938	0.46659	0.652683	-0.531274	0.420478	-0.453835	0.704612	0.861654	-0.0442486	1.79868	0.572895	-0.948924	0.00751404	1.71865	0.802737	1.02043	0.436059	0.206155	-0.407303	-0.906681	1.61158	3.23962	0.597249	4.89726	-0.458328	-1.07131	0.698228
286	-0.84209	-0.228372	0.234288	3.02789	0.540362	-0.750731	1.13005	0.617301	0.549472	-0.21393	0.533233	1.25469	0.131294	0.301926	0.448657	0.663532	-0.541937	0.439693	-0.443026	0.650858	0.905452	-0.166202	1.83241	0.617477	-0.927373	-0.0591025	1.6342	0.795292	0.990996	0.387652	0.180751	-0.453086	-0.929283	1.60817	3.21904	0.57969	4.69915	-0.444432	-0.996444	0.58541
287	-0.787033	-0.253652	0.28233	3.09741	0.53833	-0.744415	1.16731	0.635052	0.546803	-0.261152	0.487244	1.262	0.107413	0.242751	0.415907	0.651942	-0.527759	0.426891	-0.353027	0.60528	0.877196	-0.255109	1.90545	0.629177	-0.87795	-0.0962609	1.60268	0.797658	0.955703	0.337914	0.146614	-0.503008	-0.928244	1.62874	3.18872	0.554219	4.50869	-0.483411	-1.06466	0.467508
288	-0.844227	-0.233494	0.284018	3.07301	0.5633	-0.752293	1.16882	0.583064	0.581141	-0.284645	0.505376	1.27259	0.0240259	0.180939	0.389687	0.683174	-0.523793	0.371433	-0.210549	0.586376	0.837705	-0.323353	1.91547	0.645634	-0.782344	-0.107827	1.58186	0.787106	0.936445	0.280365	0.115297	-0.592075	-0.912591	1.5907	3.13051	0.55958	4.31649	-0.350963	-1.15464	0.332879
289	-0.876274	-0.241893	0.301925	3.01915	0.563588	-0.76326	1.16774	0.557381	0.62206	-0.315487	0.559305	1.34032	-0.0345342	0.192471	0.352887	0.705111	-0.518711	0.319529	-0.0291098	0.602289	0.800545	-0.336923	1.92068	0.660271	-0.727744	-0.11577	1.56911	0.824836	0.870119	0.221035	0.0953914	-0.64585	-0.91644	1.6004	3.10072	0.591608	4.14774	-0.113916	-1.2156	0.197117
290	-0.843939	-0.256418	0.297026	2.94609	0.56418	-0.790188	1.15946	0.511517	0.652511	-0.355858	0.540346	1.4228	-0.116292	0.149594	0.342734	0.729509	-0.501423	0.310474	0.22049	0.625407	0.744853	-0.291147	1.93412	0.653456	-0.705478	-0.15948	1.5902	0.8296	0.822013	0.216143	0.0450137	-0.7413	-0.905259	1.57337	3.11503	0.638604	4.0117	0.0378037	-1.24977	0.0244391
291	-0.862531	-0.23544	0.303942	2.90578	0.580686	-0.819897	1.1567	0.510897	0.658471	-0.363024	0.601337	1.51027	-0.149841	0.133029	0.364478	0.741002	-0.476155	0.27118	0.322881	0.632063	0.700942	-0.101947	1.93556	0.681661	-0.687262	-0.208577	1.69363	0.82247	0.795633	0.25985	0.0420971	-0.760737	-0.872978	1.55317	3.08256	0.641155	3.89744	0.20063	-1.32506	-0.142914
292	-0.888806	-0.225668	0.315325	2.9023	0.608246	-0.85841	1.13075	0.469606	0.683997	-0.357906	0.704282	1.51365	-0.193243	0.102723	0.388088	0.770203	-0.495533	0.246465	0.248187	0.619737	0.692343	0.084228	1.84377	0.760529	-0.663424	-0.245234	1.70821	0.827959	0.797079	0.297302	0.0487749	-0.799341	-0.859402	1.55462	3.02706	0.63974	3.81948	0.458212	-1.39055	-0.261468
293	-0.885827	-0.165377	0.344491	2.86498	0.580703	-0.873153	1.09742	0.500199	0.707995	-0.374049	0.666285	1.53439	-0.19164	0.125785	0.397414	0.75914	-0.490689	0.277593	0.175843	0.643982	0.687424	0.306837	1.80418	0.839908	-0.694171	-0.294752	1.68364	0.83848	0.809562	0.352446	0.0984195	-0.796109	-0.901202	1.65667	3.03916	0.614887	3.84678	0.555064	-1.43563	-0.491358
294	-0.870461	-0.0855419	0.359208	2.82592	0.57901	-0.876036	1.08638	0.487926	0.686692	-0.369797	0.528008	1.54769	-0.238929	0.0774494	0.39856	0.746642	-0.495344	0.311147	0.10057	0.639957	0.714186	0.472729	1.74031	0.92141	-0.658755	-0.355189	1.72332	0.779614	0.848125	0.418993	0.117002	-0.789312	-0.882019	1.75844	3.02807	0.546545	3.86838	0.464907	-1.41808	-0.713439
295	-0.939117	0.00592926	0.322735	2.83955	0.526209	-0.882489	1.08356	0.494024	0.674616	-0.35662	0.366607	1.51179	-0.284038	0.056597	0.402797	0.698683	-0.555805	0.298297	-0.093746	0.622305	0.761617	0.621442	1.67617	0.937611	-0.623642	-0.438985	1.74846	0.735495	0.912439	0.45744	0.114325	-0.761088	-0.850489	1.89537	3.043	0.479439	3.88433	0.448913	-1.37568	-0.76757
296	-0.985237	0.100146	0.337369	2.79619	0.453686	-0.899617	1.03854	0.482784	0.689206	-0.370164	0.239555	1.45906	-0.34759	0.0201652	0.38449	0.674787	-0.572025	0.357238	-0.174784	0.673553	0.796318	0.638717	1.60337	0.92722	-0.615987	-0.540754	1.78907	0.68685	0.970748	0.495662	0.0988976	-0.734869	-0.876492	2.01719	3.0732	0.467939	3.94143	0.313388	-1.31648	-0.826382
297	-0.990435	0.192149	0.320079	2.73341	0.410432	-0.893679	1.03777	0.475653	0.657875	-0.386675	0.122747	1.43675	-0.37155	0.0444531	0.34452	0.684154	-0.566848	0.391512	-0.0485508	0.745742	0.886133	0.57375	1.5967	0.879286	-0.608983	-0.614456	1.86531	0.590238	1.04882	0.45845	0.092443	-0.711277	-0.88384	2.15076	3.15367	0.439997	3.97361	0.189885	-1.34783	-0.926641
298	-0.980615	0.224046	0.310344	2.70904	0.335708	-0.877186	1.0046	0.449607	0.612627	-0.367487	0.0209138	1.39799	-0.40883	0.0174222	0.315607	0.72633	-0.567109	0.41493	0.0751918	0.731865	0.949781	0.489783	1.58555	0.830171	-0.602043	-0.617708	1.90676	0.485266	1.08766	0.425586	0.0337619	-0.690598	-0.858188	2.27822	3.24366	0.448069	3.82808	0.00805122	-1.4125	-0.790677
299	-0.981683	0.21829	0.288422	2.66564	0.315461	-0.882438	0.973886	0.479813	0.623019	-0.364074	0.00397185	1.36578	-0.388994	-0.010674	0.304895	0.750848	-0.566658	0.385363	0.166272	0.760308	0.973971	0.469784	1.62073	0.767792	-0.59515	-0.565246	1.91769	0.427078	1.14239	0.418496	0.0105891	-0.65599	-0.856031	2.3556	3.31666	0.460784	3.70267	-0.155145	-1.44446	-0.598153
300	-0.958448	0.19469	0.302851	2.63395	0.281401	-0.859834	0.927057	0.475937	0.580493	-0.389956	0.0160769	1.33606	-0.347301	-0.0130442	0.306228	0.764779	-0.559296	0.397132	0.268364	0.736313	1.00332	0.41967	1.62438	0.79555	-0.579666	-0.464027	1.93283	0.347738	1.15842	0.36871	-0.00220849	-0.581203	-0.835826	2.42406	3.35973	0.496201	3.55858	-0.302156	-1.30479	-0.519285
301	-0.910911	0.141917	0.269486	2.64024	0.252012	-0.796556	0.9255	0.462268	0.543149	-0.379876	0.0298374	1.3067	-0.262837	-0.0467862	0.297754	0.769104	-0.543837	0.361489	0.259874	0.656403	1.02801	0.435314	1.59329	0.884665	-0.548666	-0.320635	1.84932	0.279849	1.1582	0.303638	-0.0319315	-0.54626	-0.783531	2.40896	3.3794	0.465448	3.25397	-0.333957	-1.10177	-0.415261
302	-0.90937	0.0708092	0.283009	2.63622	0.22049	-0.786258	0.897748	0.422011	0.558154	-0.362132	0.0366659	1.26843	-0.219252	-0.0766933	0.293623	0.763417	-0.538446	0.338768	0.115202	0.597104	1.03444	0.40998	1.55169	0.974579	-0.521874	-0.277588	1.81751	0.234059	1.13184	0.297398	-0.0323299	-0.4858	-0.750627	2.34501	3.37628	0.495523	3.01104	-0.33235	-0.852171	-0.269548
303	-0.910479	0.0339135	0.288093	2.63852	0.199837	-0.778964	0.883359	0.381781	0.566395	-0.385284	0.0036356	1.27235	-0.140594	-0.047958	0.301964	0.753548	-0.534907	0.290707	-0.0623678	0.553469	1.0624	0.33765	1.57221	1.04754	-0.489809	-0.285951	1.79191	0.186707	1.14877	0.30521	-0.0266722	-0.399996	-0.703874	2.25594	3.37797	0.522449	2.8403	-0.289047	-0.565609	-0.251944
304	-0.907624	-0.000974608	0.316272	2.68191	0.150608	-0.761698	0.84671	0.287082	0.56243	-0.388985	-0.0390426	1.226	-0.0808252	-0.0144556	0.296395	0.75988	-0.555568	0.319145	-0.196168	0.495862	1.14756	0.240176	1.56528	1.17297	-0.497067	-0.322835	1.74216	0.156596	1.12019	0.298441	-0.0464026	-0.342115	-0.66498	2.11609	3.36564	0.549953	2.63302	-0.150379	-0.397056	-0.209378
305	-0.952347	0.0191634	0.344059	2.66152	0.125503	-0.752722	0.847942	0.237239	0.638594	-0.383525	-0.0495181	1.19186	-0.0238941	0.0240002	0.269748	0.803371	-0.552006	0.325822	-0.157944	0.586282	1.26171	0.229599	1.57815	1.28651	-0.514806	-0.298165	1.70145	0.14863	1.13448	0.309268	-0.0441554	-0.350265	-0.63583	1.97042	3.3208	0.524642	2.44972	-0.00169749	-0.402455	-0.201027
306	-0.969295	0.0127922	0.411119	2.60888	0.0793206	-0.812242	0.83114	0.204527	0.705766	-0.402451	-0.0604075	1.18207	-0.0117827	0.114307	0.229111	0.817756	-0.574424	0.322411	-0.100122	0.66508	1.36657	0.162052	1.67299	1.36054	-0.542345	-0.255701	1.69548	0.113471	1.11081	0.338876	-0.0620689	-0.33753	-0.598278	1.92522	3.31792	0.552784	2.41142	0.0667283	-0.580561	-0.214105
307	-0.965063	0.00457717	0.399572	2.55251	0.0517097	-0.805411	0.820446	0.209669	0.770476	-0.389825	-0.0744008	1.13086	9.21669e-05	0.152044	0.228098	0.786668	-0.591926	0.342515	0.0416361	0.624154	1.45445	0.217106	1.7678	1.44693	-0.564753	-0.141168	1.67646	0.116894	1.08983	0.37604	-0.101466	-0.33987	-0.562115	1.87657	3.3017	0.583018	2.41068	0.0752394	-0.749042	-0.227712
308	-0.978561	-0.00695659	0.418406	2.46772	0.0669287	-0.803403	0.825032	0.227937	0.835678	-0.348902	-0.0513029	1.08831	-0.0222127	0.161578	0.199346	0.736797	-0.627761	0.375348	0.276495	0.619862	1.50669	0.336668	1.78146	1.48532	-0.58	-0.1192	1.69215	0.108676	1.04218	0.40204	-0.17202	-0.414435	-0.507281	1.87414	3.25444	0.568708	2.40928	0.0829307	-0.961599	-0.180497
309	-0.984867	-0.0120167	0.440944	2.34265	0.00388559	-0.838947	0.821062	0.280028	0.878153	-0.343521	-0.0692277	1.03263	-0.0319595	0.180699	0.106001	0.664559	-0.612586	0.377557	0.475542	0.6307	1.48195	0.549936	1.79856	1.52295	-0.5601	-0.239831	1.70149	0.101941	1.02645	0.420822	-0.0985812	-0.487089	-0.474808	1.89993	3.23189	0.55374	2.48978	0.0287783	-1.06548	-0.219896
310	-0.936426	-0.0573733	0.430941	2.29161	-0.0737841	-0.887157	0.796253	0.291939	0.906011	-0.309634	-0.10919	1.00125	-0.0607272	0.221605	0.0482829	0.610674	-0.605533	0.367157	0.589164	0.544212	1.43682	0.778926	1.8059	1.49328	-0.585622	-0.374746	1.71737	0.0975086	1.02351	0.445282	-0.0290309	-0.515807	-0.448181	1.92625	3.19453	0.538214	2.58078	-0.000339261	-1.15809	-0.224118
311	-0.928517	-0.0713449	0.391195	2.24029	-0.0722774	-0.896339	0.780615	0.321757	0.926951	-0.280393	-0.0897391	1.00694	-0.0905458	0.213722	-0.00327935	0.601331	-0.604536	0.375588	0.726834	0.481155	1.3881	1.07806	1.8202	1.42378	-0.574616	-0.479929	1.72032	0.101657	1.07328	0.437968	0.12309	-0.557308	-0.438022	1.90968	3.12866	0.546505	2.57154	-0.0265394	-1.17618	-0.244982
312	-0.947252	-0.0881026	0.398543	2.21595	-0.127618	-0.933067	0.776509	0.355399	0.894065	-0.310238	-0.111208	1.05316	-0.126144	0.216146	-0.0271552	0.617078	-0.593446	0.374339	0.816112	0.538667	1.30563	1.295	1.84815	1.31425	-0.546315	-0.588913	1.72453	0.105443	1.16756	0.458563	0.250668	-0.60973	-0.421363	1.91804	3.11973	0.473739	2.45409	0.0347899	-1.17302	-0.276417
313	-0.90787	-0.118013	0.403442	2.21887	-0.222927	-0.967856	0.771957	0.361756	0.857576	-0.319609	-0.0910841	1.0928	-0.160613	0.203816	-0.0110337	0.616624	-0.598457	0.359207	0.816253	0.594959	1.27153	1.43212	1.85088	1.23731	-0.437115	-0.577702	1.73474	0.142699	1.23065	0.441545	0.439844	-0.629517	-0.455385	1.87134	3.09548	0.473998	2.39037	0.0925106	-1.12138	-0.348602
314	-0.905344	-0.119488	0.392368	2.26244	-0.240821	-0.96372	0.772864	0.340671	0.848143	-0.320449	-0.0499578	1.18703	-0.188829	0.232178	0.0307491	0.636577	-0.589931	0.362954	0.828644	0.576492	1.26986	1.39414	1.89656	1.13709	-0.280603	-0.334078	1.75756	0.131721	1.3314	0.450784	0.511562	-0.626938	-0.470911	1.81251	3.09685	0.494287	2.31247	0.145658	-1.05288	-0.374899
315	-0.918224	-0.0969117	0.445349	2.22869	-0.213481	-0.95507	0.759895	0.357544	0.852445	-0.324438	-0.0173414	1.28589	-0.218175	0.229701	0.0738109	0.65027	-0.601472	0.364876	0.848164	0.559593	1.23917	1.16288	1.88635	1.0813	-0.0743517	-0.0971344	1.78469	0.163031	1.3109	0.452548	0.538177	-0.632239	-0.500205	1.76992	3.11172	0.557188	2.20261	0.228036	-0.947515	-0.414547
316	-0.915061	-0.0750529	0.519964	2.23299	-0.242633	-0.939109	0.735839	0.324987	0.854466	-0.330239	-0.0345678	1.32707	-0.227396	0.226958	0.118605	0.654045	-0.589694	0.333892	0.851876	0.519825	1.21211	0.846965	1.82712	1.02334	0.0757116	0.0940282	1.82672	0.202906	1.27215	0.466213	0.553094	-0.631013	-0.522423	1.7378	3.14134	0.557587	2.17807	0.269884	-0.835468	-0.440976
317	-0.901235	-0.0229154	0.524266	2.22975	-0.243462	-0.910756	0.746618	0.270054	0.899844	-0.310343	-0.0339471	1.34941	-0.243396	0.238996	0.107466	0.634618	-0.588316	0.28379	0.873119	0.457316	1.28577	0.455265	1.75365	1.03977	0.182768	0.262074	1.87163	0.219469	1.23252	0.447752	0.578259	-0.618692	-0.512088	1.70593	3.15382	0.626128	2.21741	0.239706	-0.65189	-0.491063
318	-0.926729	0.0281568	0.507696	2.17549	-0.252418	-0.894846	0.753308	0.240365	0.915704	-0.303649	-0.059347	1.37885	-0.210083	0.28845	0.0893729	0.654117	-0.550937	0.236906	0.892967	0.37645	1.30168	0.158837	1.70846	1.08119	0.204367	0.444161	1.87046	0.341381	1.20153	0.445875	0.570593	-0.624009	-0.493017	1.67684	3.13603	0.617618	2.23959	0.22536	-0.422766	-0.53768
319	-0.946163	0.0496879	0.486948	2.10792	-0.28978	-0.892375	0.771051	0.257083	0.931797	-0.301549	-0.107612	1.36121	-0.232283	0.275534	0.0798598	0.701335	-0.580907	0.177629	0.825339	0.317058	1.31595	-0.0226353	1.62357	1.11929	0.175066	0.522086	1.86271	0.477695	1.13788	0.41447	0.579518	-0.654287	-0.505556	1.67407	3.08622	0.603347	2.17913	0.227128	-0.263051	-0.572112
320	-0.947519	0.0583536	0.469164	2.06636	-0.308113	-0.880018	0.803405	0.252328	0.962221	-0.28685	-0.114984	1.35894	-0.267697	0.307891	0.0634985	0.680211	-0.545	0.104181	0.674448	0.264902	1.36065	-0.0695037	1.59944	1.17359	0.175796	0.555588	1.87595	0.65737	1.19751	0.420902	0.665771	-0.640183	-0.503751	1.6527	3.06894	0.589177	2.22608	0.200888	-0.17812	-0.614841
321	-0.934351	0.0725505	0.47324	2.02118	-0.298346	-0.883038	0.85162	0.266617	1.00825	-0.27593	-0.114725	1.32134	-0.287191	0.355828	0.0481497	0.692279	-0.553169	0.0609242	0.522617	0.194248	1.43584	-0.0948539	1.605	1.21588	0.174256	0.603601	1.87442	0.819946	1.24659	0.370025	0.708259	-0.66196	-0.523158	1.60456	3.08514	0.61393	2.21906	0.242334	-0.0676634	-0.637009
322	-0.962906	0.0545431	0.571134	1.94686	-0.29645	-0.884995	0.871108	0.283981	1.0473	-0.264801	-0.0935931	1.28446	-0.298567	0.391833	0.0199836	0.695648	-0.565257	0.0408929	0.32711	0.108966	1.45678	-0.0088914	1.61626	1.15667	0.163917	0.633399	1.89827	0.934572	1.25391	0.311818	0.727559	-0.688354	-0.549864	1.59219	3.07271	0.634778	2.20395	0.24984	-0.0683464	-0.635448
323	-0.961674	0.0279315	0.666578	1.91529	-0.277354	-0.874577	0.924405	0.291087	1.14249	-0.252332	-0.0491043	1.24124	-0.321765	0.406641	-0.0219057	0.69431	-0.60475	0.0305891	0.119619	0.0868344	1.52713	0.02835	1.59586	1.07259	0.216437	0.639514	1.89787	0.968358	1.25907	0.278007	0.764773	-0.71037	-0.610114	1.52671	3.10295	0.638903	2.15528	0.266034	-0.0670448	-0.580805
324	-0.913109	0.0124439	0.785262	1.90319	-0.220862	-0.871453	0.951267	0.262793	1.21041	-0.240625	0.0191549	1.25384	-0.30277	0.428425	-0.0148709	0.617126	-0.607979	-0.0120434	0.0275057	0.103719	1.5755	-0.0149558	1.54539	0.995043	0.251868	0.635502	1.89739	1.01828	1.20411	0.240507	0.768247	-0.738705	-0.641836	1.41028	3.15117	0.647693	2.1743	0.204392	-0.0938715	-0.355471
325	-0.862161	-0.00687465	0.861152	1.93799	-0.222758	-0.861139	0.977924	0.227652	1.24418	-0.248106	0.0552891	1.22969	-0.260972	0.382006	-0.0281412	0.625107	-0.642912	0.00856429	0.0192656	0.120055	1.6223	-0.0749506	1.4928	0.893604	0.226966	0.676025	1.86065	1.0002	1.13503	0.174184	0.771674	-0.798911	-0.696734	1.27932	3.17784	0.649706	2.09781	0.107459	-0.113765	-0.165602
326	-0.825018	-0.0161754	0.894867	1.91978	-0.260814	-0.855647	1.00682	0.179747	1.27636	-0.240862	0.0771197	1.23679	-0.198681	0.347971	-0.0651541	0.571556	-0.640514	0.0311895	0.00297338	0.149954	1.60607	-0.130702	1.44928	0.855279	0.228697	0.664345	1.8369	0.952269	1.09075	0.172884	0.760231	-0.833248	-0.757671	1.15116	3.16673	0.630692	2.02991	0.00172621	-0.15106	-0.0786613
327	-0.741756	-0.0450815	0.913434	1.92017	-0.216833	-0.86198	1.01279	0.138535	1.30186	-0.244064	0.0885522	1.23881	-0.150498	0.367386	-0.0346431	0.565582	-0.625149	0.0107019	0.0988782	0.190458	1.59033	-0.204821	1.37007	0.912838	0.263557	0.673906	1.77809	0.934193	1.05214	0.160983	0.792504	-0.860884	-0.801372	0.91258	3.13919	0.582341	1.98244	-0.0937919	-0.184435	0.0802777
328	-0.64931	-0.0428485	0.977427	1.89233	-0.192913	-0.857895	1.00446	0.110112	1.29036	-0.255298	0.0454085	1.19715	-0.135733	0.357825	0.0401289	0.546203	-0.609523	0.004241	0.189551	0.216176	1.59398	-0.26632	1.34317	0.957835	0.241339	0.69623	1.75979	0.900312	1.09447	0.12969	0.820713	-0.856411	-0.820076	0.708594	3.13055	0.540207	1.95168	-0.171846	-0.235975	0.178643
329	-0.640353	-0.0327283	0.990003	1.8471	-0.198584	-0.86452	1.0066	0.0845575	1.30179	-0.289632	0.0049806	1.14383	-0.114532	0.35929	0.0573963	0.571031	-0.602707	0.03179	0.236594	0.210615	1.56846	-0.270848	1.31899	0.968227	0.252408	0.699465	1.73733	0.901589	1.14566	0.0834484	0.833399	-0.850982	-0.855584	0.554694	3.10639	0.508458	1.86169	-0.146321	-0.27062	0.0688057
330	-0.591172	-0.0520263	1.04142	1.75875	-0.19684	-0.862323	0.9828	0.106598	1.28199	-0.306222	-0.0180656	1.11219	-0.0632493	0.361953	0.0838836	0.598487	-0.628664	0.0470896	0.322113	0.206449	1.52856	-0.266399	1.30735	0.95145	0.278326	0.643105	1.74363	0.912347	1.18108	0.0558125	0.805907	-0.850059	-0.834148	0.414843	3.06597	0.48213	1.85566	-0.128929	-0.312471	-0.0403179
331	-0.574511	-0.07198	1.07913	1.67014	-0.162136	-0.855355	0.98535	0.143651	1.23622	-0.318454	-0.00376195	1.06	-0.0726021	0.37684	0.140402	0.611869	-0.667444	0.0631098	0.454973	0.230554	1.51955	-0.230551	1.25747	0.93335	0.266527	0.659638	1.74636	1.03385	1.21521	0.0170612	0.817223	-0.864911	-0.803081	0.329606	3.02255	0.479738	1.87541	-0.102681	-0.371812	-0.0554845
332	-0.566622	-0.0833293	1.09212	1.60813	-0.191254	-0.849331	0.995787	0.192563	1.22334	-0.331604	-0.0160998	1.04381	-0.0492464	0.337905	0.156017	0.610746	-0.69739	0.0781453	0.560794	0.289946	1.50537	-0.220116	1.20443	0.846532	0.252821	0.677724	1.72953	1.13224	1.24645	-0.00961235	0.800616	-0.868716	-0.786246	0.269025	2.96622	0.498672	1.91009	-0.0539853	-0.407646	-0.124301
333	-0.627226	-0.137044	1.10729	1.55986	-0.18758	-0.868982	1.01909	0.238531	1.1662	-0.375073	0.00327348	1.05159	-0.052977	0.321473	0.130996	0.619229	-0.707625	0.093493	0.745585	0.326565	1.45815	-0.273381	1.12899	0.786419	0.247056	0.647004	1.71341	1.2087	1.23069	-0.0264698	0.774766	-0.895938	-0.799823	0.277054	2.90495	0.520097	1.9344	-0.0304132	-0.461018	-0.180217
334	-0.632854	-0.204669	1.18334	1.52081	-0.192117	-0.832597	1.07619	0.304083	1.09957	-0.356646	0.017215	1.04105	-0.100634	0.290181	0.125107	0.637294	-0.701403	0.104974	0.904826	0.396499	1.47356	-0.347674	1.09534	0.753761	0.263922	0.663876	1.69302	1.22321	1.27814	-0.0311694	0.799389	-0.927871	-0.800382	0.306055	2.81637	0.483445	2.02867	-0.0245141	-0.524915	-0.226804
335	-0.699272	-0.232182	1.23886	1.4943	-0.166791	-0.824805	1.12712	0.313334	1.05279	-0.348876	-0.000709819	1.03147	-0.173723	0.26813	0.133128	0.623124	-0.696677	0.0913794	0.965703	0.483112	1.58501	-0.39174	1.06606	0.772021	0.216691	0.712779	1.68262	1.24133	1.32536	-0.0417875	0.852858	-0.956239	-0.851447	0.293313	2.76258	0.433818	2.02225	0.0159113	-0.591592	-0.284761
336	-0.723924	-0.266476	1.34099	1.46652	-0.188223	-0.820978	1.15296	0.338552	1.01263	-0.351029	-0.0448882	1.03348	-0.238746	0.234042	0.115301	0.601498	-0.674307	0.0347682	0.934951	0.519825	1.66711	-0.442472	1.0353	0.783259	0.264335	0.747478	1.63975	1.22537	1.37487	-0.0466153	0.860365	-0.996307	-0.880534	0.212404	2.74657	0.418551	2.08342	0.022839	-0.640988	-0.31577
337	-0.737174	-0.294461	1.46519	1.39731	-0.217832	-0.810732	1.17518	0.31938	0.943718	-0.309398	-0.0718142	1.01458	-0.265543	0.193855	0.0848695	0.621762	-0.694303	0.0470416	0.811585	0.512777	1.7688	-0.437912	1.01965	0.785924	0.35316	0.755163	1.61801	1.22991	1.4505	-0.045252	0.856619	-1.00551	-0.906362	0.222071	2.76809	0.378451	2.10667	-0.00357812	-0.691283	-0.355456
338	-0.687439	-0.28641	1.55534	1.35893	-0.213413	-0.789536	1.17234	0.332971	0.933015	-0.235165	-0.122795	0.995754	-0.284459	0.144454	0.023128	0.613398	-0.714251	0.0343599	0.636615	0.487701	1.79968	-0.334152	1.0365	0.825686	0.405028	0.747834	1.60183	1.25564	1.52999	-0.0968669	0.899634	-0.996594	-0.939473	0.236139	2.78577	0.382557	2.08857	-0.0223442	-0.755301	-0.435969
339	-0.663341	-0.260474	1.62109	1.3104	-0.172903	-0.793312	1.13934	0.357647	0.939027	-0.162324	-0.17507	0.981938	-0.257766	0.118409	-0.0507113	0.57495	-0.740991	0.0272745	0.531593	0.416688	1.80797	-0.165822	1.02793	0.837849	0.450592	0.760485	1.5668	1.27013	1.58944	-0.138024	0.887697	-0.987488	-0.968336	0.260887	2.83858	0.429473	2.06863	-0.0232524	-0.759695	-0.50453
340	-0.66367	-0.264018	1.6647	1.25197	-0.175662	-0.823449	1.13333	0.405862	0.929905	-0.103605	-0.200366	0.962983	-0.207167	0.0927625	-0.132598	0.565917	-0.738402	-0.00212385	0.429281	0.333707	1.72115	-0.0134357	0.985138	0.885623	0.557855	0.747414	1.49744	1.26854	1.64134	-0.177449	0.830323	-0.974737	-0.958449	0.354096	2.85873	0.459409	2.04755	-0.0365212	-0.78506	-0.558855
341	-0.676879	-0.237406	1.66975	1.19152	-0.123149	-0.844233	1.13241	0.422244	0.923582	-0.0470912	-0.233733	0.952886	-0.17191	0.0526023	-0.16151	0.597053	-0.750822	0.0555201	0.400754	0.265387	1.68601	0.138317	0.990739	0.916925	0.607198	0.697346	1.47079	1.20532	1.65684	-0.230475	0.825924	-0.92924	-0.970205	0.504774	2.8379	0.442588	1.90104	-0.00348971	-0.811742	-0.634905
342	-0.735942	-0.227471	1.66767	1.1687	-0.0906452	-0.862014	1.10548	0.4925	0.929283	-0.0546509	-0.294051	0.957431	-0.164606	0.0355316	-0.174887	0.587638	-0.751202	0.0512688	0.489954	0.224602	1.64823	0.276927	1.0202	1.04922	0.600481	0.690293	1.4178	1.16108	1.64642	-0.279219	0.847966	-0.92803	-1.02301	0.593749	2.84086	0.419389	1.72746	0.0695654	-0.846836	-0.693189
343	-0.88669	-0.215568	1.64328	1.15166	-0.0674019	-0.907581	1.06758	0.538027	0.89606	-0.0616594	-0.325788	0.950717	-0.160324	0.0463173	-0.190289	0.595452	-0.769393	0.0564327	0.588976	0.137409	1.64795	0.377314	0.989521	1.14778	0.606166	0.703898	1.34488	1.09014	1.5984	-0.2746	0.779834	-0.946894	-1.00391	0.629637	2.82319	0.354395	1.52565	0.132213	-0.857409	-0.749423
344	-1.03586	-0.206042	1.5659	1.13716	-0.0745459	-0.968474	1.02019	0.55627	0.843686	-0.0683529	-0.307139	0.941808	-0.17459	0.0197924	-0.17534	0.555881	-0.782645	0.0590267	0.639764	0.121778	1.67703	0.410138	0.995267	1.26718	0.612582	0.680619	1.33859	1.07601	1.56729	-0.277728	0.812505	-0.959311	-1.00437	0.607228	2.78999	0.303174	1.31894	0.169496	-0.917008	-0.768936
345	-1.18348	-0.194303	1.4869	1.10532	-0.0527076	-0.975734	0.977034	0.59526	0.793437	-0.0670667	-0.338307	0.961356	-0.214786	0.05183	-0.14307	0.483667	-0.811379	0.0678414	0.663451	0.12527	1.70713	0.448456	1.02111	1.30236	0.582344	0.675119	1.33521	1.0771	1.57812	-0.279813	0.833048	-0.973097	-1.03413	0.594338	2.78648	0.319058	1.14368	0.236218	-0.987421	-0.77229
346	-1.28916	-0.200961	1.38039	1.11171	-0.056178	-0.977707	0.941977	0.604149	0.765656	-0.065308	-0.346041	1.00843	-0.205354	0.0849595	-0.143577	0.455303	-0.831019	0.0431266	0.75428	0.148294	1.71711	0.521656	0.99431	1.33455	0.544213	0.67499	1.28427	1.08297	1.60153	-0.322622	0.813892	-1.00646	-1.05443	0.520978	2.79595	0.337095	0.968343	0.343783	-1.05255	-0.755113
347	-1.31342	-0.18869	1.29698	1.05918	-0.0484585	-0.983852	0.8901	0.610298	0.719967	0.0225475	-0.340842	1.00278	-0.243658	0.125413	-0.128121	0.416543	-0.827172	0.0465612	0.815564	0.161122	1.68373	0.568905	0.969458	1.31294	0.540322	0.547823	1.27913	1.09964	1.62046	-0.329824	0.744899	-1.02474	-1.02268	0.479861	2.78313	0.382178	0.846387	0.471842	-1.10087	-0.681313
348	-1.26112	-0.228782	1.25024	1.00041	-0.0324268	-0.981603	0.852116	0.59601	0.696177	0.142506	-0.333444	1.01463	-0.235856	0.153722	-0.0799166	0.384786	-0.849518	0.0661121	0.79924	0.305452	1.70933	0.560687	0.924576	1.31163	0.547627	0.345029	1.27693	1.11499	1.702	-0.361646	0.771578	-1.03946	-1.02025	0.482291	2.7819	0.431307	0.880457	0.582189	-1.19963	-0.54545
349	-1.16156	-0.252771	1.22375	0.917599	-0.0132126	-0.978394	0.834254	0.576966	0.652718	0.224376	-0.35975	1.02395	-0.229183	0.206665	-0.0634753	0.434418	-0.882077	0.0774968	0.821109	0.387774	1.73323	0.55866	0.882438	1.28804	0.544181	0.0416635	1.20295	1.09305	1.7494	-0.390068	0.66346	-1.01964	-0.966675	0.512637	2.77649	0.447391	0.969006	0.665547	-1.2289	-0.543424
350	-1.01961	-0.290138	1.19584	0.850973	0.00715286	-0.983028	0.821336	0.566062	0.652381	0.352025	-0.313838	0.97463	-0.230207	0.168582	-0.0135385	0.478721	-0.885496	0.10567	0.874983	0.470457	1.70315	0.581002	0.92956	1.2924	0.598845	-0.256477	1.14789	1.06671	1.72045	-0.471789	0.610612	-1.0103	-0.908997	0.51818	2.74744	0.403982	1.04318	0.687062	-1.21745	-0.528653
351	-0.876952	-0.391586	1.24657	0.778941	0.0392161	-0.999899	0.778818	0.567303	0.611461	0.472902	-0.297828	0.904854	-0.27592	0.144374	0.0570765	0.470405	-0.890887	0.0980084	0.883725	0.506669	1.6859	0.523414	0.969523	1.31799	0.639088	-0.570503	1.15818	1.06301	1.70377	-0.506931	0.614022	-1.0015	-0.833398	0.563403	2.75431	0.413589	1.1527	0.617149	-1.25076	-0.447767
352	-0.763532	-0.544721	1.27113	0.709244	0.0349331	-1.07162	0.780666	0.565494	0.555666	0.519415	-0.275997	0.908443	-0.251409	0.0970235	0.09782	0.44118	-0.921498	0.0928205	0.83477	0.523083	1.70136	0.531489	0.984213	1.34542	0.647823	-0.728794	1.09422	1.0212	1.67915	-0.56902	0.671556	-0.987122	-0.771854	0.558579	2.74552	0.442528	1.2608	0.572994	-1.29352	-0.325092
353	-0.689965	-0.627055	1.28097	0.617219	0.00236199	-1.10514	0.798118	0.574357	0.556884	0.535348	-0.273798	0.911955	-0.268433	0.0426155	0.123721	0.368369	-0.907107	0.0953184	0.881234	0.497162	1.69697	0.555272	1.06427	1.36013	0.622794	-0.792806	1.09882	0.983721	1.6279	-0.622976	0.701964	-0.989191	-0.733041	0.566534	2.73933	0.503137	1.36983	0.564869	-1.34936	-0.237686
354	-0.668045	-0.722152	1.31226	0.52191	-0.0173432	-1.13444	0.806793	0.609058	0.560305	0.568501	-0.264927	0.917533	-0.281542	-0.00758472	0.171206	0.272403	-0.885259	0.1233	0.876503	0.451944	1.65771	0.542019	1.11232	1.43218	0.591746	-0.758091	1.12778	0.968106	1.58597	-0.690246	0.778399	-1.00129	-0.73221	0.527386	2.76387	0.608808	1.40012	0.549896	-1.47026	-0.130751
355	-0.653953	-0.735898	1.32543	0.481598	-0.0220325	-1.17384	0.808914	0.587095	0.502566	0.569682	-0.251632	0.916423	-0.234595	-0.0215929	0.172619	0.163844	-0.906869	0.143139	0.855213	0.394353	1.65726	0.459049	1.1403	1.48939	0.554599	-0.720479	1.14245	0.919476	1.58841	-0.683108	0.913898	-0.997533	-0.726412	0.521402	2.76118	0.687434	1.55946	0.555916	-1.59966	-0.0785216
356	-0.646619	-0.657784	1.26121	0.452262	-0.0540281	-1.20551	0.836906	0.601539	0.490205	0.560364	-0.282619	0.91916	-0.193663	-0.0496357	0.185463	0.0876875	-0.899413	0.189494	0.819276	0.388855	1.64287	0.446857	1.19074	1.50666	0.493996	-0.581261	1.13677	0.925234	1.58787	-0.710584	0.983225	-0.986087	-0.76045	0.562704	2.75257	0.730624	1.75068	0.576032	-1.69128	-0.163079
357	-0.604648	-0.545745	1.20333	0.432841	-0.0329347	-1.21057	0.866369	0.589524	0.496217	0.572622	-0.303052	0.889514	-0.203515	-0.0348287	0.221729	0.0455112	-0.900647	0.198669	0.815156	0.372488	1.59236	0.373736	1.26237	1.51925	0.438522	-0.464237	1.20863	0.952711	1.52978	-0.775287	1.1083	-1.01665	-0.787236	0.660553	2.7479	0.720519	1.84668	0.532569	-1.8241	-0.287501
358	-0.534492	-0.462837	1.15339	0.42585	-0.0180204	-1.24378	0.876327	0.581178	0.454831	0.568553	-0.339781	0.839752	-0.194819	-0.0479047	0.267163	-0.0115523	-0.899056	0.169919	0.773032	0.33543	1.52127	0.337729	1.33048	1.53529	0.386304	-0.331538	1.21051	0.978516	1.44299	-0.770812	1.26302	-1.03056	-0.781806	0.710878	2.75237	0.72592	1.96469	0.495109	-1.89338	-0.407165
359	-0.488557	-0.476993	1.09024	0.445566	-0.017157	-1.29439	0.933781	0.548389	0.427257	0.513851	-0.367665	0.782268	-0.232598	-0.0538435	0.316993	-0.0275626	-0.924918	0.164203	0.729575	0.305718	1.44968	0.238039	1.36319	1.50415	0.334356	-0.17734	1.20396	0.978343	1.35874	-0.739519	1.393	-1.04582	-0.760162	0.763448	2.75505	0.738715	2.06758	0.52155	-1.90399	-0.474608
360	-0.442601	-0.561048	1.06283	0.478315	-0.0281946	-1.28332	1.02378	0.553918	0.470069	0.507367	-0.420146	0.749291	-0.283066	-0.0677451	0.368369	-0.0438357	-0.938573	0.167325	0.738959	0.229583	1.41795	0.0687899	1.29808	1.48702	0.304165	-0.0379107	1.19973	1.00983	1.24226	-0.768374	1.48939	-1.07768	-0.762862	0.818652	2.81085	0.818717	2.04433	0.501273	-1.91641	-0.536695
