# Supplementary material for: TMEM251 loss-induced autophagy dysfunction in the anterior cingulate cortex contributes to chronic postoperative pain
Source: EMBO Rep. 2025 Dec 3;27(1):186–207. doi: 10.1038/s44319-025-00646-8 (PMC12796400; doi:10.1038/s44319-025-00646-8)
Supplement: Supplementary file 9 — Source data Fig. 7 [file 44319_2025_646_MOESM9_ESM.zip › Figure 7/7R/Raw data.xlsx]

## Sheet: Sheet2
7R	Scramble+2g	siTMEM251+2g
	-0.0316497	0.11574
	0.0117608	0.039988
	0.0656928	0.176753
	0.123175	0.0898565
	0.0311313	0.0604285
	0.00592176	0.0238736
	0.0741203	0.195665
	0.058114	0.119304
	0.100347	0.112316
	0.0396989	0.0894866
	0.0451281	0.129746
	0.150652	-0.0153819
	0.0382903	-0.0364469
	0.0645578	0.12039
	0.0231166	0.271885
	0.0528748	0.102274
	-0.0141194	0.159936
	0.034135	0.343665
	0.0183555	0.227847
	0.0385111	-0.00693297
