# Supplementary material for: TMEM251 loss-induced autophagy dysfunction in the anterior cingulate cortex contributes to chronic postoperative pain
Source: EMBO Rep. 2025 Dec 3;27(1):186–207. doi: 10.1038/s44319-025-00646-8 (PMC12796400; doi:10.1038/s44319-025-00646-8)
Supplement: Supplementary file 10 — Source data Fig. 8 [file 44319_2025_646_MOESM10_ESM.zip]

Archive with 35 entries (26 files):
- Figure 8/
- Figure 8/.DS_Store
- Figure 8/8B/
- Figure 8/8B/8B-CNO.tiff
- Figure 8/8B/8B-Saline.tiff
- Figure 8/8C/
- Figure 8/8C/Raw data.xlsx
- Figure 8/8C/Statistical details.xlsx
- Figure 8/8D/
- Figure 8/8D/Raw data.xlsx
- Figure 8/8D/Statistical details.xlsx
- Figure 8/8E/
- Figure 8/8E/.DS_Store
- Figure 8/8E/8E.png
- Figure 8/8E/Raw data.xlsx
- Figure 8/8E/Statistical details.xlsx
- Figure 8/8G/
- Figure 8/8G/8G.tiff
- Figure 8/8H/
- Figure 8/8H/8H.png
- Figure 8/8H/Raw data.xlsx
- Figure 8/8H/Statistical details.xlsx
- Figure 8/8I/
- Figure 8/8I/.DS_Store
- Figure 8/8I/8I-ATG5.tiff
- Figure 8/8I/8I-ATG7.tiff
- Figure 8/8I/8I-GAPDH.tiff
- Figure 8/8I/8I-LC3B.tiff
- Figure 8/8I/8I-SQSTM1.tiff
- Figure 8/8I/Raw data.xlsx
- Figure 8/8I/Statistical details.xlsx
- Figure 8/8J/
- Figure 8/8J/8J.png
- Figure 8/8J/Raw data.xlsx
- Figure 8/8J/Statistical details.xlsx
