# Supplementary material for: TMEM251 loss-induced autophagy dysfunction in the anterior cingulate cortex contributes to chronic postoperative pain
Source: EMBO Rep. 2025 Dec 3;27(1):186–207. doi: 10.1038/s44319-025-00646-8 (PMC12796400; doi:10.1038/s44319-025-00646-8)
Supplement: Supplementary file 10 — Source data Fig. 8 [file 44319_2025_646_MOESM10_ESM.zip › Figure 8/8C/Raw data.xlsx]

## Sheet: Sheet2
8C: PWT		SMIR+saline						SMIR+CNO
BL		0.93	1.98	1.61	1.98	0.93	1.37	1.61	1.02	1.61	1.98	1.53	0.93
1		0.55	0.28	0.48	0.55	0.55	0.65	1.61	0.93	1.13	0.93	0.93	0.72
3		0.22	0.55	0.22	0.55	0.93	0.28	0.93	1.25	0.55	1.61	0.93	0.79
5		0.22	0.55	0.55	0.55	0.48	0.16	0.93	0.72	0.83	0.93	0.79	1.06
7		0.16	0.16	0.55	0.55	0.79	0.65	0.83	1.38	0.72	1.38	0.98	1.19
10		0.55	0.48	0.55	0.65	0.48	0.72	1.61	0.93	0.55	1.61	0.93	1.19
14		0.55	0.93	0.87	0.93	0.55	0.48	1.13	1.37	1.25	0.93	1.61	1.25
8C: PWL		SMIR+saline						SMIR+CNO
BL		10.4333	9.56667	9.13333	11.2667	10.5	12	10.7667	11.0333	10.4667	9.66667	10.5	8.6
1		10.9333	8.76667	10.1	10.2667	9.9	8.3	10.2667	10.6	9.3	11.6333	10.5667	7.76667
3		10.3	9.73333	9.93333	8.33333	9.83333	12.7333	10.4	12.3333	8.36667	9.96667	10.9667	10.3667
5		9.5	13.4	10.3667	10.1333	10.4667	12.5667	10.4333	10.3333	10	9.8	10.2333	12
7		11.8	9.7	11.3333	11.9333	9.43333	12.8	10.4333	10.5	11.6333	12.4667	10.2333	10.1
10		11.3667	10.3	10.1667	11.9667	12.3	9.23333	10.3333	10.0667	9.53333	10.1667	10.4333	12.2333
14		10.4333	11.3333	12.1667	10.3333	9.3	10.4833	11.0667	10.5667	8.63333	10.5333	10.4667	9.66667
