# Supplementary material for: TMEM251 loss-induced autophagy dysfunction in the anterior cingulate cortex contributes to chronic postoperative pain
Source: EMBO Rep. 2025 Dec 3;27(1):186–207. doi: 10.1038/s44319-025-00646-8 (PMC12796400; doi:10.1038/s44319-025-00646-8)
Supplement: Supplementary file 10 — Source data Fig. 8 [file 44319_2025_646_MOESM10_ESM.zip › Figure 8/8C/Statistical details.xlsx]

## Sheet: Sheet1
		Figure and numbers	Statistical analysis	Post hoc tests
		8C: PWT	Two-way ANOVA	Bonferroni’s post hoc test
		n = 6 per group	Time: F (6, 60) = 11.25; P < 0.0001 Group: F (1, 10) = 36.21; P = 0.0001 Time x Group: F (6, 60) = 1.798; P = 0.1149	BL: P > 0.9999
				1d: P = 0.0161
				3d: P = 0.0112
				5d: P = 0.0376
				7d: P = 0.0043
				10d: P = 0.0088
				14d: P = 0.0143
		8C: PWL	Two-way ANOVA	Bonferroni’s post hoc test
		n = 6 per group	Time: F (3.963, 39.63) = 1.288; P = 0.2911 Group: F (1, 10) = 1.183; P = 0.2911 Time x Group: F (6, 60) = 0.2958; P = 0.9366	BL: P > 0.9999
				1d: P > 0.9999
				3d: P > 0.9999
				5d: P > 0.9999
				7d: P > 0.9999
				10d: P > 0.9999
				14d: P > 0.9999
