# Supplementary material for: TMEM251 loss-induced autophagy dysfunction in the anterior cingulate cortex contributes to chronic postoperative pain
Source: EMBO Rep. 2025 Dec 3;27(1):186–207. doi: 10.1038/s44319-025-00646-8 (PMC12796400; doi:10.1038/s44319-025-00646-8)
Supplement: Supplementary file 10 — Source data Fig. 8 [file 44319_2025_646_MOESM10_ESM.zip › Figure 8/8D/Raw data.xlsx]

## Sheet: Sheet2
8D: PWT		SMIR+saline						SMIR+CNO
BL		1.61	1.98	1.98	1.98	0.93	1.25	0.93	1.61	1.98	1.98	0.72	1.61
1		0.83	1.02	1.61	1.61	1.61	1.38	1.61	0.93	0.93	0.93	1.61	1.98
3		0.93	1.61	1.61	1.61	1.37	1.38	1.25	1.37	1.61	1.45	1.02	1.61
5		1.98	1.61	0.65	1.61	1.57	1.25	0.93	1.98	1.61	1.98	1.98	1.25		8H:C-FOS
7		1.61	0.93	0.93	1.61	1.61	1.98	1.61	1.98	1.98	1.98	1.02	1.38
10		1.98	0.93	0.93	1.61	1.98	1.53	1.98	1.13	1.61	1.98	1.98	1.37
14		1.38	1.61	1.98	1.61	1.37	1.13	1.38	1.61	1.98	1.25	1.37	1.13
8D: PWL		SMIR+saline						SMIR+CNO
BL		13.5333	9.5	12.2667	10.4333	10.0667	13.2667	10.1667	14.2333	9.16667	8.7	12.2333	12.6333
1		7.63333	9.46667	10.8667	10.5	9.73333	12.5	11.9333	13.1	10.7333	8.5	10.4	11.8667
3		8.6	10.3667	11.5667	11.2667	8.3	11.0333	10.3333	7.1	11.8	10.0333	11.6	9.06667
5		9.63333	11.6333	9.3	12.3667	11.1333	9.7	11.2667	8.9	10.0333	7.56667	12.2	11.3667
7		9.4	11.4667	11.7667	11	11.2333	9.46667	11.4667	10.5333	12.6333	10.9	10.4	9.43333
10		10.5	12.8667	10.1	10.7667	10.5	12.8	11.4	10.9	11.4333	10.1333	11.7333	11.2
14		9.36667	12.3667	10.0333	9.96667	9.66667	12.6	11.4333	9.93333	11.6	10	12.6667	10.6333
