# Supplementary material for: TMEM251 loss-induced autophagy dysfunction in the anterior cingulate cortex contributes to chronic postoperative pain
Source: EMBO Rep. 2025 Dec 3;27(1):186–207. doi: 10.1038/s44319-025-00646-8 (PMC12796400; doi:10.1038/s44319-025-00646-8)
Supplement: Supplementary file 10 — Source data Fig. 8 [file 44319_2025_646_MOESM10_ESM.zip › Figure 8/8D/Statistical details.xlsx]

## Sheet: Sheet1
		Figure and numbers	Statistical analysis	Post hoc tests
		8D: PWT	Two-way ANOVA	Bonferroni’s post hoc test
		n = 6 per group	Time: F (3.963, 39.63) = 0.5784; P = 0.6499 Group: F (1, 10) = 0.4599; P = 0.5130 Time x Group: F (6, 60) = 0.3633; P = 0.8992	BL: P > 0.9999
				1d: P > 0.9999
				3d: P > 0.9999
				5d: P > 0.9999
				7d: P > 0.9999
				10d: P > 0.9999
				14d: P > 0.9999
		8D: PWL	Two-way ANOVA	Bonferroni’s post hoc test
		n = 6 per group	Time: F (3.088, 30.88) = 1.198; P = 1.198 Group: F (1, 10) = 0.02713; P = 0.3274 Time x Group: F (6, 60) = 0.3716; P = 0.8942	BL: P > 0.9999
				1d: P > 0.9999
				3d: P > 0.9999
				5d: P > 0.9999
				7d: P > 0.9999
				10d: P > 0.9999
				14d: P > 0.9999
