# Supplementary material for: TMEM251 loss-induced autophagy dysfunction in the anterior cingulate cortex contributes to chronic postoperative pain
Source: EMBO Rep. 2025 Dec 3;27(1):186–207. doi: 10.1038/s44319-025-00646-8 (PMC12796400; doi:10.1038/s44319-025-00646-8)
Supplement: Supplementary file 10 — Source data Fig. 8 [file 44319_2025_646_MOESM10_ESM.zip › Figure 8/8E/Raw data.xlsx]

## Sheet: Sheet2
	8E:SQSTM1	SMIR+saline	SMIR+CNO
		40.324	22.37
		32.573	32.891
		45.672	20.965
		49.021	23.184
		35.702	31.063
		37.655	27.819
		38.916	22.083
		40.983	25.662
		45.671	27.091
	8E:LC3B	SMIR+saline	SMIR+CNO
		37.624	18.372
		42.815	26.845
		35.197	22.193
		36.328	31.567
		38.943	24.059
		37.562	29.431
		33.871	16.728
		44.096	27.914
		36.459	23.685
