# Supplementary material for: TMEM251 loss-induced autophagy dysfunction in the anterior cingulate cortex contributes to chronic postoperative pain
Source: EMBO Rep. 2025 Dec 3;27(1):186–207. doi: 10.1038/s44319-025-00646-8 (PMC12796400; doi:10.1038/s44319-025-00646-8)
Supplement: Supplementary file 10 — Source data Fig. 8 [file 44319_2025_646_MOESM10_ESM.zip › Figure 8/8H/Raw data.xlsx]

## Sheet: Sheet2
3		0.93	1.61	1.61
5		1.98	1.61	0.65		8H:C-FOS	Saline	CNO		8H:SQSTM1	Saline	CNO
7		1.61	0.93	0.93			5	12			21.473	37.426
10		1.98	0.93	0.93			7	15			12.478	28.153
14		1.38	1.61	1.98			3	10			21.635	42.791
							6	9			17.924	31.368
8D: PWL		SMIR+saline					9	11			25.319	44.205
BL		13.5333	9.5	12.2667			4	8			19.052	33.872
1		7.63333	9.46667	10.8667			2	13			28.746	29.614
3		8.6	10.3667	11.5667			7	15			14.283	46.927
5		9.63333	11.6333	9.3			5	18			22.861	41.083
7		9.4	11.4667	11.7667
10		10.5	12.8667	10.1
14		9.36667	12.3667	10.0333
8J	Saline	CNO
	8.372	17.384
	13.695	23.956
	18.426	28.712
	11.283	19.245
	16.847	26.831
	11.539	22.569
	9.614	21.478
	14.928	19.103
	19.753	24.687
