# Supplementary material for: TMEM251 loss-induced autophagy dysfunction in the anterior cingulate cortex contributes to chronic postoperative pain
Source: EMBO Rep. 2025 Dec 3;27(1):186–207. doi: 10.1038/s44319-025-00646-8 (PMC12796400; doi:10.1038/s44319-025-00646-8)
Supplement: Supplementary file 10 — Source data Fig. 8 [file 44319_2025_646_MOESM10_ESM.zip › Figure 8/8H/Statistical details.xlsx]

## Sheet: Sheet1
		Figure and numbers	Statistical analysis	Post hoc tests
		8H: C-FOS	Unpaired t test	Two-tailed
		n = 9 per group from 3 mice	t = 5.378; df = 16	P < 0.0001
		8H: SQSTM1	Unpaired t test	Two-tailed
		n = 9 per group from 3 mice	t = 5.911; df = 16	P < 0.0001
