# Supplementary material for: TMEM251 loss-induced autophagy dysfunction in the anterior cingulate cortex contributes to chronic postoperative pain
Source: EMBO Rep. 2025 Dec 3;27(1):186–207. doi: 10.1038/s44319-025-00646-8 (PMC12796400; doi:10.1038/s44319-025-00646-8)
Supplement: Supplementary file 10 — Source data Fig. 8 [file 44319_2025_646_MOESM10_ESM.zip › Figure 8/8I/Raw data.xlsx]

## Sheet: Sheet2
8I:ATG7	Saline	CNO-3d	CNO-7d		8I:ATG5	Saline	CNO-3d	CNO-7d		8I:SQSTM1	Saline	CNO-3d	CNO-7d		8I:LC3B	Saline	CNO-3d	CNO-7d
	1.09915	1.50018	1.71628			0.983187	1.48113	1.87769			0.964656	1.15864	1.96768			1.04095	1.55666	1.46119
	0.90085	1.46494	1.74208			1.01681	1.27505	1.49933			1.03534	1.2633	1.50734			0.959053	1.66275	1.4874
	1.12637	1.15982	1.55089			0.982288	1.31231	1.73849			0.948955	1.1023	2.18931			0.957901	1.37566	2.11199
	0.873631	1.05024	1.25529			1.01771	1.24637	1.3075			1.05104	1.14221	1.57155			1.0421	1.41593	1.92633
