# Supplementary material for: TMEM251 loss-induced autophagy dysfunction in the anterior cingulate cortex contributes to chronic postoperative pain
Source: EMBO Rep. 2025 Dec 3;27(1):186–207. doi: 10.1038/s44319-025-00646-8 (PMC12796400; doi:10.1038/s44319-025-00646-8)
Supplement: Supplementary file 10 — Source data Fig. 8 [file 44319_2025_646_MOESM10_ESM.zip › Figure 8/8I/Statistical details.xlsx]

## Sheet: Sheet1
		Figure and numbers	Statistical analysis	Post hoc tests
		8I:ATG7	One-way ANOVA	Bonferroni’s post hoc test
		n = 4 per group	Treatment: F (2, 9) = 8.220; P = 0.0093	Saline vs. CNO-3d: P = 0.1124
				Saline vs. CNO-7d: P = 0.0053
		8I:ATG5	One-way ANOVA	Bonferroni’s post hoc test
		n = 4 per group	Treatment: F (2, 9) = 14.63; P = 0.0015	Saline vs. CNO-3d: P = 0.03000
				Saline vs. CNO-7d: P = 0.0008
		8I:SQSTM1	One-way ANOVA	Bonferroni’s post hoc test
		n = 4 per group	Treatment: F (2, 9) = 19.37; P = 0.0005	Saline vs. CNO-3d: P = 0.4070
				Saline vs. CNO-7d: P = 0.0004
		8I:LC3B-II	One-way ANOVA	Bonferroni’s post hoc test
		n = 4 per group	Treatment: F (2, 9) = 13.97; P = 0.0017	Saline vs. CNO-3d: P = 0.0125
				Saline vs. CNO-7d: P = 0.0011
