# Supplementary material for: TMEM251 loss-induced autophagy dysfunction in the anterior cingulate cortex contributes to chronic postoperative pain
Source: EMBO Rep. 2025 Dec 3;27(1):186–207. doi: 10.1038/s44319-025-00646-8 (PMC12796400; doi:10.1038/s44319-025-00646-8)
Supplement: Supplementary file 10 — Source data Fig. 8 [file 44319_2025_646_MOESM10_ESM.zip › Figure 8/8J/Raw data.xlsx]

## Sheet: Sheet2
8J	Saline	CNO
	8.372	17.384
	13.695	23.956
	18.426	28.712
	11.283	19.245
	16.847	26.831
	11.539	22.569
	9.614	21.478
	14.928	19.103
	19.753	24.687
