# Supplementary material for: TMEM251 loss-induced autophagy dysfunction in the anterior cingulate cortex contributes to chronic postoperative pain
Source: EMBO Rep. 2025 Dec 3;27(1):186–207. doi: 10.1038/s44319-025-00646-8 (PMC12796400; doi:10.1038/s44319-025-00646-8)
Supplement: Supplementary file 11 — Appendix Figure S1 Source Data [file 44319_2025_646_MOESM11_ESM.zip]

Archive with 14 entries (9 files):
- Appendix Figure S1/
- Appendix Figure S1/.DS_Store
- Appendix Figure S1/S1C/
- Appendix Figure S1/S1C/Raw data.xlsx
- Appendix Figure S1/S1C/Statistical details.xlsx
- Appendix Figure S1/S1D/
- Appendix Figure S1/S1D/Raw data.xlsx
- Appendix Figure S1/S1D/Statistical details.xlsx
- Appendix Figure S1/S1E/
- Appendix Figure S1/S1E/Raw data.xlsx
- Appendix Figure S1/S1E/Statistical details.xlsx
- Appendix Figure S1/S1F/
- Appendix Figure S1/S1F/Raw data.xlsx
- Appendix Figure S1/S1F/Statistical details.xlsx
