# Supplementary material for: TMEM251 loss-induced autophagy dysfunction in the anterior cingulate cortex contributes to chronic postoperative pain
Source: EMBO Rep. 2025 Dec 3;27(1):186–207. doi: 10.1038/s44319-025-00646-8 (PMC12796400; doi:10.1038/s44319-025-00646-8)
Supplement: Supplementary file 11 — Appendix Figure S1 Source Data [file 44319_2025_646_MOESM11_ESM.zip › Appendix Figure S1/S1C/Raw data.xlsx]

## Sheet: Sheet2
S1C: PWT	Sham												SMIR
BL	1.61	1.98	1.98	1.98	1.45	1.61	1.02	1.98	1.45	1.02	0.93	1.45	1.98	0.98	1.61	0.98	1.98	1.98	2	0.98	1.61	1.45	1.61	1.98
1	1.98	1.13	1.96	1.61	1.98	1.61	1.96	1.98	1.61	0.93	1.61	1.45	1.61	1.61	1.61	1.61	1.37	1.61	1.96	0.93	1.61	1.68	1.45	1.38
3	1.96	1.61	1.98	1.98	1.98	1.45	1.98	1.98	1.61	1.45	1.02	1.61	1.45	1.02	1.98	1.98	1.02	1.98	1.37	1.98	1.98	0.93	1.98	1.98
7	1.98	1.61	1.98	1.61	1.13	1.13	1.98	1.61	1.84	2.8	1.98	1.61	1.02	1.98	2	1.61	1.45	2	1.61	1.61	1.61	1.02	1.98	1.61
14	1.61	1.98	1.98	1.98	1.98	2	1.45	1.13	1.61	1.13	1.13	1.98	1.38	0.93	1.38	1.98	0.93	1.98	1.61	1.98	1.53	1.61	1.13	1.02
21	1.13	1.3	1.98	0.93	1.61	1.98	1.02	1.61	1.98	0.93	1.13	1.3	1.98	1.61	1.13	1.02	1.98	1.61	1.98	1.61	1.98	1.06	1.3	1.06
S1C: PWL	Sham												SMIR
BL	10.5	13.2	10.4	11.1	10.2	11.9	11.1	11.4	12.7	12.7	10.9	11.6	12.4	12.2	11	9.5	11.9	11.9	11.5	11.9	10.5	12.4	14.6	10.8
1	10.7	9.9	11	11.4	12	10.3	9.1	9.9	10.7	12	9.8	9.6	11.7	10.2	11.8	12.1	13.3	11	12.1	11.1	9.9	10.8	10.2	10.1
3	10.9	11.2	11.9	10.1	12	10.4	12.1	10.5	10.1	10.6	11.2	13.7	11	10.1	8.1	12.1	9.9	13.5	9.2	11.6	11.9	13.2	13.1	10.4
7	10.4	9.6	10.4	13.8	10.1	10.5	11.1	10.6	9.5	10.3	10.7	10.4	11.4	11.4	11.6	11.5	11.6	13	11	11.5	12	10.7	11.5	10.4
14	10.4	11.2	10	10.4	12	10.5	11.4	11.2	10.2	11.6	13	12.5	11.9	9.4	10	10.9	8.4	13.8	9.8	13.1	13.7	11.6	12.2	9.7
21	11.3	9.6	10.2	11.2	10.9	8.6	9.3	10.3	11.4	8.3	10.4	11.5	9.3	11.2	9.3	10.2	11.6	9.2	7.4	10.6	11.5	10.2	11.2	9.3
