# Supplementary material for: TMEM251 loss-induced autophagy dysfunction in the anterior cingulate cortex contributes to chronic postoperative pain
Source: EMBO Rep. 2025 Dec 3;27(1):186–207. doi: 10.1038/s44319-025-00646-8 (PMC12796400; doi:10.1038/s44319-025-00646-8)
Supplement: Supplementary file 11 — Appendix Figure S1 Source Data [file 44319_2025_646_MOESM11_ESM.zip › Appendix Figure S1/S1C/Statistical details.xlsx]

## Sheet: Sheet1
		Figure and numbers	Statistical analysis	Post hoc tests
		S1C: PWT-Contralateral	Two-way ANOVA	Bonferroni’s post hoc test
		n = 12 per group	Time: F (3.898, 85.76) = 1.217; P = 0.3097 Group: F (1, 22) = 0.8416; P = 0.3689 Time x Group: F (5, 110) = 0.6651; P = 0.6507	BL: P > 0.9999
				1d: P > 0.9999
				3d: P > 0.9999
				7d: P > 0.9999
				14d: P > 0.9999
				21d: P > 0.9999
		S1C: PWL-Contralateral	Two-way ANOVA	Bonferroni’s post hoc test
		n = 12 per group	Time: F (3.652, 80.34) = 4.137; P = 0.0054 Group: F (1, 22) = 1.337; P = 0.2600 Time x Group: F (5, 110) = 0.7626; P = 0.5787	BL: P > 0.9999
				1d: P = 0.6982
				3d: P > 0.9999
				7d: P = 0.1965
				14d: P > 0.9999
				21d: P > 0.9999
