# Supplementary material for: TMEM251 loss-induced autophagy dysfunction in the anterior cingulate cortex contributes to chronic postoperative pain
Source: EMBO Rep. 2025 Dec 3;27(1):186–207. doi: 10.1038/s44319-025-00646-8 (PMC12796400; doi:10.1038/s44319-025-00646-8)
Supplement: Supplementary file 11 — Appendix Figure S1 Source Data [file 44319_2025_646_MOESM11_ESM.zip › Appendix Figure S1/S1D/Raw data.xlsx]

## Sheet: Sheet2
	S1D	Sham	SMIR
		92	96
		83	137
		124	83
		89	126
		113	107
		152	94
		97	118
		114	109
		127	84
