# Supplementary material for: TMEM251 loss-induced autophagy dysfunction in the anterior cingulate cortex contributes to chronic postoperative pain
Source: EMBO Rep. 2025 Dec 3;27(1):186–207. doi: 10.1038/s44319-025-00646-8 (PMC12796400; doi:10.1038/s44319-025-00646-8)
Supplement: Supplementary file 11 — Appendix Figure S1 Source Data [file 44319_2025_646_MOESM11_ESM.zip › Appendix Figure S1/S1E/Raw data.xlsx]

## Sheet: Sheet2
S1E:PWT		Sham								SMIR
	BL	1.53	1.98	1.61	1.61	1.25	1.53	1.68	1.37	1.61	1.38	1.25	1.53	1.68	1.37	1.61	1.53
	1	1.13	1.53	1.25	1.37	1.61	1.68	1.53	1.38	1.61	1.25	1.37	1.98	1.37	1.53	1.68	1.25
	3	1.98	1.61	1.38	1.13	1.25	1.61	0.93	1.37	1.98	1.61	1.3	1.52	1.87	1.61	1.98	1.38
	7	1.53	1.37	1.52	1.37	1.25	1.53	1.19	1.61	1.3	1.68	1.53	1.37	1.37	1.61	1.98	1.53
	14	1.52	1.53	1.25	1.37	1.06	1.98	1.61	1.37	1.52	1.87	1.3	1.68	1.37	1.68	1.98	1.63
	21	1.37	1.68	1.3	1.53	1.38	1.13	1.98	1.37	1.68	1.3	1.52	1.87	1.19	1.98	1.37	1.61
S1E:PWL		Sham								SMIR
	BL	13.1	12.2	11	9.5	11.9	8.2	11.5	7.3	12.3	11.4	13.5	10.8	9.4	11.7	13.1	8.3
	1	11.7	10.2	11.8	12.1	13.3	11	12.1	11.1	14.6	11.3	16.8	13.2	10.4	9.3	12.4	13.1
	3	11	10.1	8.1	12.1	9.9	13.5	9.2	11.6	10.3	9.4	11.5	9.3	14.2	11.7	14.1	10.6
	7	11.8	10.1	10.4	9.6	8.7	12.1	9.9	11.4	8.4	9.3	13.2	11.7	10.4	13.2	10.3	12.1
	14	11.4	11.4	11.6	11.5	11.6	13	11	11.5	9.5	10.3	13.2	11.4	10.1	11.7	10.2	9.6
	21	10.4	10.4	12.9	10.2	10.6	10.3	10.3	13.2	13.1	9.3	10.4	11.3	10.9	13.2	10.2	11.5
