# Supplementary material for: TMEM251 loss-induced autophagy dysfunction in the anterior cingulate cortex contributes to chronic postoperative pain
Source: EMBO Rep. 2025 Dec 3;27(1):186–207. doi: 10.1038/s44319-025-00646-8 (PMC12796400; doi:10.1038/s44319-025-00646-8)
Supplement: Supplementary file 11 — Appendix Figure S1 Source Data [file 44319_2025_646_MOESM11_ESM.zip › Appendix Figure S1/S1E/Statistical details.xlsx]

## Sheet: Sheet1
		Figure and numbers	Statistical analysis	Post hoc tests
		S1E: PWT-Contralateral	Two-way ANOVA	Bonferroni’s post hoc test
		n = 8 per group	Time: F (5, 70) = 0.2739; P = 0.9529 Group: F (1, 14) = 3.350; P = 0.0886 Time x Group: F (5, 70) = 0.8973; P = 0.4879	BL: P = 0.9894
				1d: P = 0.9926
				3d: P = 0.2714
				7d: P = 0.8799
				14d: P = 0.6583
				21d: P = 0.9603
		S1E: PWL-Contralateral	Two-way ANOVA	Bonferroni’s post hoc test
		n = 8 per group	Time: F (3.443, 48.20) = 1.474; P = 0.2297 Group: F (1, 14) = 1.401; P = 0.2563 Time x Group: F (5, 70) = 0.7023; P = 0.6236	BL: P = 0.9758
				1d: P = 0.8904
				3d: P = 0.9735
				7d: P = 0.9746
				14d: P = 0.4894
				21d: P = 0.9998
