# Supplementary material for: TMEM251 loss-induced autophagy dysfunction in the anterior cingulate cortex contributes to chronic postoperative pain
Source: EMBO Rep. 2025 Dec 3;27(1):186–207. doi: 10.1038/s44319-025-00646-8 (PMC12796400; doi:10.1038/s44319-025-00646-8)
Supplement: Supplementary file 12 — Appendix Figure S2 Source Data [file 44319_2025_646_MOESM12_ESM.zip]

Archive with 50 entries (42 files):
- Appendix  Figure S2/
- Appendix  Figure S2/.DS_Store
- Appendix  Figure S2/S2A/
- Appendix  Figure S2/S2A/Raw data.xlsx
- Appendix  Figure S2/S2A/S2A-ATG5.tiff
- Appendix  Figure S2/S2A/S2A-ATG7.tiff
- Appendix  Figure S2/S2A/S2A-GAPDH.tiff
- Appendix  Figure S2/S2A/S2A-LC3B.tiff
- Appendix  Figure S2/S2A/S2A-SQSTM1.tiff
- Appendix  Figure S2/S2A/Statistical details.xlsx
- Appendix  Figure S2/S2B/
- Appendix  Figure S2/S2B/.DS_Store
- Appendix  Figure S2/S2B/Raw data.xlsx
- Appendix  Figure S2/S2B/S2B-ATG5.tiff
- Appendix  Figure S2/S2B/S2B-ATG7.tiff
- Appendix  Figure S2/S2B/S2B-GAPDH.tiff
- Appendix  Figure S2/S2B/S2B-LC3B.tiff
- Appendix  Figure S2/S2B/S2B-SQSTM1.tiff
- Appendix  Figure S2/S2B/Statistical details.xlsx
- Appendix  Figure S2/S2C/
- Appendix  Figure S2/S2C/Raw data.xlsx
- Appendix  Figure S2/S2C/S2C-ATG5.tiff
- Appendix  Figure S2/S2C/S2C-ATG7.tiff
- Appendix  Figure S2/S2C/S2C-GAPDH.tiff
- Appendix  Figure S2/S2C/S2C-LC3B.tiff
- Appendix  Figure S2/S2C/S2C-SQSTM1.tiff
- Appendix  Figure S2/S2C/Statistical details.xlsx
- Appendix  Figure S2/S2D/
- Appendix  Figure S2/S2D/Raw data.xlsx
- Appendix  Figure S2/S2D/S2D-ATG5.tiff
- Appendix  Figure S2/S2D/S2D-ATG7.tiff
- Appendix  Figure S2/S2D/S2D-GAPDH.tiff
- Appendix  Figure S2/S2D/S2D-LC3B.tiff
- Appendix  Figure S2/S2D/S2D-SQSTM1.tiff
- Appendix  Figure S2/S2D/Statistical details.xlsx
- Appendix  Figure S2/S2E/
- Appendix  Figure S2/S2E/Raw data.xlsx
- Appendix  Figure S2/S2E/S2E-GAPDH.tiff
- Appendix  Figure S2/S2E/S2E-Gephyrin.tiff
- Appendix  Figure S2/S2E/S2E-PSD95.tiff
- Appendix  Figure S2/S2E/S2E-VGAT.tiff
- Appendix  Figure S2/S2E/S2E-VGLUT1.tiff
- Appendix  Figure S2/S2E/Statistical details.xlsx
- Appendix  Figure S2/S2F/
- Appendix  Figure S2/S2F/.DS_Store
- Appendix  Figure S2/S2F/Raw data.xlsx
- Appendix  Figure S2/S2G/
- Appendix  Figure S2/S2G/Raw data.xlsx
- Appendix  Figure S2/S2G/S2G.tiff
- Appendix  Figure S2/S2G/Statistical details.xlsx
