# Supplementary material for: TMEM251 loss-induced autophagy dysfunction in the anterior cingulate cortex contributes to chronic postoperative pain
Source: EMBO Rep. 2025 Dec 3;27(1):186–207. doi: 10.1038/s44319-025-00646-8 (PMC12796400; doi:10.1038/s44319-025-00646-8)
Supplement: Supplementary file 12 — Appendix Figure S2 Source Data [file 44319_2025_646_MOESM12_ESM.zip › Appendix Figure S2/S2A/Statistical details.xlsx]

## Sheet: Sheet1
		Figure and numbers	Statistical analysis	Post hoc tests
		S2A: ATG7	Multiple unpaired t tests	Two-stage step-up (Benjamini, Krieger, and Yekutieli)
		n = 6 per group	S1: t = 3.140; df = 10	P = 0.010510
			NAc: t = 3.649; df = 10	P = 0.004467
			ACC: t = 3.943; df = 10	P = 0.002761
			Hip: t = 0.1089; df = 10	P = 0.915437
			BLA: t = 0.2358; df = 10	P = 0.818313
		S2A: ATG5	Multiple unpaired t tests	Two-stage step-up (Benjamini, Krieger, and Yekutieli)
		n = 6 per group	S1: t = 0.5541; df = 10	P = 0.591668
			NAc: t = 0.8986; df = 10	P = 0.39
			ACC: t = 3.298; df = 10	P = 0.008047
			Hip: t = 0.1159; df = 10	P = 0.909995
			BLA: t = 3.265; df = 10	P = 0.008505
		S2A: SQSTM1	Multiple unpaired t tests	Two-stage step-up (Benjamini, Krieger, and Yekutieli)
		n = 6 per group	S1: t = 0.9352; df = 10	P = 0.371709
			NAc: t = 0.1634; df = 10	P = 0.873492
			ACC: t = 3.615; df = 10	P = 0.004725
			Hip: t = 1.330; df = 10	P = 0.213071
			BLA: t = 1.198; df = 10	P = 0.258578
		S2A: LC3B-II	Multiple unpaired t tests	Two-stage step-up (Benjamini, Krieger, and Yekutieli)
		n = 6 per group	S1: t = 2.292; df = 10	P = 0.044861
			NAc: t = 2.480; df = 10	P = 0.032535
			ACC: t = 3.210; df = 10	P = 0.009329
			Hip: t = 0.4176; df = 10	P = 0.685084
			BLA: t = 0.4186; df = 10	P = 0.684328
		S2B	Multiple unpaired t tests	Two-stage step-up (Benjamini, Krieger, and Yekutieli)
		n = 5 per group	ATG7: t = 2.597; df = 8	P = 0.031760
			ATG5: t = 2.609; df = 8	P = 0.031169
			SQSTM1: t = 0.8936; df = 8	P = 0.397602
			LC3B-II: t = 0.1725; df = 8	P = 0.867327
		S2C: ATG7	Multiple unpaired t tests	Two-stage step-up (Benjamini, Krieger, and Yekutieli)
		n = 6 per group	S1: t = 2.493; df = 10	P = 0.031852
			NAc: t = 3.281; df = 10	P = 0.008274
			ACC: t = 2.803; df = 10	P = 0.018688
			Hip: t = 1.600; df = 10	P = 0.140686
			BLA: t = 1.068; df = 10	P = 0.31059
		S2C: ATG5	Multiple unpaired t tests	Two-stage step-up (Benjamini, Krieger, and Yekutieli)
		n = 6 per group	S1: t = 2.148; df = 10	P = 0.057274
			NAc: t = 3.414; df = 10	P = 0.00661
			ACC: t = 5.049; df = 10	P = 0.0005
			Hip: t = 5.211; df = 10	P = 0.000395
			BLA: t = 4.148; df = 10	P = 0.001988
		S2C: SQSTM1	Multiple unpaired t tests	Two-stage step-up (Benjamini, Krieger, and Yekutieli)
		n = 6 per group	S1: t = 0.8240; df = 10	P = 0.429171
			NAc: t = 1.101; df = 10	P = 0.296566
			ACC: t = 2.864; df = 10	P = 0.01683
			Hip: t = 0.04375; df = 10	P = 0.965961
			BLA: t = 0.2360; df = 10	P = 0.818173
		S2C: LC3B-II	Multiple unpaired t tests	Two-stage step-up (Benjamini, Krieger, and Yekutieli)
		n = 6 per group	S1: t = 2.773; df = 10	P = 0.019679
			NAc: t = 4.320; df = 10	P = 0.001514
			ACC: t = 5.478; df = 10	P = 0.00027
			Hip: t = 1.067; df = 10	P = 0.310847
			BLA: t = 0.6494; df = 10	P = 0.530708
		S2D	Multiple unpaired t tests	Two-stage step-up (Benjamini, Krieger, and Yekutieli)
		n = 5 per group	ATG7: t = 2.703; df = 8	P = 0.026942
			ATG5: t = 2.390; df = 8	P = 0.043882
			SQSTM1: t = 1.489; df = 8	P = 0.174836
			LC3B-II: t = 2.678; df = 8	P = 0.028015
		S2E	Multiple unpaired t tests	Two-stage step-up (Benjamini, Krieger, and Yekutieli)
		n = 4 per group	PSD95: t = 5.906; df = 6	P = 0.001048
			VGLUT1: t = 7.152; df = 6	P = 0.000377
			Gephyrin: t = 0.9644; df = 6	P = 0.372098
			VGAT: t = 2.577; df = 6	P = 0.041951
		S2G	Unpaired t test	Two-tailed
		n = 9 per group from 3 mice	t = 1.784; df = 16	P = 0.0934
