# Supplementary material for: TMEM251 loss-induced autophagy dysfunction in the anterior cingulate cortex contributes to chronic postoperative pain
Source: EMBO Rep. 2025 Dec 3;27(1):186–207. doi: 10.1038/s44319-025-00646-8 (PMC12796400; doi:10.1038/s44319-025-00646-8)
Supplement: Supplementary file 12 — Appendix Figure S2 Source Data [file 44319_2025_646_MOESM12_ESM.zip › Appendix Figure S2/S2B/Raw data.xlsx]

## Sheet: Sheet1
S2B	Sham					SMIR
ATG7	0.91517	0.838475	1.04184	1.05339	1.15114	1.56175	1.04219	1.22466	1.21114	1.70409
ATG5	1.10555	0.850629	0.935624	1.00883	1.09936	1.29388	1.23953	1.10746	1.50243	1.05866
SQSTM1	0.62278	1.27897	1.13911	0.854166	1.10498	1.03765	0.908597	1.17485	1.39358	1.11791
LC3B-II	0.47729	1.55019	0.588458	0.98804	1.39603	1.59149	1.05573	1.39612	0.56076	0.648541
