# Supplementary material for: TMEM251 loss-induced autophagy dysfunction in the anterior cingulate cortex contributes to chronic postoperative pain
Source: EMBO Rep. 2025 Dec 3;27(1):186–207. doi: 10.1038/s44319-025-00646-8 (PMC12796400; doi:10.1038/s44319-025-00646-8)
Supplement: Supplementary file 12 — Appendix Figure S2 Source Data [file 44319_2025_646_MOESM12_ESM.zip › Appendix Figure S2/S2C/Raw data.xlsx]

## Sheet: Sheet1
	S2C: ATG7	Sham						SMIR
	S1	0.82	1.15	1.26	0.83	1.32	0.62	1.43	1.58	1.36	1.03	1.25	1.42
	NAc	1.12	1.33	0.96	1.05	0.83	0.71	1.53	1.32	1.64	1.36	1.63	1.05
	ACC	0.68	1.23	0.84	1.32	1.05	0.88	1.45	1.32	1.62	1.05	1.23	1.66
	Hip	0.72	1.04	1.13	0.83	1.16	1.12	1.34	1.28	1.12	1.05	0.93	1.21
	BLA	0.84	1.34	1.21	0.83	1.02	0.76	0.96	1.12	1.14	1.25	1.13	1.06
	S2C: PAKIN	Sham						SMIR
	S1	1.05	0.94	1.14	1.32	0.76	0.79	0.77	0.83	0.62	1.04	0.75	0.52
	NAc	0.94	1.13	0.73	1.02	0.99	1.19	1.32	1.43	1.57	1.23	1.06	1.38
	ACC	0.74	1.09	0.93	1.15	1.23	0.86	1.33	1.45	1.73	1.52	1.72	1.38
	Hip	0.85	1.26	0.83	1.12	0.88	1.06	1.43	1.52	1.73	1.37	1.53	1.32
	BLA	1.02	1.13	1.27	0.83	1.1	0.65	1.57	1.82	1.34	1.44	1.29	1.53
	S2C: SQSTM1	Sham						SMIR
	S1	0.78	1.19	0.83	1.27	1.06	0.87	1.16	0.94	1.17	1.23	1.03	0.95
	NAc	0.95	1.04	1.13	0.93	1.07	0.88	1.24	1.02	0.96	1.15	0.92	1.13
	ACC	1.01	0.94	1.13	0.85	1.03	1.04	1.35	1.42	1.57	1.28	0.93	1.15
	Hip	0.78	1.15	1.31	0.98	1.14	0.64	1.03	0.95	1.13	0.94	0.83	1.15
	BLA	0.99	1.24	0.73	1.02	1.12	0.9	1.13	1.33	0.86	1.04	0.72	1.08
	S2C: LC3B	Sham						SMIR
	S1	0.83	1.27	0.96	1.17	0.93	0.84	1.13	1.45	1.22	1.32	1.18	1.17
	NAc	1.02	0.95	1.25	0.78	1.04	0.96	1.36	1.27	1.35	1.19	1.33	1.26
	ACC	1.04	1.17	0.93	1.13	0.92	0.81	1.34	1.52	1.46	1.32	1.28	1.32
	Hip	0.77	1.03	1.32	1.05	0.73	1.1	1.32	1.05	1.14	0.92	1.09	1.15
	BLA	0.83	1.13	0.96	1.25	1.06	0.77	1.22	0.94	1.2	1.14	1.05	0.83
