# Supplementary material for: TMEM251 loss-induced autophagy dysfunction in the anterior cingulate cortex contributes to chronic postoperative pain
Source: EMBO Rep. 2025 Dec 3;27(1):186–207. doi: 10.1038/s44319-025-00646-8 (PMC12796400; doi:10.1038/s44319-025-00646-8)
Supplement: Supplementary file 12 — Appendix Figure S2 Source Data [file 44319_2025_646_MOESM12_ESM.zip › Appendix Figure S2/S2C/Statistical details.xlsx]

## Sheet: Sheet1
		Figure and numbers	Statistical analysis	Post hoc tests
		S2C: ATG7	Multiple unpaired t tests	Two-stage step-up (Benjamini, Krieger, and Yekutieli)
		n = 6 per group	S1: t = 2.493; df = 10	P = 0.031852
			NAc: t = 3.281; df = 10	P = 0.008274
			ACC: t = 2.803; df = 10	P = 0.018688
			Hip: t = 1.600; df = 10	P = 0.140686
			BLA: t = 1.068; df = 10	P = 0.31059
		S2C: ATG5	Multiple unpaired t tests	Two-stage step-up (Benjamini, Krieger, and Yekutieli)
		n = 6 per group	S1: t = 2.148; df = 10	P = 0.057274
			NAc: t = 3.414; df = 10	P = 0.00661
			ACC: t = 5.049; df = 10	P = 0.0005
			Hip: t = 5.211; df = 10	P = 0.000395
			BLA: t = 4.148; df = 10	P = 0.001988
		S2C: SQSTM1	Multiple unpaired t tests	Two-stage step-up (Benjamini, Krieger, and Yekutieli)
		n = 6 per group	S1: t = 0.8240; df = 10	P = 0.429171
			NAc: t = 1.101; df = 10	P = 0.296566
			ACC: t = 2.864; df = 10	P = 0.01683
			Hip: t = 0.04375; df = 10	P = 0.965961
			BLA: t = 0.2360; df = 10	P = 0.818173
		S2C: LC3B-II	Multiple unpaired t tests	Two-stage step-up (Benjamini, Krieger, and Yekutieli)
		n = 6 per group	S1: t = 2.773; df = 10	P = 0.019679
			NAc: t = 4.320; df = 10	P = 0.001514
			ACC: t = 5.478; df = 10	P = 0.00027
			Hip: t = 1.067; df = 10	P = 0.310847
			BLA: t = 0.6494; df = 10	P = 0.530708
