# Supplementary material for: TMEM251 loss-induced autophagy dysfunction in the anterior cingulate cortex contributes to chronic postoperative pain
Source: EMBO Rep. 2025 Dec 3;27(1):186–207. doi: 10.1038/s44319-025-00646-8 (PMC12796400; doi:10.1038/s44319-025-00646-8)
Supplement: Supplementary file 12 — Appendix Figure S2 Source Data [file 44319_2025_646_MOESM12_ESM.zip › Appendix Figure S2/S2D/Raw data.xlsx]

## Sheet: Sheet1
	S2D	Sham					SMIR
	ATG7	1.07431	0.72786	1.02969	1.07819	1.08996	1.3304	0.98499	1.76303	1.44997	1.97536
	ATG5	1.20244	1.09232	1.05834	0.761817	0.885079	2.21747	1.44034	1.10067	1.42978	1.28021
	SQSTM1	1.07952	0.790747	1.25107	1.12717	0.751489	1.08859	1.31488	1.0958	1.0042	1.44929
	LC3B-II	1.03	0.681815	1.04575	1.24243	1.18281	2.55423	1.47197	1.05045	1.82282	2.71604
