# Supplementary material for: TMEM251 loss-induced autophagy dysfunction in the anterior cingulate cortex contributes to chronic postoperative pain
Source: EMBO Rep. 2025 Dec 3;27(1):186–207. doi: 10.1038/s44319-025-00646-8 (PMC12796400; doi:10.1038/s44319-025-00646-8)
Supplement: Supplementary file 12 — Appendix Figure S2 Source Data [file 44319_2025_646_MOESM12_ESM.zip › Appendix Figure S2/S2D/Statistical details.xlsx]

## Sheet: Sheet1
		Figure and numbers	Statistical analysis	Post hoc tests
		S2D	Multiple unpaired t tests	Two-stage step-up (Benjamini, Krieger, and Yekutieli)
		n = 5 per group	ATG7: t = 2.703; df = 8	P = 0.026942
			ATG5: t = 2.390; df = 8	P = 0.043882
			SQSTM1: t = 1.489; df = 8	P = 0.174836
			LC3B-II: t = 2.678; df = 8	P = 0.028015
