# Supplementary material for: TMEM251 loss-induced autophagy dysfunction in the anterior cingulate cortex contributes to chronic postoperative pain
Source: EMBO Rep. 2025 Dec 3;27(1):186–207. doi: 10.1038/s44319-025-00646-8 (PMC12796400; doi:10.1038/s44319-025-00646-8)
Supplement: Supplementary file 12 — Appendix Figure S2 Source Data [file 44319_2025_646_MOESM12_ESM.zip › Appendix Figure S2/S2E/Raw data.xlsx]

## Sheet: Sheet1
S2E	Sham				SMIR
PSD95	0.927574	1.07243	0.939134	1.06087	1.43286	1.45857	1.61963	1.29735
VGLUT1	1.11264	0.887363	0.953332	1.04667	1.51365	1.65798	1.49193	1.40515
Gephyrin	0.850659	1.14934	1.20356	0.796442	0.930697	0.810395	1.02073	0.788939
VGAT	1.0325	0.967499	1.0416	0.958397	0.838736	0.918743	0.950293	0.945573
