# Supplementary material for: TMEM251 loss-induced autophagy dysfunction in the anterior cingulate cortex contributes to chronic postoperative pain
Source: EMBO Rep. 2025 Dec 3;27(1):186–207. doi: 10.1038/s44319-025-00646-8 (PMC12796400; doi:10.1038/s44319-025-00646-8)
Supplement: Supplementary file 12 — Appendix Figure S2 Source Data [file 44319_2025_646_MOESM12_ESM.zip › Appendix Figure S2/S2E/Statistical details.xlsx]

## Sheet: Sheet1
		Figure and numbers	Statistical analysis	Post hoc tests
		S2E	Multiple unpaired t tests	Two-stage step-up (Benjamini, Krieger, and Yekutieli)
		n = 4 per group	PSD95: t = 5.906; df = 6	P = 0.001048
			VGLUT1: t = 7.152; df = 6	P = 0.000377
			Gephyrin: t = 0.9644; df = 6	P = 0.372098
			VGAT: t = 2.577; df = 6	P = 0.201264
