# Supplementary material for: TMEM251 loss-induced autophagy dysfunction in the anterior cingulate cortex contributes to chronic postoperative pain
Source: EMBO Rep. 2025 Dec 3;27(1):186–207. doi: 10.1038/s44319-025-00646-8 (PMC12796400; doi:10.1038/s44319-025-00646-8)
Supplement: Supplementary file 12 — Appendix Figure S2 Source Data [file 44319_2025_646_MOESM12_ESM.zip › Appendix Figure S2/S2F/Raw data.xlsx]

## Sheet: Sheet1
S2F	neun	IBA-1	GFAP
	83	6	7
	79	8	12
	73	11	9
	65	14	12
	87	5	3
	76	9	11
	66	12	11
	73	13	10
	68	12	9
	77	12	8
