# Supplementary material for: TMEM251 loss-induced autophagy dysfunction in the anterior cingulate cortex contributes to chronic postoperative pain
Source: EMBO Rep. 2025 Dec 3;27(1):186–207. doi: 10.1038/s44319-025-00646-8 (PMC12796400; doi:10.1038/s44319-025-00646-8)
Supplement: Supplementary file 12 — Appendix Figure S2 Source Data [file 44319_2025_646_MOESM12_ESM.zip › Appendix Figure S2/S2G/Raw data.xlsx]

## Sheet: Sheet1
S2G	Sham	SMIR
	4.35	8.74
	5.72	9.32
	3.08	10.31
	7.14	6.43
	8.02	11.32
	9.51	9.41
	6.33	5.46
	7.47	7.81
	10.21	8.74
