# Supplementary material for: TMEM251 loss-induced autophagy dysfunction in the anterior cingulate cortex contributes to chronic postoperative pain
Source: EMBO Rep. 2025 Dec 3;27(1):186–207. doi: 10.1038/s44319-025-00646-8 (PMC12796400; doi:10.1038/s44319-025-00646-8)
Supplement: Supplementary file 13 — Appendix Figure S3 Source Data [file 44319_2025_646_MOESM13_ESM.zip]

Archive with 43 entries (33 files):
- Appendix  Figure S3/
- Appendix  Figure S3/.DS_Store
- Appendix  Figure S3/S3A/
- Appendix  Figure S3/S3A/Raw data.xlsx
- Appendix  Figure S3/S3A/S3A.tiff
- Appendix  Figure S3/S3A/Statistical details.xlsx
- Appendix  Figure S3/S3C/
- Appendix  Figure S3/S3C/.DS_Store
- Appendix  Figure S3/S3C/Raw data.xlsx
- Appendix  Figure S3/S3C/Statistical details.xlsx
- Appendix  Figure S3/S3D/
- Appendix  Figure S3/S3D/Raw data.xlsx
- Appendix  Figure S3/S3D/Statistical details.xlsx
- Appendix  Figure S3/S3E/
- Appendix  Figure S3/S3E/Raw data.xlsx
- Appendix  Figure S3/S3E/Statistical details.xlsx
- Appendix  Figure S3/S3F/
- Appendix  Figure S3/S3F/Raw data.xlsx
- Appendix  Figure S3/S3F/Statistical details.xlsx
- Appendix  Figure S3/S3G/
- Appendix  Figure S3/S3G/Raw data.xlsx
- Appendix  Figure S3/S3G/S3G-ATG5.png
- Appendix  Figure S3/S3G/S3G-ATG7.tiff
- Appendix  Figure S3/S3G/S3G-GAPDH.tiff
- Appendix  Figure S3/S3G/S3G-LC3B.tiff
- Appendix  Figure S3/S3G/S3G-SQSTM1.tiff
- Appendix  Figure S3/S3G/Statistical details.xlsx
- Appendix  Figure S3/S3H/
- Appendix  Figure S3/S3H/.DS_Store
- Appendix  Figure S3/S3H/Raw data.xlsx
- Appendix  Figure S3/S3H/S3H-ATG5.tiff
- Appendix  Figure S3/S3H/S3H-ATG7.tiff
- Appendix  Figure S3/S3H/S3H-GAPDH.tiff
- Appendix  Figure S3/S3H/S3H-LC3B.tiff
- Appendix  Figure S3/S3H/S3H-SQSTM1.tiff
- Appendix  Figure S3/S3H/Statistical details.xlsx
- Appendix  Figure S3/S3I/
- Appendix  Figure S3/S3I/.DS_Store
- Appendix  Figure S3/S3I/Raw data.xlsx
- Appendix  Figure S3/S3K/
- Appendix  Figure S3/S3K/Raw data.xlsx
- Appendix  Figure S3/S3K/S3K.tiff
- Appendix  Figure S3/S3K/Statistical details.xlsx
