# Supplementary material for: TMEM251 loss-induced autophagy dysfunction in the anterior cingulate cortex contributes to chronic postoperative pain
Source: EMBO Rep. 2025 Dec 3;27(1):186–207. doi: 10.1038/s44319-025-00646-8 (PMC12796400; doi:10.1038/s44319-025-00646-8)
Supplement: Supplementary file 13 — Appendix Figure S3 Source Data [file 44319_2025_646_MOESM13_ESM.zip › Appendix Figure S3/S3A/Raw data.xlsx]

## Sheet: Sheet2
S3A	ACSF	BafA1
	21.75	29.61
	9.15	23.75
	22.69	37.97
	13.34	21.53
	22.46	22.35
	19.8	20.49
	21.83	36.57
	24.94	31.53
	8.5	26.81
	9.54	25.16
