# Supplementary material for: TMEM251 loss-induced autophagy dysfunction in the anterior cingulate cortex contributes to chronic postoperative pain
Source: EMBO Rep. 2025 Dec 3;27(1):186–207. doi: 10.1038/s44319-025-00646-8 (PMC12796400; doi:10.1038/s44319-025-00646-8)
Supplement: Supplementary file 13 — Appendix Figure S3 Source Data [file 44319_2025_646_MOESM13_ESM.zip › Appendix Figure S3/S3C/Statistical details.xlsx]

## Sheet: Sheet1
		Figure and numbers	Statistical analysis	Post hoc tests
		S3C: PWT	Two-way ANOVA	Bonferroni’s post hoc test
		n = 10 per group	Time: F (6.001, 216.0) = 15.84; P < 0.0001 Group: F (3, 36) = 43.37; P < 0.0001 Time x Group: F (24, 288) = 3.282; P < 0.0001	(BL)ACSF vs. 2ng: P = 0.3091 ACSF vs. 10ng: P = 0.4328 ACSF vs. 50ng: P = 0.3539
				(2h)ACSF vs. 2ng: P = 0.8379 ACSF vs. 10ng: P = 0.8379 ACSF vs. 50ng: P = 0.3132
				(24h)ACSF vs. 2ng: P = 0.1456 ACSF vs. 10ng: P = 0.2832 ACSF vs. 50ng: P = 0.0014
				(2d)ACSF vs. 2ng: P = 0.1136 ACSF vs. 10ng: P = 0.2832 ACSF vs. 50ng: P = 0.0051
				(3d)ACSF vs. 2ng: P = 0.1453 ACSF vs. 10ng: P = 0.0089 ACSF vs. 50ng: P = 0.0007
				(5d)ACSF vs. 2ng: P = 0.0516 ACSF vs. 10ng: P = 0.0002 ACSF vs. 50ng: P < 0.0001
				(7d)ACSF vs. 2ng: P = 0.0672 ACSF vs. 10ng: P = 0.0001 ACSF vs. 50ng: P < 0.0001
				(10d)ACSF vs. 2ng: P = 0.2092 ACSF vs. 10ng: P = 0.0297 ACSF vs. 50ng: P = 0.0490
				(14d)ACSF vs. 2ng: P = 0.2455 ACSF vs. 10ng: P = 0.1906 ACSF vs. 50ng: P = 0.1130
		S3C: PWL	Two-way ANOVA	Bonferroni’s post hoc test
		n = 10 per group	Time: F (6.506, 234.2) = 3.290; P = 0.0030 Group: F (3, 36) = 5.062; P = 0.0050 Time x Group: F (24, 288) = 0.9590; P = 0.5212	(BL)ACSF vs. 2ng: P = 0.1570 ACSF vs. 10ng: P = 0.9992 ACSF vs. 50ng: P = 0.7109
				(2h)ACSF vs. 2ng: P = 0.7422 ACSF vs. 10ng: P = 0.2202 ACSF vs. 50ng: P = 0.8744
				(24h)ACSF vs. 2ng: P = 0.9334 ACSF vs. 10ng: P = 0.3323 ACSF vs. 50ng: P = 0.6856
				(2d)ACSF vs. 2ng: P = 0.9901 ACSF vs. 10ng: P = 0.9818 ACSF vs. 50ng: P = 0.1897
				(3d)ACSF vs. 2ng: P = 0.2983 ACSF vs. 10ng: P = 0.0497 ACSF vs. 50ng: P = 0.3430
				(5d)ACSF vs. 2ng: P = 0.9861 ACSF vs. 10ng: P = 0.3981 ACSF vs. 50ng: P = 0.3723
				(7d)ACSF vs. 2ng: P = 0.4433 ACSF vs. 10ng: P = 0.0475 ACSF vs. 50ng: P = 0.0712
				(10d)ACSF vs. 2ng: P = 0.9372 ACSF vs. 10ng: P = 0.9941 ACSF vs. 50ng: P = 0.8743
				(14d)ACSF vs. 2ng: P = 0.7987 ACSF vs. 10ng: P = 0.9544 ACSF vs. 50ng: P = 0.2215
