# Supplementary material for: TMEM251 loss-induced autophagy dysfunction in the anterior cingulate cortex contributes to chronic postoperative pain
Source: EMBO Rep. 2025 Dec 3;27(1):186–207. doi: 10.1038/s44319-025-00646-8 (PMC12796400; doi:10.1038/s44319-025-00646-8)
Supplement: Supplementary file 13 — Appendix Figure S3 Source Data [file 44319_2025_646_MOESM13_ESM.zip › Appendix Figure S3/S3D/Raw data.xlsx]

## Sheet: Sheet2
S3D: PWT	ACSF										2ng										10ng										50ng
BL	1.98	1.02	1.61	1.98	1.61	1.61	1.98	1.98	1.45	1.45	1.98	1.98	1.06	1.98	1.61	1.25	1.3	1.06	1.61	0.93	1.98	1.36	1.61	1.06	1.35	1.61	1.61	1.61	1.61	1.61	1.3	1.45	1.3	1.61	1.45	1.61	1.61	1.06	0.93	1.45
2h	1.98	1.37	1.61	1.61	1.61	1.61	1.61	1.02	1.61	1.98	1.38	1.45	1.61	1.61	1.61	1.37	0.83	1.3	1.25	1.37	1.02	1.61	1.61	1.61	1.98	1.61	1.98	1.98	1.61	1.37	1.61	1.3	0.93	1.61	1.61	1.13	1.38	0.93	1.61	1.61
24h	0.93	1.45	1.98	1.61	1.45	1.61	1.98	1.98	0.93	1.61	1.61	1.61	1.61	0.93	1.37	1.61	1.13	1.25	1.13	0.93	1.45	1.02	1.61	1.61	1.98	1.02	1.02	1.02	1.02	0.93	0.93	1.02	1.13	1.06	1.02	1.61	1.06	1.61	0.79	1.02
2d	1.61	1.61	1.25	0.93	1.37	1.98	1.98	0.93	1.19	1.61	0.93	1.61	0.93	1.61	0.93	1.02	1.45	1.61	1.02	1.02	1.61	0.93	1.03	0.93	1.19	1.53	1.19	0.93	1.61	1.61	1.25	0.55	0.22	0.22	0.72	0.55	1.02	1.02	1.13	0.93
3d	0.93	1.61	1.61	1.61	0.93	1.61	1.98	1.61	1.61	1.98	1.61	1.61	1.37	0.93	1.3	1.61	1.13	1.02	0.83	0.61	0.55	0.55	0.93	0.22	0.55	0.55	1.61	0.22	0.83	1.61	0.55	0.36	0.22	0.65	1.13	0.83	0.22	0.98	0.22	1.02
5d	0.93	1.98	0.93	1.98	1.98	0.98	1.06	1.98	1.61	0.98	1.02	1.13	1.25	1.06	1.13	1.61	0.93	0.93	0.83	1.02	1.61	0.55	0.36	0.55	0.55	1.13	0.16	0.16	1.02	1.03	0.16	0.55	0.28	0.55	0.93	1.03	0.83	1.19	1.02	0.55
7d	1.98	1.61	1.98	0.93	0.93	0.55	0.55	0.93	1.3	1.61	0.93	1.06	1.61	1.61	1.98	0.93	1.02	0.93	1.13	0.79	0.22	0.55	0.93	0.55	1.03	0.22	0.36	0.48	0.46	0.16	0.55	0.36	0.16	0.48	0.16	0.16	0.55	0.16	0.93	0.93
10d	1.45	1.61	0.93	0.79	1.61	0.55	1.61	0.83	1.06	1.37	1.06	1.61	1.06	0.93	0.93	1.61	0.83	0.65	1.02	0.83	0.16	0.22	0.83	1.02	1.06	0.83	0.61	0.22	1.02	1.13	0.22	0.48	0.55	0.93	0.93	0.22	0.55	0.55	0.48	0.48
14d	1.61	0.93	0.93	1.02	0.93	0.93	1.35	0.93	1.19	1.13	1.61	0.93	0.55	1.3	1.3	0.93	0.55	0.83	1.02	0.55	1.13	0.93	0.93	0.55	0.93	0.93	1.61	0.55	0.55	1.13	0.93	0.55	1.02	0.93	0.22	0.55	1.61	0.83	0.93	1.61
S3D: PWL	ACSF										2ng										10ng										50ng
BL	11.2	9.3	10.4	15.1	9.3	11.4	9.6	13.2	9.8	7.3	9.3	10.3	7.9	9.3	15.1	7.7	11.9	7.5	12.3	8.4	9.3	11.4	9.3	10.2	11.7	15.1	9.4	10.2	7.9	10.3	6.9	10.7	12.9	11.2	8.2	13.2	9.4	7.3	11.5	9.3
2h	11.2	8.7	10.2	9.3	11.1	9.3	10.4	15.1	12.5	11.9	11.3	9.7	15.1	10.3	5.2	14.3	9.3	10.6	11.2	9.4	10.4	9.2	11.4	10.5	10.3	9.4	10.3	8.2	9.2	10.2	12.1	6.7	12.3	12.9	7.9	15.1	9.8	15.1	9.3	10.2
24h	15.1	12.3	9.4	10.3	7.9	7.9	11.2	13.2	7.4	10.3	14.3	7.9	13	6.7	10.4	6.3	10.3	11.5	13.2	9.2	6.9	11.3	8.4	11.5	12.5	12.9	14.1	9.1	5.4	10.6	11.3	12.3	4.5	13.9	13.9	7.5	14.3	14.7	10.2	11.5
2d	13.4	12.1	8.4	6.7	11.9	15.1	10.3	9.4	11.2	9.4	5.4	10.3	11.8	9.3	7.2	11.3	10.4	9.2	7.3	14.2	15.1	13.2	11.8	7.4	8.2	6.5	9.2	11.4	6.2	9.6	5.3	7.2	10.2	9.2	8.2	10.1	6.4	7.2	11.3	8.2
3d	13.7	11.7	7.1	12.1	9.5	12.8	6.7	12.4	15.1	13.5	12.1	10.9	5.4	6.9	14.8	8.7	11.2	5.3	10.2	7.2	12	12.3	11.7	8.4	6.7	13.4	6.9	10.7	6.9	6.3	6.3	5.3	13.2	9.4	8.1	9.7	5.2	14.3	7.2	10.1
5d	14.3	12.6	7.4	13.4	6.2	11.9	7.7	14.5	9.9	14.7	8.3	10.4	11.5	13.2	9.3	7.2	10.4	11.3	9.2	10.3	8.3	6.3	6.9	7	10.4	6.8	7.3	11.6	3.9	6.4	3.8	10.2	7.3	9.2	6.2	5.1	4.9	11.2	7.3	9.2
7d	13.9	13.2	11.4	7.4	12.8	9.4	11.2	7.6	9.8	5.6	3.8	11.3	13.2	10.7	9.3	11.5	6.4	7.2	8.1	10.2	13.4	4.9	7.3	10.2	6.9	7	10.2	11.2	8.6	5.4	5.8	2.3	8.5	11.2	11.5	11.5	3.3	4.1	8.3	6.3
10d	7.5	11.3	12.5	11.8	8.8	11.9	13.6	15.1	6.9	12.3	7.4	9.8	9.2	11.9	5.4	8.3	10.2	7.5	12.2	9.3	5.1	8.9	11.9	12.9	7.3	10.8	13.6	7.9	5.7	11.8	12.1	6.3	4.4	6.3	11.8	13.8	10.4	10.2	6.3	4.1
14d	11.2	9.4	10.3	11.5	9.4	10.2	11.2	13.2	10.3	9.2	14.3	14.7	8.1	8.2	4.3	5.9	11.3	8.2	14.2	10.1	9.7	6.1	13.8	11.2	11.2	5.7	3.4	8.3	9.4	9.4	4.9	2.4	8.1	5.2	4.5	15.1	10.3	14.3	9.3	6.2
