# Supplementary material for: TMEM251 loss-induced autophagy dysfunction in the anterior cingulate cortex contributes to chronic postoperative pain
Source: EMBO Rep. 2025 Dec 3;27(1):186–207. doi: 10.1038/s44319-025-00646-8 (PMC12796400; doi:10.1038/s44319-025-00646-8)
Supplement: Supplementary file 13 — Appendix Figure S3 Source Data [file 44319_2025_646_MOESM13_ESM.zip › Appendix Figure S3/S3D/Statistical details.xlsx]

## Sheet: Sheet1
		Figure and numbers	Statistical analysis	Post hoc tests
		S3D: PWT	Two-way ANOVA	Bonferroni’s post hoc test
		n = 10 per group	Time: F (8, 288) = 22.16; P < 0.0001 Group: F (3, 36) = 29.93; P < 0.0001 Time x Group: F (24, 288) = 2.574; P = 0.0001	(BL)ACSF vs. 2ng: P = 0.4753 ACSF vs. 10ng: P = 0.7604 ACSF vs. 50ng: P = 0.1606
				(2h)ACSF vs. 2ng: P = 0.3501 ACSF vs. 10ng: P = 0.9909 ACSF vs. 50ng: P = 0.3289
				(24h)ACSF vs. 2ng: P = 0.3086 ACSF vs. 10ng: P = 0.1713 ACSF vs. 50ng: P = 0.0185
				(2d)ACSF vs. 2ng: P = 0.3153 ACSF vs. 10ng: P = 0.4795 ACSF vs. 50ng: P < 0.0001
				(3d)ACSF vs. 2ng: P = 0.0731 ACSF vs. 10ng: P < 0.0001 ACSF vs. 50ng: P < 0.0001
				(5d)ACSF vs. 2ng: P = 0.0688 ACSF vs. 10ng: P < 0.0001 ACSF vs. 50ng: P < 0.0001
				(7d)ACSF vs. 2ng: P = 0.9902 ACSF vs. 10ng: P < 0.0001 ACSF vs. 50ng: P < 0.0001
				(10d)ACSF vs. 2ng: P = 0.7520 ACSF vs. 10ng: P = 0.0081 ACSF vs. 50ng: P = 0.0002
				(14d)ACSF vs. 2ng: P = 0.7089 ACSF vs. 10ng: P = 0.5619 ACSF vs. 50ng: P = 0.5354
		S3D: PWL	Two-way ANOVA	Bonferroni’s post hoc test
		n = 10 per group	Time: F (5.768, 207.6) = 2.422; P = 0.0296 Group: F (3, 36) = 5.890; P = 0.0022 Time x Group: F (24, 288) = 0.9090; P = 0.5899	(BL)ACSF vs. 2ng: P = 0.8479 ACSF vs. 10ng: P = 0.9948 ACSF vs. 50ng: P = 0.8753
				(2h)ACSF vs. 2ng: P = 0.9788 ACSF vs. 10ng: P = 0.2953 ACSF vs. 50ng: P = 0.9971
				(24h)ACSF vs. 2ng: P = 0.9953 ACSF vs. 10ng: P = 0.9947 ACSF vs. 50ng: P = 0.8273
				(2d)ACSF vs. 2ng: P = 0.6190 ACSF vs. 10ng: P = 0.7881 ACSF vs. 50ng: P = 0.0578
				(3d)ACSF vs. 2ng: P = 0.2631 ACSF vs. 10ng: P = 0.3086 ACSF vs. 50ng: P = 0.1608
				(5d)ACSF vs. 2ng: P = 0.6381 ACSF vs. 10ng: P = 0.0196 ACSF vs. 50ng: P = 0.0223
				(7d)ACSF vs. 2ng: P = 0.7322 ACSF vs. 10ng: P = 0.3808 ACSF vs. 50ng: P = 0.1211
				(10d)ACSF vs. 2ng: P = 0.1673 ACSF vs. 10ng: P = 0.4761 ACSF vs. 50ng: P = 0.1820
				(14d)ACSF vs. 2ng: P = 0.9052 ACSF vs. 10ng: P = 0.2597 ACSF vs. 50ng: P = 0.2155
