# Supplementary material for: TMEM251 loss-induced autophagy dysfunction in the anterior cingulate cortex contributes to chronic postoperative pain
Source: EMBO Rep. 2025 Dec 3;27(1):186–207. doi: 10.1038/s44319-025-00646-8 (PMC12796400; doi:10.1038/s44319-025-00646-8)
Supplement: Supplementary file 13 — Appendix Figure S3 Source Data [file 44319_2025_646_MOESM13_ESM.zip › Appendix Figure S3/S3E/Raw data.xlsx]

## Sheet: Sheet2
S3E: Total distance	ACSF	2ng	10ng	50ng
	2507.5	2337.44	5526.46	4311.62
	3982.76	3962.2	5147.94	3875.6
	3035.39	3825.18	4875.32	3714.4
	3932.44	4189.42	3699.5	7232.17
	3402.75	4013.53	4081.31	2822.44
	2686.61	3689.03	4301.35	3921.22
	4804.71	2132.4	4645.25	2947.21
	3503.58	3462.18	4916.51	5829.13
	3536.76	4093.23	5669.71	4301.76
	4984.85	1009.89	3444.37	3276.18
S3E: Entries in the center zone	ACSF	2ng	10ng	50ng
	5	9	3	24
	8	24	12	14
	6	15	5	21
	12	20	6	12
	14	9	14	13
	6	9	5	14
	4	2	18	13
	7	6	9	18
	6	8	7	2
	7	3	9	0
S3E: Time in center zone	ACSF	2ng	10ng	50ng
	6.14	23.88	4.87	29.19
	9.25	2.66	13.47	12.31
	9.93	12.62	5.6	25.19
	21.75	15.31	7.54	6.62
	4.27	25.94	17.87	12.25
	7.6	13.75	8.07	19.13
	5.87	16.19	25.14	19.56
	12.27	5.41	13.17	6.3
	8.8	3.1	7.74	12.9
	6.13	10.3	15.8	3.2
