# Supplementary material for: TMEM251 loss-induced autophagy dysfunction in the anterior cingulate cortex contributes to chronic postoperative pain
Source: EMBO Rep. 2025 Dec 3;27(1):186–207. doi: 10.1038/s44319-025-00646-8 (PMC12796400; doi:10.1038/s44319-025-00646-8)
Supplement: Supplementary file 13 — Appendix Figure S3 Source Data [file 44319_2025_646_MOESM13_ESM.zip › Appendix Figure S3/S3E/Statistical details.xlsx]

## Sheet: Sheet1
		Figure and numbers	Statistical analysis	Post hoc tests
		S3E: Total distance	One-way ANOVA	Bonferroni’s post hoc test
		n = 10 per group	Treatment: F (3, 36) = 3.466; P = 0.0261	ACSF vs. 2ng : P = 0.7650
				ACSF vs. 10ng : P = 0.0939
				ACSF vs. 50ng : P = 0.4469
		S3E: Entries in the center zone	One-way ANOVA	Bonferroni’s post hoc test
		n = 10 per group	Treatment: F (3, 36) = 1.6969; P = 0.1852	ACSF vs. 2ng : P = 0.5325
				ACSF vs. 10ng : P = 0.9265
				ACSF vs. 50ng : P = 0.1000
		S3E: Time in center zone	One-way ANOVA	Bonferroni’s post hoc test
		n = 10 per group	Treatment: F (3, 36) = 1.036; P = 0.3881	ACSF vs. 2ng : P = 0.5137
				ACSF vs. 10ng : P = 0.7429
				ACSF vs. 50ng : P = 0.2202
