# Supplementary material for: TMEM251 loss-induced autophagy dysfunction in the anterior cingulate cortex contributes to chronic postoperative pain
Source: EMBO Rep. 2025 Dec 3;27(1):186–207. doi: 10.1038/s44319-025-00646-8 (PMC12796400; doi:10.1038/s44319-025-00646-8)
Supplement: Supplementary file 13 — Appendix Figure S3 Source Data [file 44319_2025_646_MOESM13_ESM.zip › Appendix Figure S3/S3F/Raw data.xlsx]

## Sheet: Sheet2
	S3F: Entries in the open arms	ACSF	2ng	10ng	50ng
		8	13	8	13
		12	6	11	8
		21	14	6	11
		6	16	8	9
		22	9	11	9
		13	10	9	11
		7	6	12	8
		11	8	5	12
		15	11	7	10
	S3F: Time in the open arms	ACSF	2ng	10ng	50ng
		12.13	17.66	7.64	7.06
		22.34	13.32	10.32	13.04
		8.73	7.88	9.73	6.73
		15.67	10.32	11.32	13.22
		13.32	15.63	18.93	10.93
		10.22	20.33	12.04	11.43
		25.68	14.65	11.23	19.83
		10.86	7.03	13.43	11.03
		21.54	11.32	9.85	8.76
ACSF	BafA1
23.34	35.66
14.57	43.83
33.65	41.02
21.09	37.88
22.37	29.05
12.79	37.43
27.83	29.32
19.04	30.93
21.09	31.77
