# Supplementary material for: TMEM251 loss-induced autophagy dysfunction in the anterior cingulate cortex contributes to chronic postoperative pain
Source: EMBO Rep. 2025 Dec 3;27(1):186–207. doi: 10.1038/s44319-025-00646-8 (PMC12796400; doi:10.1038/s44319-025-00646-8)
Supplement: Supplementary file 13 — Appendix Figure S3 Source Data [file 44319_2025_646_MOESM13_ESM.zip › Appendix Figure S3/S3F/Statistical details.xlsx]

## Sheet: Sheet1
		Figure and numbers	Statistical analysis	Post hoc tests
		S3F: Entries in the center zone	One-way ANOVA	Bonferroni’s post hoc test
		n = 9 per group	Treatment: F (3, 32) = 2.027; P = 0.1298	ACSF vs. 2ng : P = 2.444
				ACSF vs. 10ng : P = 4.222
				ACSF vs. 50ng : P = 2.667
		S3F: Time in center zone	One-way ANOVA	Bonferroni’s post hoc test
		n = 9 per group	Treatment: F (3, 32) = 1.669; P = 0.1932	ACSF vs. 2ng : P = 2.483
				ACSF vs. 10ng : P = 4.000
				ACSF vs. 50ng : P = 4.273
