# Supplementary material for: TMEM251 loss-induced autophagy dysfunction in the anterior cingulate cortex contributes to chronic postoperative pain
Source: EMBO Rep. 2025 Dec 3;27(1):186–207. doi: 10.1038/s44319-025-00646-8 (PMC12796400; doi:10.1038/s44319-025-00646-8)
Supplement: Supplementary file 13 — Appendix Figure S3 Source Data [file 44319_2025_646_MOESM13_ESM.zip › Appendix Figure S3/S3G/Raw data.xlsx]

## Sheet: Sheet2
S3G: ATG7	ACSF	2ng	10ng	50ng
	1	0.882485	1.40478	1.48317
	1	0.972735	1.43536	1.7536
	0.931934	0.508703	1.74157	1.59815
	1.06807	0.838959	1.60271	2.37473
	1.03822	0.891351	1.32405	1.37744
	0.961776	0.910758	1.2282	1.07669
S3G: ATG5	ACSF	2ng	10ng	50ng
	1	1.21874	1.91291	1.79681
	0.999396	1.37344	1.72144	3.1669
	1.0006	0.701098	1.58874	2.12423
	1.00765	0.855271	1.8615	2.0284
	0.992345	0.753886	1.88491	1.01875
	1	1.03603	1.45198	2.51522
S3G: SQSTM1	ACSF	2ng	10ng	50ng
	0.927786	0.872225	1.25702	1.20363
	1.07221	0.950047	1.23421	1.14945
	1.0922	1.10311	1.17604	1.24901
	0.9078	1.08315	1.91006	2.11546
	1	1.509	1.4213	1.40225
	1	0.821177	2.07838	1.8219
S3G: LC3B-II	ACSF	2ng	10ng	50ng
	1	1.41585	1.65795	1.50283
	0.883373	1.60141	1.98205	1.84526
	1.11663	1.26255	1.73133	1.60618
	1.07235	1.48781	1.34037	1.91515
	0.92765	0.745332	1.77803	1.55307
	1	1.11511	2.28931	1.6994
