# Supplementary material for: TMEM251 loss-induced autophagy dysfunction in the anterior cingulate cortex contributes to chronic postoperative pain
Source: EMBO Rep. 2025 Dec 3;27(1):186–207. doi: 10.1038/s44319-025-00646-8 (PMC12796400; doi:10.1038/s44319-025-00646-8)
Supplement: Supplementary file 13 — Appendix Figure S3 Source Data [file 44319_2025_646_MOESM13_ESM.zip › Appendix Figure S3/S3G/Statistical details.xlsx]

## Sheet: Sheet1
		Figure and numbers	Statistical analysis	Post hoc tests
		S3G: Relative protein expression of ATG7	One-way ANOVA	Bonferroni’s post hoc test
		n = 6 per group	Treatment: F (3, 20) = 12.63; P <0.0001	ACSF vs. 2ng: P = 0.5440
				ACSF vs. 10ng: P = 0.0145
				ACSF vs. 50ng: P = 0.0013
		S3G: Relative protein expression of ATG5	One-way ANOVA	Bonferroni’s post hoc test
		n = 6 per group	Treatment: F (3, 20) = 9.415; P =0.0004	ACSF vs. 2ng: P > 0.9999
				ACSF vs. 10ng: P = 0.0111
				ACSF vs. 50ng: P = 0.0003
		S3G: Relative protein expression of SQSTM1	One-way ANOVA	Bonferroni’s post hoc test
		n = 6 per group	Treatment: F (3, 20) = 4.902; P =0.0103	ACSF vs. 2ng: P = 0.9772
				ACSF vs. 10ng: P = 0.0221
				ACSF vs. 50ng: P = 0.0292
		S3G: Relative protein expression of LC3B-II	One-way ANOVA	Bonferroni’s post hoc test
		n = 6 per group	Treatment: F (3, 20) = 14.14; P < 0.0001	ACSF vs. 2ng: P = 0.1563
				ACSF vs. 10ng: P < 0.0001
				ACSF vs. 50ng: P = 0.0002
