# Supplementary material for: TMEM251 loss-induced autophagy dysfunction in the anterior cingulate cortex contributes to chronic postoperative pain
Source: EMBO Rep. 2025 Dec 3;27(1):186–207. doi: 10.1038/s44319-025-00646-8 (PMC12796400; doi:10.1038/s44319-025-00646-8)
Supplement: Supplementary file 13 — Appendix Figure S3 Source Data [file 44319_2025_646_MOESM13_ESM.zip › Appendix Figure S3/S3H/Raw data.xlsx]

## Sheet: Sheet2
S3H: ATG7	BL	3d	7d	14d
	1	1.15	1.44	1.49
	1.03	1.27	1.28	2
	0.97	1.33	1.31	1.15
	1.03	1.47	1.28	1.64
	0.97	1.29	1.38	2.06
	1	1.33	1.73	1.36
S3H: ATG5	BL	3d	7d	14d
	0.93	0.84	1.23	1.72
	1.07	1.01	1.43	1.4
	1	0.74	1.46	1.31
	0.89	0.85	1.54	1.37
	1.11	0.94	1.29	1.31
	1	1.03	1.74	1.2
S3H: SQSTM1	BL	3d	7d	14d
	1	2.2	1.98	1.15
	1	2.44	1.46	0.81
	1	1.52	1.36	1.02
	1	1.83	1.46	1.43
	0.91	1.44	1.91	1.2
	1.09	1.82	1.14	1.34
S3H: LC3B-II	BL	3d	7d	14d
	0.99	1.11	1.36	1.21
	1.01	1.02	1.29	1.29
	0.94	1.27	1.38	1.24
	1.06	1.13	1.31	1.24
	1	1.12	1.38	1.19
	1	1.15	1.15	1.14
