# Supplementary material for: TMEM251 loss-induced autophagy dysfunction in the anterior cingulate cortex contributes to chronic postoperative pain
Source: EMBO Rep. 2025 Dec 3;27(1):186–207. doi: 10.1038/s44319-025-00646-8 (PMC12796400; doi:10.1038/s44319-025-00646-8)
Supplement: Supplementary file 13 — Appendix Figure S3 Source Data [file 44319_2025_646_MOESM13_ESM.zip › Appendix Figure S3/S3H/Statistical details.xlsx]

## Sheet: Sheet1
		Figure and numbers	Statistical analysis	Post hoc tests
		S3H: Relative protein expression of ATG7	One-way ANOVA	Bonferroni’s post hoc test
		n = 6 per group	Treatment: F (3, 20) = 9.281; P = 0.0005	BL vs. 3d : P = 0.0463
				BL vs. 7d : P = 0.0079
				BL vs. 14d : P = 0.0001
		S3H: Relative protein expression of ATG5	One-way ANOVA	Bonferroni’s post hoc test
		n = 6 per group	Treatment: F (3, 20) = 21.26; P < 0.0001	BL vs. 3d : P = 0.5180
				BL vs. 7d : P < 0.0001
				BL vs. 14d : P = 0.0005
		S3H: Relative protein expression of SQSTM1	One-way ANOVA	Bonferroni’s post hoc test
		n = 6 per group	Treatment: F (3, 20) = 17.52; P < 0.0001	BL vs. 3d : P < 0.0001
				BL vs. 7d : P = 0.0071
				BL vs. 14d : P = 0.6417
		S3H: Relative protein expression of LC3B-II	One-way ANOVA	Bonferroni’s post hoc test
		n = 6 per group	Treatment: F (3, 20) = 17.45; P < 0.0001	BL vs. 3d : P = 0.0074
				BL vs. 7d : P < 0.0001
				BL vs. 14d : P < 0.0001
