# Supplementary material for: TMEM251 loss-induced autophagy dysfunction in the anterior cingulate cortex contributes to chronic postoperative pain
Source: EMBO Rep. 2025 Dec 3;27(1):186–207. doi: 10.1038/s44319-025-00646-8 (PMC12796400; doi:10.1038/s44319-025-00646-8)
Supplement: Supplementary file 13 — Appendix Figure S3 Source Data [file 44319_2025_646_MOESM13_ESM.zip › Appendix Figure S3/S3I/Raw data.xlsx]

## Sheet: Sheet2
S3I	SQSTM1	PWT
	0.916411	1.61
	1.08359	1.02
	0.717991	1.13
	1.28201	1.61
	1.51286	0.55
	1.31569	0.93
	1.24012	0.93
	1.72837	0.55
	1.83916	0.48
