# Supplementary material for: TMEM251 loss-induced autophagy dysfunction in the anterior cingulate cortex contributes to chronic postoperative pain
Source: EMBO Rep. 2025 Dec 3;27(1):186–207. doi: 10.1038/s44319-025-00646-8 (PMC12796400; doi:10.1038/s44319-025-00646-8)
Supplement: Supplementary file 13 — Appendix Figure S3 Source Data [file 44319_2025_646_MOESM13_ESM.zip › Appendix Figure S3/S3K/Raw data.xlsx]

## Sheet: Sheet2
S3K	ACSF	BafA1
	23.34	35.66
	14.57	43.83
	33.65	41.02
	21.09	37.88
	22.37	29.05
	12.79	37.43
	27.83	29.32
	19.04	30.93
	21.09	31.77
