# Supplementary material for: TMEM251 loss-induced autophagy dysfunction in the anterior cingulate cortex contributes to chronic postoperative pain
Source: EMBO Rep. 2025 Dec 3;27(1):186–207. doi: 10.1038/s44319-025-00646-8 (PMC12796400; doi:10.1038/s44319-025-00646-8)
Supplement: Supplementary file 14 — Appendix Figure S4 Source Data [file 44319_2025_646_MOESM14_ESM.zip]

Archive with 41 entries (31 files):
- Appendix  Figure S4/
- Appendix  Figure S4/.DS_Store
- Appendix  Figure S4/S4A/
- Appendix  Figure S4/S4A/.DS_Store
- Appendix  Figure S4/S4A/Raw data.xlsx
- Appendix  Figure S4/S4A/Statistical details.xlsx
- Appendix  Figure S4/S4B/
- Appendix  Figure S4/S4B/Raw data.xlsx
- Appendix  Figure S4/S4B/Statistical details.xlsx
- Appendix  Figure S4/S4C/
- Appendix  Figure S4/S4C/.DS_Store
- Appendix  Figure S4/S4C/Raw data.xlsx
- Appendix  Figure S4/S4C/Statistical details.xlsx
- Appendix  Figure S4/S4D/
- Appendix  Figure S4/S4D/Raw data.xlsx
- Appendix  Figure S4/S4D/Statistical details.xlsx
- Appendix  Figure S4/S4E/
- Appendix  Figure S4/S4E/.DS_Store
- Appendix  Figure S4/S4E/S4E.tiff
- Appendix  Figure S4/S4F/
- Appendix  Figure S4/S4F/Raw data.xlsx
- Appendix  Figure S4/S4F/S4F.tiff
- Appendix  Figure S4/S4F/Statistical details.xlsx
- Appendix  Figure S4/S4G/
- Appendix  Figure S4/S4G/.DS_Store
- Appendix  Figure S4/S4G/Raw data.xlsx
- Appendix  Figure S4/S4G/S4G-GAPDH.tiff
- Appendix  Figure S4/S4G/S4G-Gephyrin.tiff
- Appendix  Figure S4/S4G/S4G-PSD95.tiff
- Appendix  Figure S4/S4G/S4G-VGAT.tiff
- Appendix  Figure S4/S4G/S4G-VGLUT1.tiff
- Appendix  Figure S4/S4G/Statistical details.xlsx
- Appendix  Figure S4/S4H/
- Appendix  Figure S4/S4H/.DS_Store
- Appendix  Figure S4/S4H/Raw data.xlsx
- Appendix  Figure S4/S4H/S4H.png
- Appendix  Figure S4/S4H/Statistical details.xlsx
- Appendix  Figure S4/S4I/
- Appendix  Figure S4/S4I/Raw data.xlsx
- Appendix  Figure S4/S4I/S4I.png
- Appendix  Figure S4/S4I/Statistical details.xlsx
