# Supplementary material for: TMEM251 loss-induced autophagy dysfunction in the anterior cingulate cortex contributes to chronic postoperative pain
Source: EMBO Rep. 2025 Dec 3;27(1):186–207. doi: 10.1038/s44319-025-00646-8 (PMC12796400; doi:10.1038/s44319-025-00646-8)
Supplement: Supplementary file 14 — Appendix Figure S4 Source Data [file 44319_2025_646_MOESM14_ESM.zip › Appendix Figure S4/S4A/Raw data.xlsx]

## Sheet: Sheet2
S4A	Saline								Lidocaine
BL-scramble	413	422	564	478	513	376	422	467	487	478	336	422	387	524	478	433
7d-scramble	324	413	335	371	423	322	303	417	576	487	565	529	477	578	597	483
BL-TMEM251	445	457	532	564	410	433	504	453	455	443	368	336	490	467	396	447
7d-TMEM251	445	479	504	493	466	388	494	476	455	421	396	407	434	512	406	424
