# Supplementary material for: TMEM251 loss-induced autophagy dysfunction in the anterior cingulate cortex contributes to chronic postoperative pain
Source: EMBO Rep. 2025 Dec 3;27(1):186–207. doi: 10.1038/s44319-025-00646-8 (PMC12796400; doi:10.1038/s44319-025-00646-8)
Supplement: Supplementary file 14 — Appendix Figure S4 Source Data [file 44319_2025_646_MOESM14_ESM.zip › Appendix Figure S4/S4A/Statistical details.xlsx]

## Sheet: Sheet1
		Figure and numbers	Statistical analysis	Post hoc tests
		S4A	Multiple paired t test	Benjamini Krieger and Yekutieli
		n = 8 per group	BL-scramble: t = 0.3186; df = 7	P = 0.759311
			7d-scramble: t = 5.014; df = 7	P = 0.00154
			BL-TMEM251: t = 1.319; df = 7	P = 0.228573
			7d-TMEM251: t = 1,376; df = 7	P = 0.211196
