# Supplementary material for: TMEM251 loss-induced autophagy dysfunction in the anterior cingulate cortex contributes to chronic postoperative pain
Source: EMBO Rep. 2025 Dec 3;27(1):186–207. doi: 10.1038/s44319-025-00646-8 (PMC12796400; doi:10.1038/s44319-025-00646-8)
Supplement: Supplementary file 14 — Appendix Figure S4 Source Data [file 44319_2025_646_MOESM14_ESM.zip › Appendix Figure S4/S4B/Raw data.xlsx]

## Sheet: Sheet2
S4B: Total Distance	Sham+scramble	Sham+AAV-TMEM21	SMIR+scramble	SMIR+AAV-TMEM21
	2311.08	3082.16	2193.86	1325.98
	2727.81	2207.42	1800.87	2031.68
	1397.67	1732.18	2744.39	3371.84
	2386.43	3423.46	1749.45	2903.09
	1944.18	2819.71	2186.31	2479.89
	2105.23	2523.01	2763.43	1684.29
	2469.14	2622.12	2321.03	3615.3
	3215.63	2576.06	2258.37	3408.11
S4B: Time in center zone	Sham+scramble	Sham+AAV-TMEM21	SMIR+scramble	SMIR+AAV-TMEM21
	16.8	10.4	26.67	5.33
	13.33	19.47	10.66	19.73
	3.73	7.47	17.06	18.94
	13.33	24.53	11.2	12.27
	9.6	24.53	9.07	7.2
	20.27	14.4	18.4	17.6
	9.33	16.27	8.8	16
	15	17.86	19.73	20
S4B: Entries in the center zone	Sham+scramble	Sham+AAV-TMEM21	SMIR+scramble	SMIR+AAV-TMEM21
	8	15	12	5
	13	14	7	8
	6	4	13	19
	14	20	5	15
	8	18	12	8
	12	15	19	10
	9	14	11	16
	12	18	7	23
