# Supplementary material for: TMEM251 loss-induced autophagy dysfunction in the anterior cingulate cortex contributes to chronic postoperative pain
Source: EMBO Rep. 2025 Dec 3;27(1):186–207. doi: 10.1038/s44319-025-00646-8 (PMC12796400; doi:10.1038/s44319-025-00646-8)
Supplement: Supplementary file 14 — Appendix Figure S4 Source Data [file 44319_2025_646_MOESM14_ESM.zip › Appendix Figure S4/S4C/Raw data.xlsx]

## Sheet: Sheet2
S4C: Entries in the open arms	Sham+scramble	Sham+AAV-TMEM21	SMIR+scramble	SMIR+AAV-TMEM21
	15	22	14	15
	9	20	16	18
	13	7	9	22
	10	13	6	16
	8	10	13	7
	21	6	17	11
	14	15	14	9
	16	5	9	12
S4C: Time in the open arms	Sham+scramble	Sham+AAV-TMEM21	SMIR+scramble	SMIR+AAV-TMEM21
	21.34	33.64	23.45	33.42
	35.67	20.91	10.37	12.09
	22.91	25.33	12.64	21.54
	13.05	13.67	30.92	13.66
	9.77	21.77	9.71	10.98
	11.32	7.04	12.33	9.04
	15.61	10.51	13.42	13.21
	9.04	12.06	10.93	9.77
