# Supplementary material for: TMEM251 loss-induced autophagy dysfunction in the anterior cingulate cortex contributes to chronic postoperative pain
Source: EMBO Rep. 2025 Dec 3;27(1):186–207. doi: 10.1038/s44319-025-00646-8 (PMC12796400; doi:10.1038/s44319-025-00646-8)
Supplement: Supplementary file 14 — Appendix Figure S4 Source Data [file 44319_2025_646_MOESM14_ESM.zip › Appendix Figure S4/S4C/Statistical details.xlsx]

## Sheet: Sheet1
		Figure and numbers	Statistical analysis	Post hoc tests
		S4C: Time in center zone	One-way ANOVA	Bonferroni’s post hoc test
		n = 8 per group	Treatment: F (3, 28) = 0.7008; P = 0.5595	Sham+scramble vs. Sham+AAV-TMEM21: P = 0.4888
				Sham+scramble vs. SMIR+scramble: P = 0.8230
				Sham+scramble vs. SMIR+AAV-TMEM21: P = 0.9072
				Sham+AAV-TMEM21 vs. SMIR+scramble: P = 0.9399
				Sham+AAV-TMEM21 vs. SMIR+AAV-TMEM21: P = 0.8698
				SMIR+scramble vs. SMIR+AAV-TMEM21: P = 0.9974
		S4C: Entries in the open arms	One-way ANOVA	Bonferroni’s post hoc test
		n = 8 per group	Treatment: F (3, 28) = 0.1826; P = 0.9073	Sham+scramble vs. Sham+AAV-TMEM21: P = 0.9774
				Sham+scramble vs. SMIR+scramble: P = 0.9774
				Sham+scramble vs. SMIR+AAV-TMEM21: P = 0.9970
				Sham+AAV-TMEM21 vs. SMIR+scramble: P > 0.9999
				Sham+AAV-TMEM21 vs. SMIR+AAV-TMEM21: P = 0.9298
				SMIR+scramble vs. SMIR+AAV-TMEM21: P = 0.9298
		S4C: Time in open arms	One-way ANOVA	Bonferroni’s post hoc test
		n = 8 per group	Treatment: F (3, 28) = 0.2025; P = 0.8938	Sham+scramble vs. Sham+AAV-TMEM21: P = 0.9977
				Sham+scramble vs. SMIR+scramble: P = 0.9705
				Sham+scramble vs. SMIR+AAV-TMEM21: P = 0.9072
				Sham+AAV-TMEM21 vs. SMIR+scramble: P = 0.9226
				Sham+AAV-TMEM21 vs. SMIR+AAV-TMEM21: P = 0.9220
				SMIR+scramble vs. SMIR+AAV-TMEM21: P > 0.9999
