# Supplementary material for: TMEM251 loss-induced autophagy dysfunction in the anterior cingulate cortex contributes to chronic postoperative pain
Source: EMBO Rep. 2025 Dec 3;27(1):186–207. doi: 10.1038/s44319-025-00646-8 (PMC12796400; doi:10.1038/s44319-025-00646-8)
Supplement: Supplementary file 14 — Appendix Figure S4 Source Data [file 44319_2025_646_MOESM14_ESM.zip › Appendix Figure S4/S4D/Raw data.xlsx]

## Sheet: Sheet2
	S4D: CTPB+ in mcherry+ cells	SMIR+scramble	SMIR+AAV-TMEM251
		72.721	59.28
		62.339	65.075
		34.618	72.838
		71.023	73.924
		70.008	58.507
		48.885	57.86
		59.934	57.818
		71.043	56.714
		52.884	68.211
