# Supplementary material for: TMEM251 loss-induced autophagy dysfunction in the anterior cingulate cortex contributes to chronic postoperative pain
Source: EMBO Rep. 2025 Dec 3;27(1):186–207. doi: 10.1038/s44319-025-00646-8 (PMC12796400; doi:10.1038/s44319-025-00646-8)
Supplement: Supplementary file 14 — Appendix Figure S4 Source Data [file 44319_2025_646_MOESM14_ESM.zip › Appendix Figure S4/S4F/Raw data.xlsx]

## Sheet: Sheet2
S4F: Autophagosome	SMIR+scramble	SMIR+AAV-TMEM251			S4F: Autolysosome	SMIR+scramble	SMIR+AAV-TMEM251
	3	0				4	5
	4	2				4	6
	2	3				5	4
	4	1				3	5
	2	0				2	4
	1	0				4	5
	3	3				3	4
	2	3				1	5
	4	0				1	3
