# Supplementary material for: TMEM251 loss-induced autophagy dysfunction in the anterior cingulate cortex contributes to chronic postoperative pain
Source: EMBO Rep. 2025 Dec 3;27(1):186–207. doi: 10.1038/s44319-025-00646-8 (PMC12796400; doi:10.1038/s44319-025-00646-8)
Supplement: Supplementary file 14 — Appendix Figure S4 Source Data [file 44319_2025_646_MOESM14_ESM.zip › Appendix Figure S4/S4G/Raw data.xlsx]

## Sheet: Sheet2
	S4G	SMIR+scramble				SMIR+AAV-TMEM251
	PSD95	1.09108	0.908922	0.913705	1.08629	0.734518	0.760528	0.735321	0.655139
	VGLUT1	1.01042	0.989577	0.97715	1.02285	0.809676	0.881369	0.854434	0.818297
	Gephyrin	1.04525	0.954748	0.945941	1.05406	0.956787	0.993901	0.915192	0.904412
	VGAT	1.139	0.861005	0.769058	1.23094	0.823911	0.779469	0.9617	0.979772
