# Supplementary material for: TMEM251 loss-induced autophagy dysfunction in the anterior cingulate cortex contributes to chronic postoperative pain
Source: EMBO Rep. 2025 Dec 3;27(1):186–207. doi: 10.1038/s44319-025-00646-8 (PMC12796400; doi:10.1038/s44319-025-00646-8)
Supplement: Supplementary file 14 — Appendix Figure S4 Source Data [file 44319_2025_646_MOESM14_ESM.zip › Appendix Figure S4/S4G/Statistical details.xlsx]

## Sheet: Sheet1
		Figure and numbers	Statistical analysis	Post hoc tests
		S4G	Multiple unpaired t tests	Two-stage step-up (Benjamini, Krieger, and Yekutieli)
		n = 4 per group	PSD95: t = 4.966; df = 6	P = 0.002536
			VGLUT1: t = 8.152; df = 6	P = 0.000183
			Gephyrin: t = 1.625; df = 6	P = 0.155244
			VGAT: t = 0.9422; df = 6	P = 0.382484
