# Supplementary material for: TMEM251 loss-induced autophagy dysfunction in the anterior cingulate cortex contributes to chronic postoperative pain
Source: EMBO Rep. 2025 Dec 3;27(1):186–207. doi: 10.1038/s44319-025-00646-8 (PMC12796400; doi:10.1038/s44319-025-00646-8)
Supplement: Supplementary file 14 — Appendix Figure S4 Source Data [file 44319_2025_646_MOESM14_ESM.zip › Appendix Figure S4/S4H/Raw data.xlsx]

## Sheet: Sheet2
S4H	SMIR+scramble	SMIR+AAV-TMEM251
	15.637	10.21
	13.219	9.327
	10.246	11.358
	16.713	10.116
	12.817	8.735
	10.046	12.317
	17.832	9.652
	12.667	10.983
	11.089	8.882
