# Supplementary material for: TMEM251 loss-induced autophagy dysfunction in the anterior cingulate cortex contributes to chronic postoperative pain
Source: EMBO Rep. 2025 Dec 3;27(1):186–207. doi: 10.1038/s44319-025-00646-8 (PMC12796400; doi:10.1038/s44319-025-00646-8)
Supplement: Supplementary file 14 — Appendix Figure S4 Source Data [file 44319_2025_646_MOESM14_ESM.zip › Appendix Figure S4/S4I/Raw data.xlsx]

## Sheet: Sheet2
S4I	SMIR+scramble	SMIR+AAV-TMEM251
	10.324	9.754
	11.278	8.091
	9.731	10.932
	13.476	11.783
	8.035	6.054
	10.374	9.57
	7.653	10.552
	12.731	7.451
	10.873	10.325
