# Supplementary material for: TMEM251 loss-induced autophagy dysfunction in the anterior cingulate cortex contributes to chronic postoperative pain
Source: EMBO Rep. 2025 Dec 3;27(1):186–207. doi: 10.1038/s44319-025-00646-8 (PMC12796400; doi:10.1038/s44319-025-00646-8)
Supplement: Supplementary file 15 — Appendix Figure S5 Source Data [file 44319_2025_646_MOESM15_ESM.zip]

Archive with 28 entries (21 files):
- Appendix  Figure S5/
- Appendix  Figure S5/.DS_Store
- Appendix  Figure S5/S5A/
- Appendix  Figure S5/S5A/Raw data.xlsx
- Appendix  Figure S5/S5A/Statistical details.xlsx
- Appendix  Figure S5/S5B/
- Appendix  Figure S5/S5B/Raw data.xlsx
- Appendix  Figure S5/S5B/Statistical details.xlsx
- Appendix  Figure S5/S5C/
- Appendix  Figure S5/S5C/Raw data.xlsx
- Appendix  Figure S5/S5C/Statistical details.xlsx
- Appendix  Figure S5/S5D/
- Appendix  Figure S5/S5D/Raw data.xlsx
- Appendix  Figure S5/S5D/S5D-GAPDH.tiff
- Appendix  Figure S5/S5D/S5D-Gephyrin.tiff
- Appendix  Figure S5/S5D/S5D-PSD95.tiff
- Appendix  Figure S5/S5D/S5D-VGAT.tiff
- Appendix  Figure S5/S5D/S5D-VGLUT1.tiff
- Appendix  Figure S5/S5D/Statistical detail.xlsx
- Appendix  Figure S5/S5E/
- Appendix  Figure S5/S5E/.DS_Store
- Appendix  Figure S5/S5E/Raw data.xlsx
- Appendix  Figure S5/S5E/S5E.tiff
- Appendix  Figure S5/S5E/Statistical details.xlsx
- Appendix  Figure S5/S5F/
- Appendix  Figure S5/S5F/Raw data.xlsx
- Appendix  Figure S5/S5F/S5F.tiff
- Appendix  Figure S5/S5F/Statistical details.xlsx
