# Supplementary material for: TMEM251 loss-induced autophagy dysfunction in the anterior cingulate cortex contributes to chronic postoperative pain
Source: EMBO Rep. 2025 Dec 3;27(1):186–207. doi: 10.1038/s44319-025-00646-8 (PMC12796400; doi:10.1038/s44319-025-00646-8)
Supplement: Supplementary file 15 — Appendix Figure S5 Source Data [file 44319_2025_646_MOESM15_ESM.zip › Appendix Figure S5/S5A/Raw data.xlsx]

## Sheet: Sheet2
S5A	Scramble	Tmem251-112	Tmem251-234	Tmem251-360	Tmem251-444
	1.08258	0.399882	0.577571	0.725807	0.333471
	1.01717	0.5553	0.541233	0.461072	0.42208
	1.10775	0.471569	0.638122	0.428078	0.487032
	0.792502	0.491878	0.598342	0.407273	0.677127
