# Supplementary material for: TMEM251 loss-induced autophagy dysfunction in the anterior cingulate cortex contributes to chronic postoperative pain
Source: EMBO Rep. 2025 Dec 3;27(1):186–207. doi: 10.1038/s44319-025-00646-8 (PMC12796400; doi:10.1038/s44319-025-00646-8)
Supplement: Supplementary file 15 — Appendix Figure S5 Source Data [file 44319_2025_646_MOESM15_ESM.zip › Appendix Figure S5/S5A/Statistical details.xlsx]

## Sheet: Sheet1
		Figure and numbers	Statistical analysis	Post hoc tests
		S5A: Relative mRNA level of Tmem251	One-way ANOVA	Bonferroni’s post hoc test
		n = 4 per group	Treatment: F (4, 15) = 14.17; P < 0.0001	Scramble vs. TMEM251-112: P < 0.0001
				Scramble vs. TMEM251-234: P = 0.0007
				Scramble vs. TMEM251-360: P = 0.0001
				Scramble vs. TMEM251-444: P < 0.0001
