# Supplementary material for: TMEM251 loss-induced autophagy dysfunction in the anterior cingulate cortex contributes to chronic postoperative pain
Source: EMBO Rep. 2025 Dec 3;27(1):186–207. doi: 10.1038/s44319-025-00646-8 (PMC12796400; doi:10.1038/s44319-025-00646-8)
Supplement: Supplementary file 15 — Appendix Figure S5 Source Data [file 44319_2025_646_MOESM15_ESM.zip › Appendix Figure S5/S5B/Raw data.xlsx]

## Sheet: Sheet2
S5B: Total distance	Scramble	si-TMEM251
	1807.72	1993.89
	2341.01	2455.55
	2734.9	3159.53
	2643.66	2152.47
	2432.54	1988
	2713.84	2145.22
	1989.3	2246.81
	2962.81	2771.79
	2357.75	2409.39
	2244.66	2658.06
	1884.56	3053.9
	1355.1	2335.82
S5B: Entries in the center zone	Scramble	si-TMEM251
	1	8
	11	7
	10	24
	17	3
	16	2
	14	2
	11	4
	17	14
	12	14
	10	10
	11	10
	5	8
S5B: Time in the center zone	Scramble	si-TMEM251
	21.6	11.2
	10.94	6.93
	11.2	36.66
	14.93	4.8
	32	13.3
	28.26	2.14
	13.33	3.2
	17.6	13.87
	34.93	17.6
	15.46	16.8
	19.47	14.93
	16.53	12.27
