# Supplementary material for: TMEM251 loss-induced autophagy dysfunction in the anterior cingulate cortex contributes to chronic postoperative pain
Source: EMBO Rep. 2025 Dec 3;27(1):186–207. doi: 10.1038/s44319-025-00646-8 (PMC12796400; doi:10.1038/s44319-025-00646-8)
Supplement: Supplementary file 15 — Appendix Figure S5 Source Data [file 44319_2025_646_MOESM15_ESM.zip › Appendix Figure S5/S5C/Raw data.xlsx]

## Sheet: Sheet2
S5C: Entries in the open arms	Scramble	si-TMEM251
	12	6
	6	8
	9	11
	13	5
	10	4
	7	0
	7	12
	4	9
	11	15
	15	5
	8	7
	6	11
S5C: Time in the open arms	Scramble	si-TMEM251
	21.99	11.45
	22.68	13.21
	22.54	10.83
	13.25	11.67
	9.43	9.84
	12.32	20.96
	16.79	13.42
	23.44	17.68
	17.86	21.32
	20.95	15.71
	14.54	9.84
	10.97	13.22
