# Supplementary material for: TMEM251 loss-induced autophagy dysfunction in the anterior cingulate cortex contributes to chronic postoperative pain
Source: EMBO Rep. 2025 Dec 3;27(1):186–207. doi: 10.1038/s44319-025-00646-8 (PMC12796400; doi:10.1038/s44319-025-00646-8)
Supplement: Supplementary file 15 — Appendix Figure S5 Source Data [file 44319_2025_646_MOESM15_ESM.zip › Appendix Figure S5/S5D/Raw data.xlsx]

## Sheet: Sheet2
	S5D	Scramble				si-TMEM251
	PSD95	1.04584	0.95416	0.929912	1.07009	1.47617	1.37458	1.66924	1.77532
	VGLUT1	1.27296	0.727045	0.926907	1.07309	1.47617	1.30909	1.77553	1.84722
	Gephyrin	1.20999	0.790011	1.03698	0.963019	0.786384	0.850954	0.816764	1.16275
	VGAT	1.16022	0.839777	1.00621	0.993793	0.810287	0.744337	0.793071	1.02747
