# Supplementary material for: TMEM251 loss-induced autophagy dysfunction in the anterior cingulate cortex contributes to chronic postoperative pain
Source: EMBO Rep. 2025 Dec 3;27(1):186–207. doi: 10.1038/s44319-025-00646-8 (PMC12796400; doi:10.1038/s44319-025-00646-8)
Supplement: Supplementary file 15 — Appendix Figure S5 Source Data [file 44319_2025_646_MOESM15_ESM.zip › Appendix Figure S5/S5E/Raw data.xlsx]

## Sheet: Sheet2
	S5E	Scramble	si-TMEM251
		11.37	23.13
		9.84	22.46
		10.32	11.05
		12.43	13.57
		10.74	10.31
		11.43	14.32
		8.74	20.91
		10.82	12.43
		11.04	15.66
