# Supplementary material for: TMEM251 loss-induced autophagy dysfunction in the anterior cingulate cortex contributes to chronic postoperative pain
Source: EMBO Rep. 2025 Dec 3;27(1):186–207. doi: 10.1038/s44319-025-00646-8 (PMC12796400; doi:10.1038/s44319-025-00646-8)
Supplement: Supplementary file 15 — Appendix Figure S5 Source Data [file 44319_2025_646_MOESM15_ESM.zip › Appendix Figure S5/S5E/Statistical details.xlsx]

## Sheet: Sheet1
		Figure and numbers	Statistical analysis	Post hoc tests
		S5E	Unpaired t test	Two-tailed
		n = 9 per group form 3 mice	t = 3.110; df = 16	P = 0.0067
