# Supplementary material for: TMEM251 loss-induced autophagy dysfunction in the anterior cingulate cortex contributes to chronic postoperative pain
Source: EMBO Rep. 2025 Dec 3;27(1):186–207. doi: 10.1038/s44319-025-00646-8 (PMC12796400; doi:10.1038/s44319-025-00646-8)
Supplement: Supplementary file 15 — Appendix Figure S5 Source Data [file 44319_2025_646_MOESM15_ESM.zip › Appendix Figure S5/S5F/Raw data.xlsx]

## Sheet: Sheet2
S5F	Scramble	si-TMEM251
	3.42	7.93
	8.71	9.05
	6.3	4.76
	9.42	9.33
	10.31	7.61
	5.46	11.42
	4.72	10.29
	8.33	11.38
	9.21	5.72
