# Supplementary material for: TMEM251 loss-induced autophagy dysfunction in the anterior cingulate cortex contributes to chronic postoperative pain
Source: EMBO Rep. 2025 Dec 3;27(1):186–207. doi: 10.1038/s44319-025-00646-8 (PMC12796400; doi:10.1038/s44319-025-00646-8)
Supplement: Supplementary file 16 — Appendix Figure S6 Source Data [file 44319_2025_646_MOESM16_ESM.zip]

Archive with 34 entries (25 files):
- Appendix  Figure S6/
- Appendix  Figure S6/.DS_Store
- Appendix  Figure S6/S6A/
- Appendix  Figure S6/S6A/Raw data.xlsx
- Appendix  Figure S6/S6A/S6A.png
- Appendix  Figure S6/S6A/Statistical details.xlsx
- Appendix  Figure S6/S6B/
- Appendix  Figure S6/S6B/Raw data.xlsx
- Appendix  Figure S6/S6B/S6B.tiff
- Appendix  Figure S6/S6B/Statistical details.xlsx
- Appendix  Figure S6/S6C/
- Appendix  Figure S6/S6C/.DS_Store
- Appendix  Figure S6/S6C/Raw data.xlsx
- Appendix  Figure S6/S6C/S6C.tiff
- Appendix  Figure S6/S6D/
- Appendix  Figure S6/S6D/S6D.tiff
- Appendix  Figure S6/S6E/
- Appendix  Figure S6/S6E/Raw data.xlsx
- Appendix  Figure S6/S6E/S6E-CaMKII.tiff
- Appendix  Figure S6/S6E/S6E-GAD67.tiff
- Appendix  Figure S6/S6E/Statistical details.xlsx
- Appendix  Figure S6/S6F/
- Appendix  Figure S6/S6F/Raw data.xlsx
- Appendix  Figure S6/S6F/S6F.tiff
- Appendix  Figure S6/S6F/Statistical details.xlsx
- Appendix  Figure S6/S6G/
- Appendix  Figure S6/S6G/.DS_Store
- Appendix  Figure S6/S6G/Raw data.xlsx
- Appendix  Figure S6/S6G/S6G.tiff
- Appendix  Figure S6/S6G/Statistical details.xlsx
- Appendix  Figure S6/S6H/
- Appendix  Figure S6/S6H/.DS_Store
- Appendix  Figure S6/S6H/Raw data.xlsx
- Appendix  Figure S6/S6H/S6H.tiff
