# Supplementary material for: TMEM251 loss-induced autophagy dysfunction in the anterior cingulate cortex contributes to chronic postoperative pain
Source: EMBO Rep. 2025 Dec 3;27(1):186–207. doi: 10.1038/s44319-025-00646-8 (PMC12796400; doi:10.1038/s44319-025-00646-8)
Supplement: Supplementary file 16 — Appendix Figure S6 Source Data [file 44319_2025_646_MOESM16_ESM.zip › Appendix Figure S6/S6B/Raw data.xlsx]

## Sheet: Sheet2
S6B	Sham	SMIR
	3	5
	6	7
	7	0
	2	3
	0	2
	1	8
	5	6
	4	3
	5	1
