# Supplementary material for: TMEM251 loss-induced autophagy dysfunction in the anterior cingulate cortex contributes to chronic postoperative pain
Source: EMBO Rep. 2025 Dec 3;27(1):186–207. doi: 10.1038/s44319-025-00646-8 (PMC12796400; doi:10.1038/s44319-025-00646-8)
Supplement: Supplementary file 16 — Appendix Figure S6 Source Data [file 44319_2025_646_MOESM16_ESM.zip › Appendix Figure S6/S6C/Raw data.xlsx]

## Sheet: Sheet2
S6C	SQSTM1+C-FOS+:C-FOS+	SQSTM1+C-FOS+：SQSTM1+
	0.523185	0.448612
	0.364781	0.325176
	0.451613	0.401496
	0.323193	0.303862
	0.47761	0.449042
	0.489659	0.488531
	0.467015	0.454723
	0.39984	0.39988
	0.398255	0.397497
	0.0613322	0.407646
	0.432794	0.0576618
	0.567206	0.592354
