# Supplementary material for: TMEM251 loss-induced autophagy dysfunction in the anterior cingulate cortex contributes to chronic postoperative pain
Source: EMBO Rep. 2025 Dec 3;27(1):186–207. doi: 10.1038/s44319-025-00646-8 (PMC12796400; doi:10.1038/s44319-025-00646-8)
Supplement: Supplementary file 16 — Appendix Figure S6 Source Data [file 44319_2025_646_MOESM16_ESM.zip › Appendix Figure S6/S6E/Raw data.xlsx]

## Sheet: Sheet2
S6E	Scramble										si-TMEM251
CaMKII α+C-FOS+	2	8	3	0	9	6	7	5	5	2	25	12	20	18	16	21	10	17	15	11
GAD67+C-FOS+	0	2	5	3	6	8	2	5	0		5	7	8	4	6	2	7	1	3
