# Supplementary material for: TMEM251 loss-induced autophagy dysfunction in the anterior cingulate cortex contributes to chronic postoperative pain
Source: EMBO Rep. 2025 Dec 3;27(1):186–207. doi: 10.1038/s44319-025-00646-8 (PMC12796400; doi:10.1038/s44319-025-00646-8)
Supplement: Supplementary file 16 — Appendix Figure S6 Source Data [file 44319_2025_646_MOESM16_ESM.zip › Appendix Figure S6/S6F/Raw data.xlsx]

## Sheet: Sheet2
S6F	ACSF	BafA1
	4.116	4.276
	3.023	9.388
	3.71	5.089
	5.031	5.925
	6.037	10.955
	5.002	9.625
	4.19	6.951
	4.952	3.155
	5.476	9.788
	8.611	9.151
	7.334	13.113
