# Supplementary material for: TMEM251 loss-induced autophagy dysfunction in the anterior cingulate cortex contributes to chronic postoperative pain
Source: EMBO Rep. 2025 Dec 3;27(1):186–207. doi: 10.1038/s44319-025-00646-8 (PMC12796400; doi:10.1038/s44319-025-00646-8)
Supplement: Supplementary file 16 — Appendix Figure S6 Source Data [file 44319_2025_646_MOESM16_ESM.zip › Appendix Figure S6/S6G/Raw data.xlsx]

## Sheet: Sheet2
S6G	ACSF	BafA1
	25	26
	16	22
	23	31
	29	17
	24	33
	18	20
	19	18
	14	29
	26	33
	25	41
	12	39
