# Supplementary material for: TMEM251 loss-induced autophagy dysfunction in the anterior cingulate cortex contributes to chronic postoperative pain
Source: EMBO Rep. 2025 Dec 3;27(1):186–207. doi: 10.1038/s44319-025-00646-8 (PMC12796400; doi:10.1038/s44319-025-00646-8)
Supplement: Supplementary file 16 — Appendix Figure S6 Source Data [file 44319_2025_646_MOESM16_ESM.zip › Appendix Figure S6/S6H/Raw data.xlsx]

## Sheet: Sheet2
S6H	CaMKII+C-FOS+	GAD67+C-FOS+
	0.53169	0.169909
	0.633459	0.267903
	0.583367	0.424429
	0.59996	0.351643
	0.538581	0.204598
	0.693262	0.332506
	0.915828	0.400512
	0.831143	0.347625
	0.756019	0.365319
	0.551497	0.352269
	0.660408	0.331895
	0.641062	0.305417
