# Supplementary material for: TMEM251 loss-induced autophagy dysfunction in the anterior cingulate cortex contributes to chronic postoperative pain
Source: EMBO Rep. 2025 Dec 3;27(1):186–207. doi: 10.1038/s44319-025-00646-8 (PMC12796400; doi:10.1038/s44319-025-00646-8)
Supplement: Supplementary file 17 — Appendix Figure S7 Source Data [file 44319_2025_646_MOESM17_ESM.zip]

Archive with 42 entries (28 files):
- Appendix Figure S7/
- Appendix Figure S7/.DS_Store
- Appendix Figure S7/S7A/
- Appendix Figure S7/S7A/Raw data.xlsx
- Appendix Figure S7/S7A/Statistical details.xlsx
- Appendix Figure S7/S7B/
- Appendix Figure S7/S7B/Raw data.xlsx
- Appendix Figure S7/S7B/Statistical details.xlsx
- Appendix Figure S7/S7C/
- Appendix Figure S7/S7C/Raw data.xlsx
- Appendix Figure S7/S7C/Statistical details.xlsx
- Appendix Figure S7/S7E/
- Appendix Figure S7/S7E/.DS_Store
- Appendix Figure S7/S7E/S7E.tiff
- Appendix Figure S7/S7F/
- Appendix Figure S7/S7F/Raw data.xlsx
- Appendix Figure S7/S7F/Statistical details.xlsx
- Appendix Figure S7/S7G/
- Appendix Figure S7/S7G/Raw data.xlsx
- Appendix Figure S7/S7G/Statistical details.xlsx
- Appendix Figure S7/S7H/
- Appendix Figure S7/S7H/Raw data.xlsx
- Appendix Figure S7/S7H/Statistical details.xlsx
- Appendix Figure S7/S7J/
- Appendix Figure S7/S7J/S7J.tiff
- Appendix Figure S7/S7K/
- Appendix Figure S7/S7K/.DS_Store
- Appendix Figure S7/S7K/Raw data.xlsx
- Appendix Figure S7/S7K/Statistical details.xlsx
- Appendix Figure S7/S7L/
- Appendix Figure S7/S7L/Raw data.xlsx
- Appendix Figure S7/S7L/Statistical details.xlsx
- Appendix Figure S7/S7M/
- Appendix Figure S7/S7M/Raw data.xlsx
- Appendix Figure S7/S7M/Statistical details.xlsx
- Appendix Figure S7/S7N/
- Appendix Figure S7/S7N/.DS_Store
- Appendix Figure S7/S7N/Raw data.xlsx
- Appendix Figure S7/S7N/Statistical details.xlsx
- Appendix Figure S7/S7O/
- Appendix Figure S7/S7O/Raw data.xlsx
- Appendix Figure S7/S7O/Statistical details.xlsx
