# Supplementary material for: TMEM251 loss-induced autophagy dysfunction in the anterior cingulate cortex contributes to chronic postoperative pain
Source: EMBO Rep. 2025 Dec 3;27(1):186–207. doi: 10.1038/s44319-025-00646-8 (PMC12796400; doi:10.1038/s44319-025-00646-8)
Supplement: Supplementary file 17 — Appendix Figure S7 Source Data [file 44319_2025_646_MOESM17_ESM.zip › Appendix Figure S7/S7A/Raw data.xlsx]

## Sheet: Sheet2
S7A	Saline								Lidocaine
BL-saline	425	447	477	469	432	387	478	492	475	453	454	431	468	513	422	408
7d-saline	373	365	429	342	375	418	441	473	527	535	536	588	525	482	459	427
BL-CNO	476	484	523	395	465	432	498	439	424	416	417	505	435	468	402	461
7d-CNO	443	510	475	492	434	406	392	443	457	390	391	408	466	494	508	457
