# Supplementary material for: TMEM251 loss-induced autophagy dysfunction in the anterior cingulate cortex contributes to chronic postoperative pain
Source: EMBO Rep. 2025 Dec 3;27(1):186–207. doi: 10.1038/s44319-025-00646-8 (PMC12796400; doi:10.1038/s44319-025-00646-8)
Supplement: Supplementary file 17 — Appendix Figure S7 Source Data [file 44319_2025_646_MOESM17_ESM.zip › Appendix Figure S7/S7B/Raw data.xlsx]

## Sheet: Sheet2
S7B: Total distance	SMIR+saline	SMIR+CNO		S7B:Time in center zone	SMIR+saline	SMIR+CNO		S7B: Entries in the center zone	SMIR+saline	SMIR+CNO
	1251.29	2598.7			4.31	7.81			4	8
	2425.91	2276.89			5.38	7			6	8
	2047.64	1323.83			6.75	2.06			6	1
	2843.81	3359.94			11.81	20.31			9	7
	1135.31	3011.72			2.88	27.06			4	9
	3059.74	2038.64			23.17	8.31			3	2
