# Supplementary material for: TMEM251 loss-induced autophagy dysfunction in the anterior cingulate cortex contributes to chronic postoperative pain
Source: EMBO Rep. 2025 Dec 3;27(1):186–207. doi: 10.1038/s44319-025-00646-8 (PMC12796400; doi:10.1038/s44319-025-00646-8)
Supplement: Supplementary file 17 — Appendix Figure S7 Source Data [file 44319_2025_646_MOESM17_ESM.zip › Appendix Figure S7/S7C/Raw data.xlsx]

## Sheet: Sheet2
S7C: Entries in the open arms	SMIR+saline	SMIR+CNO		S7C: Time in the open arms	SMIR+saline	SMIR+CNO
	7	15			13.68	23.49
	12	9			22.04	17.04
	9	11			15.76	22.81
	5	13			21.99	15.32
	3	9			11.04	8.47
	10	8			9.32	13.05
	8	5			12.04	11.46
	3	8			9.63	13.43
