# Supplementary material for: TMEM251 loss-induced autophagy dysfunction in the anterior cingulate cortex contributes to chronic postoperative pain
Source: EMBO Rep. 2025 Dec 3;27(1):186–207. doi: 10.1038/s44319-025-00646-8 (PMC12796400; doi:10.1038/s44319-025-00646-8)
Supplement: Supplementary file 17 — Appendix Figure S7 Source Data [file 44319_2025_646_MOESM17_ESM.zip › Appendix Figure S7/S7C/Statistical details.xlsx]

## Sheet: Sheet1
		Figure and numbers	Statistical analysis	Post hoc tests
		S7C: Entries in the open arms	Unpaired t test	Two-tailed
		n = 8 per group	t = 1.635; df = 14	P = 0.1244
		S7C: Time in the open arms	Unpaired t test	Two-tailed
		n = 8 per group	t = 0.4596; df = 14	P = 0.6528
