# Supplementary material for: TMEM251 loss-induced autophagy dysfunction in the anterior cingulate cortex contributes to chronic postoperative pain
Source: EMBO Rep. 2025 Dec 3;27(1):186–207. doi: 10.1038/s44319-025-00646-8 (PMC12796400; doi:10.1038/s44319-025-00646-8)
Supplement: Supplementary file 17 — Appendix Figure S7 Source Data [file 44319_2025_646_MOESM17_ESM.zip › Appendix Figure S7/S7F/Statistical details.xlsx]

## Sheet: Sheet1
		Figure and numbers	Statistical analysis	Post hoc tests
		S7F: PWT	Multiple paired t tests	Two-stage step-up (Benjamini, Krieger, and Yekutieli)
		n = 8 per group	Left: t = 3.224; df = 7	P = 0.014574
			Right: t = 2.434; df = 7	P = 0.045177
		S7F: PWL	Multiple paired t tests	Two-stage step-up (Benjamini, Krieger, and Yekutieli)
		n = 8 per group	Left: t = 2.717; df = 7	P = 0.029886
			Right: t = 1.755; df = 7	P = 0.122651
