# Supplementary material for: TMEM251 loss-induced autophagy dysfunction in the anterior cingulate cortex contributes to chronic postoperative pain
Source: EMBO Rep. 2025 Dec 3;27(1):186–207. doi: 10.1038/s44319-025-00646-8 (PMC12796400; doi:10.1038/s44319-025-00646-8)
Supplement: Supplementary file 17 — Appendix Figure S7 Source Data [file 44319_2025_646_MOESM17_ESM.zip › Appendix Figure S7/S7G/Raw data.xlsx]

## Sheet: Sheet2
S7G: Total distance	Pre-CNO	Post-CNO		S7G:Time in center zone	Pre-CNO	Post-CNO		S7G: Entries in the center zone	Pre-CNO	Post-CNO
	2554.95	2619.41			13.06	14.14			12	8
	2711.97	2861.28			9.07	2.66			6	3
	3390.92	3111.14			10.4	8.8			12	2
	3842.55	2998.66			10.93	6.67			12	7
	3633.14	3635.85			13.6	9.6			11	10
	2902.66	2537.5			10.4	14.93			11	3
	3445.83	3339.07			0	2.13			0	3
	3906.58	3453.07			9.06	16.54			13	16
