# Supplementary material for: TMEM251 loss-induced autophagy dysfunction in the anterior cingulate cortex contributes to chronic postoperative pain
Source: EMBO Rep. 2025 Dec 3;27(1):186–207. doi: 10.1038/s44319-025-00646-8 (PMC12796400; doi:10.1038/s44319-025-00646-8)
Supplement: Supplementary file 17 — Appendix Figure S7 Source Data [file 44319_2025_646_MOESM17_ESM.zip › Appendix Figure S7/S7H/Raw data.xlsx]

## Sheet: Sheet2
S7H: Entries in the open arms	Pre-CNO		Post-CNO		S7H: Time in the open arms	Pre-CNO	Post-CNO
	12		10			12	9
	6		14			6	13
	17		15			17	14
	9		9			9	8
	5		11			5	10
	0		6			0	5
	4		10			4	9
	15		15			15	14
