# Supplementary material for: TMEM251 loss-induced autophagy dysfunction in the anterior cingulate cortex contributes to chronic postoperative pain
Source: EMBO Rep. 2025 Dec 3;27(1):186–207. doi: 10.1038/s44319-025-00646-8 (PMC12796400; doi:10.1038/s44319-025-00646-8)
Supplement: Supplementary file 17 — Appendix Figure S7 Source Data [file 44319_2025_646_MOESM17_ESM.zip › Appendix Figure S7/S7K/Raw data.xlsx]

## Sheet: Sheet2
S7K: PWT	Pre-CNO								Post-CNO
Left	0.93	0.93	0.55	0.22	0.48	0.55	0.83	0.16	0.93	1.02	0.83	0.93	0.93	0.93	1.02	1.19
Right	0.22	0.55	0.16	0.22	0.48	0.16	0.22	0.83	0.55	0.83	0.55	0.55	0.93	0.55	0.48	0.93
S7K: PWL	Pre-CNO								Post-CNO
Left	8.65	6.34	7.7	12.38	7.28	6.54	6.51	5.44	11.1	7.65	10.43	11.87	9.42	8.73	9.42	6.65
Right	11.3	8.53	10.47	6.36	7.73	8.2	8.57	6.98	12.14	9.07	10.13	8.54	12.65	9.43	11.24	9.43
