# Supplementary material for: TMEM251 loss-induced autophagy dysfunction in the anterior cingulate cortex contributes to chronic postoperative pain
Source: EMBO Rep. 2025 Dec 3;27(1):186–207. doi: 10.1038/s44319-025-00646-8 (PMC12796400; doi:10.1038/s44319-025-00646-8)
Supplement: Supplementary file 17 — Appendix Figure S7 Source Data [file 44319_2025_646_MOESM17_ESM.zip › Appendix Figure S7/S7K/Statistical details.xlsx]

## Sheet: Sheet1
		Figure and numbers	Statistical analysis	Post hoc tests
		S7K: PWT	Multiple paired t tests	Two-stage step-up (Benjamini, Krieger, and Yekutieli)
		n = 8 per group	Left: t = 3.253; df = 7	P = 0.013992
			Right: t = 8.347; df = 7	P = 0.000069
		S7K: PWL	Multiple paired t tests	Two-stage step-up (Benjamini, Krieger, and Yekutieli)
		n = 8 per group	Left: t = 4.573; df = 7	P = 0.002564
			Right: t = 3.154; df = 7	P = 0.016068
