# Supplementary material for: TMEM251 loss-induced autophagy dysfunction in the anterior cingulate cortex contributes to chronic postoperative pain
Source: EMBO Rep. 2025 Dec 3;27(1):186–207. doi: 10.1038/s44319-025-00646-8 (PMC12796400; doi:10.1038/s44319-025-00646-8)
Supplement: Supplementary file 17 — Appendix Figure S7 Source Data [file 44319_2025_646_MOESM17_ESM.zip › Appendix Figure S7/S7L/Raw data.xlsx]

## Sheet: Sheet2
S7L: Total distance	Pre-CNO	Post-CNO		S7L: Time in center zone	Pre-CNO	Post-CNO		S7L: Entries in the center zone	Pre-CNO	Post-CNO
	1506.31	2243.2			11.73	11.07			5	8
	2293.99	2300.84			12.54	10			7	7
	3262.75	2571.44			11.2	15.07			10	12
	2965.26	2690.43			14.94	13.2			15	13
	1620.83	2107.11			6.13	11.6			8	7
	1466.76	2389.55			7.47	12.67			5	9
	2514.91	2042.43			13.86	11.07			7	9
	3274.15	2248.3			14.94	10			14	8
	2044.27	3764.08
