# Supplementary material for: TMEM251 loss-induced autophagy dysfunction in the anterior cingulate cortex contributes to chronic postoperative pain
Source: EMBO Rep. 2025 Dec 3;27(1):186–207. doi: 10.1038/s44319-025-00646-8 (PMC12796400; doi:10.1038/s44319-025-00646-8)
Supplement: Supplementary file 17 — Appendix Figure S7 Source Data [file 44319_2025_646_MOESM17_ESM.zip › Appendix Figure S7/S7M/Raw data.xlsx]

## Sheet: Sheet2
S7M: Entries in the open arms	Pre-CNO	Post-CNO		S7M: Time in the open arms	Pre-CNO	Post-CNO
	13	15			6.73	11.54
	6	9			12.44	13.52
	0	5			7.32	11.68
	9	7			10.98	8.37
	13	10			11.32	10.42
	9	17			9.04	12.32
	15	14			15.54	14.32
	4	9			4.03	8.86
