# Supplementary material for: TMEM251 loss-induced autophagy dysfunction in the anterior cingulate cortex contributes to chronic postoperative pain
Source: EMBO Rep. 2025 Dec 3;27(1):186–207. doi: 10.1038/s44319-025-00646-8 (PMC12796400; doi:10.1038/s44319-025-00646-8)
Supplement: Supplementary file 17 — Appendix Figure S7 Source Data [file 44319_2025_646_MOESM17_ESM.zip › Appendix Figure S7/S7O/Raw data.xlsx]

## Sheet: Sheet2
S7O	Pre-AP-5	Post-AP-5
	0.48	1.13
	0.65	0.93
	1.13	1.06
	1.06	0.93
	0.55	1.61
	0.93	1.37
	0.55	0.93
	1.19	1.37
