# Supplementary material for: TMEM251 loss-induced autophagy dysfunction in the anterior cingulate cortex contributes to chronic postoperative pain
Source: EMBO Rep. 2025 Dec 3;27(1):186–207. doi: 10.1038/s44319-025-00646-8 (PMC12796400; doi:10.1038/s44319-025-00646-8)
Supplement: Supplementary file 18 — Appendix Figure S8 Source Data [file 44319_2025_646_MOESM18_ESM.zip]

Archive with 14 entries (10 files):
- Appendix  Figure S8/
- Appendix  Figure S8/.DS_Store
- Appendix  Figure S8/S8A/
- Appendix  Figure S8/S8A/Raw data.xlsx
- Appendix  Figure S8/S8A/S8A.tiff
- Appendix  Figure S8/S8A/Statistical details.xlsx
- Appendix  Figure S8/S8B/
- Appendix  Figure S8/S8B/Raw data.xlsx
- Appendix  Figure S8/S8B/S8B.png
- Appendix  Figure S8/S8B/Statistical details.xlsx
- Appendix  Figure S8/S8C/
- Appendix  Figure S8/S8C/Raw data.xlsx
- Appendix  Figure S8/S8C/S8C.png
- Appendix  Figure S8/S8C/Statistical details.xlsx
