# Supplementary material for: TMEM251 loss-induced autophagy dysfunction in the anterior cingulate cortex contributes to chronic postoperative pain
Source: EMBO Rep. 2025 Dec 3;27(1):186–207. doi: 10.1038/s44319-025-00646-8 (PMC12796400; doi:10.1038/s44319-025-00646-8)
Supplement: Supplementary file 18 — Appendix Figure S8 Source Data [file 44319_2025_646_MOESM18_ESM.zip › Appendix Figure S8/S8B/Raw data.xlsx]

## Sheet: Sheet2
	S8C	Saline	CNO
		12.483	10.873
		9.726	13.425
		6.851	15.682
		11.392	12.159
		15.204	6.834
		8.639	14.297
		13.547	7.546
		7.318	11.738
		9.075	8.961
