# Supplementary material for: TMEM251 loss-induced autophagy dysfunction in the anterior cingulate cortex contributes to chronic postoperative pain
Source: EMBO Rep. 2025 Dec 3;27(1):186–207. doi: 10.1038/s44319-025-00646-8 (PMC12796400; doi:10.1038/s44319-025-00646-8)
Supplement: Supplementary file 18 — Appendix Figure S8 Source Data [file 44319_2025_646_MOESM18_ESM.zip › Appendix Figure S8/S8C/Raw data.xlsx]

## Sheet: Sheet2
S8C	Saline	CNO
	12.483	10.873
	9.726	13.425
	6.851	15.682
	11.392	12.159
	15.204	6.834
	8.639	14.297
	13.547	7.546
	7.318	11.738
	9.075	8.961
