# Supplementary material for: TMEM251 loss-induced autophagy dysfunction in the anterior cingulate cortex contributes to chronic postoperative pain
Source: EMBO Rep. 2025 Dec 3;27(1):186–207. doi: 10.1038/s44319-025-00646-8 (PMC12796400; doi:10.1038/s44319-025-00646-8)
Supplement: Supplementary file 18 — Appendix Figure S8 Source Data [file 44319_2025_646_MOESM18_ESM.zip › Appendix Figure S8/S8C/Statistical details.xlsx]

## Sheet: Sheet1
		Figure and numbers	Statistical analysis	Post hoc tests
		n = 9 per group from 3 mice	t = 0.5822; df = 16	P = 0.5685
